# Supplementary material for: ﻿Revision of genus Zele Curtis (Hymenoptera, Braconidae, Euphorinae) from China, with description of nineteen new species
Source: Zookeys. 2025 Aug 5;1248:125–208. doi: 10.3897/zookeys.1248.158182 (PMC12344441; doi:10.3897/zookeys.1248.158182)
Supplement: XML Treatment for Zele admirabilis [file zookeys.1248.158182-treatment2.xml]

<!DOCTYPE tp:taxon-treatment
  PUBLIC "-//TaxonX//DTD Taxonomic Treatment Publishing DTD v0 20100105//EN" "tax-treatment-NSO.dtd">
<tp:taxon-treatment xmlns:tp="http://www.plazi.org/taxpub"><tp:treatment-meta><kwd-group><label>Taxon classification</label><kwd>
                <named-content content-type="kingdom">Animalia</named-content>
              </kwd><kwd>
                <named-content content-type="order">Hymenoptera</named-content>
              </kwd><kwd>
                <named-content content-type="family">Braconidae</named-content>
              </kwd></kwd-group><mixed-citation publication-type="journal"><person-group><name><surname>Fang</surname><given-names>Yu</given-names></name><name><surname>van Achterberg</surname><given-names>Cornelis</given-names></name><name><surname>Tang</surname><given-names>Pu</given-names></name><name><surname>Chen</surname><given-names>Xue-xin</given-names></name></person-group><article-title>﻿Revision of genus <italic><tp:taxon-name><tp:taxon-name-part taxon-name-part-type="genus" reg="Zele">Zele</tp:taxon-name-part></tp:taxon-name></italic> Curtis (<tp:taxon-name><tp:taxon-name-part taxon-name-part-type="order">Hymenoptera</tp:taxon-name-part></tp:taxon-name>, <tp:taxon-name><tp:taxon-name-part taxon-name-part-type="family">Braconidae</tp:taxon-name-part></tp:taxon-name>, <tp:taxon-name><tp:taxon-name-part taxon-name-part-type="subfamily">Euphorinae</tp:taxon-name-part></tp:taxon-name>) from China, with description of nineteen new species</article-title><source>Zookeys</source><day>05</day><month>08</month><year>2025</year><volume>1248</volume><fpage>125</fpage><lpage>208</lpage><pub-id pub-id-type="doi">10.3897/zookeys.1248.158182</pub-id></mixed-citation></tp:treatment-meta><tp:nomenclature><label>﻿</label><tp:taxon-name>
              <object-id xmlns:xlink="http://www.w3.org/1999/xlink" content-type="arpha" xlink:type="simple">C0D4DC7C-45D5-503C-BB28-065A5E3B18D2</object-id>
              <tp:taxon-name-part taxon-name-part-type="genus" reg="Zele">Zele</tp:taxon-name-part>
              <tp:taxon-name-part taxon-name-part-type="species" reg="admirabilis">admirabilis</tp:taxon-name-part>
            </tp:taxon-name><tp:taxon-authority>Maetô, 1986</tp:taxon-authority><xref ref-type="fig" rid="F2">Fig. 2</xref><tp:nomenclature-citation-list><tp:nomenclature-citation><tp:taxon-name>
                  <tp:taxon-name-part taxon-name-part-type="genus" reg="Zele">Zele</tp:taxon-name-part>
                  <tp:taxon-name-part taxon-name-part-type="species" reg="admirabilis">admirabilis</tp:taxon-name-part>
                </tp:taxon-name><comment>Maetô, 1986: 250; <xref ref-type="bibr" rid="B9">Chou and Chou 1993</xref>: 447; <xref ref-type="bibr" rid="B2">Belokobylskij 2000</xref>: 223.</comment></tp:nomenclature-citation></tp:nomenclature-citation-list></tp:nomenclature><tp:treatment-sec sec-type="material" id="SECID0EJJAI"><title>Material examined.</title><p>China – <bold>Guangxi Prov.</bold> • 1 ♂; Guilin, Mt. Maoer; 8 Aug. 2005; Wen-wu Shang leg.; (<named-content xmlns:xlink="http://www.w3.org/1999/xlink" content-type="dwc:institutional_code" xlink:title="Zhejiang University, Hangzhou" xlink:href="http://grbio.org/institution/zhejiang-university" xlink:type="simple">ZJUH</named-content>) No. 202401072. GenBank accession no. <ext-link xmlns:xlink="http://www.w3.org/1999/xlink" ext-link-type="gen" xlink:href="PV356321" xlink:type="simple">PV356321</ext-link>.</p></tp:treatment-sec><tp:treatment-sec sec-type="diagnosis" id="SECID0E2JAI"><title>Diagnosis.</title><p>Length of first metasomal tergite 3.5–4.0× its apical width (Fig. <xref ref-type="fig" rid="F2">2K, L</xref>); first tergite yellowish brown, with a longitudinal carina behind dorsope (Fig. <xref ref-type="fig" rid="F2">2L</xref>); dorsope narrow and space between dorsope much wide than dorsope (Fig. <xref ref-type="fig" rid="F2">2L</xref>); second tergite densely setose, very finely sculptured and rather matt; hind coxa distinctly punctate and with some rugae dorsally; basal 1/2 of fore wing pale brownish; pterostigma of ♀ and ♂ yellowish brown (Fig. <xref ref-type="fig" rid="F2">2D</xref>); precoxal sulcus very densely rugose (Fig. <xref ref-type="fig" rid="F2">2B</xref>), but more or less reduced in males; fore wing and first subdiscal cell wide; vein r of hind wing vaguely indicated (Fig. <xref ref-type="fig" rid="F2">2E</xref>); hind tarsus mainly white; ovipositor sheath ~0.35× as long as fore wing.</p><fig id="F2" position="float" orientation="portrait"><object-id xmlns:xlink="http://www.w3.org/1999/xlink" content-type="doi" xlink:type="simple">10.3897/zookeys.1248.158182.figure2</object-id><object-id xmlns:xlink="http://www.w3.org/1999/xlink" content-type="arpha" xlink:type="simple">148EECDF-3BE1-5118-8941-B56040F02E2F</object-id><label>Figure 2.</label><caption><p><italic><tp:taxon-name><tp:taxon-name-part taxon-name-part-type="genus" reg="Zele">Zele</tp:taxon-name-part><tp:taxon-name-part taxon-name-part-type="species" reg="admirabilis">admirabilis</tp:taxon-name-part></tp:taxon-name></italic> Maetô, China, Guangxi, ♂ A. Habitus, lateral aspect; B. Mesosoma, lateral aspect; C. Mesosoma, dorsal aspect; D. Fore wing; E. Hind wing; F. Fore femur, lateral aspect; G. Fore tibial spur and fore basitarsus; H. Head, anterior aspect; I. Head, dorsal aspect; J. Head, lateral aspect; K. First metasomal tergite, lateral aspect; L. First metasomal tergite, dorsal aspect; M. Hind femur, lateral aspect. Scale bars: 1000 μm (A); 500 μm (B–M).</p></caption><graphic xmlns:xlink="http://www.w3.org/1999/xlink" xlink:href="zookeys-1248-125_article-158182__-g002.jpg" position="float" orientation="portrait" xlink:type="simple" id="oo_1388508.jpg"><uri content-type="original_file" xlink:type="simple">https://binary.pensoft.net/fig/1388508</uri></graphic></fig></tp:treatment-sec><tp:treatment-sec sec-type="distribution" id="SECID0ERLAI"><title>Distribution.</title><p>China (Guangxi, Taiwan), Japan, Russia (south of Far East).</p></tp:treatment-sec><tp:treatment-sec sec-type="biology" id="SECID0EWLAI"><title>Biology.</title><p>Unknown.</p></tp:treatment-sec><ref-list><ref id="B9"><mixed-citation xmlns:xlink="http://www.w3.org/1999/xlink" xlink:type="simple"><person-group><name name-style="western"><surname>Chou</surname><given-names>LY</given-names></name><name name-style="western"><surname>Chou</surname><given-names>KC</given-names></name></person-group> (<year>1993</year>) <article-title>The genus <italic><tp:taxon-name><tp:taxon-name-part taxon-name-part-type="genus">Zele</tp:taxon-name-part></tp:taxon-name></italic> of Taiwan (<tp:taxon-name><tp:taxon-name-part taxon-name-part-type="order">Hymenoptera</tp:taxon-name-part></tp:taxon-name>: <tp:taxon-name><tp:taxon-name-part taxon-name-part-type="family">Braconidae</tp:taxon-name-part></tp:taxon-name>).</article-title><source>Journal of Agricultural Research</source><volume>42</volume>: <fpage>446</fpage>–<lpage>448</lpage>.</mixed-citation></ref><ref id="B2"><mixed-citation xmlns:xlink="http://www.w3.org/1999/xlink" xlink:type="simple"><person-group><name name-style="western"><surname>Belokobylskij</surname><given-names>SA</given-names></name></person-group> (<year>2000</year>) <article-title>Subfam. <tp:taxon-name><tp:taxon-name-part taxon-name-part-type="subfamily">Euphorinae</tp:taxon-name-part></tp:taxon-name>.</article-title> In: <person-group><name name-style="western"><surname>Lehr</surname><given-names>PA</given-names></name></person-group> (<role>Ed.</role>) <issue-title>Key to the insects of the Russian Far East.</issue-title><source>Vol. 4. <tp:taxon-name><tp:taxon-name-part taxon-name-part-type="order">Neuropteroidea</tp:taxon-name-part></tp:taxon-name>, <tp:taxon-name><tp:taxon-name-part taxon-name-part-type="order">Mecoptera</tp:taxon-name-part></tp:taxon-name>, <tp:taxon-name><tp:taxon-name-part taxon-name-part-type="order">Hymenoptera</tp:taxon-name-part></tp:taxon-name>. Pt 4. Dal’nauka, Vladivostok</source>, <fpage>192</fpage>–<lpage>399</lpage>. [In Russian]</mixed-citation></ref></ref-list></tp:taxon-treatment>
