# Supplementary material for: ﻿Revision of genus Zele Curtis (Hymenoptera, Braconidae, Euphorinae) from China, with description of nineteen new species
Source: Zookeys. 2025 Aug 5;1248:125–208. doi: 10.3897/zookeys.1248.158182 (PMC12344441; doi:10.3897/zookeys.1248.158182)
Supplement: XML Treatment for Zele aquilus [file zookeys.1248.158182-treatment4.xml]

<!DOCTYPE tp:taxon-treatment
  PUBLIC "-//TaxonX//DTD Taxonomic Treatment Publishing DTD v0 20100105//EN" "tax-treatment-NSO.dtd">
<tp:taxon-treatment xmlns:tp="http://www.plazi.org/taxpub"><tp:treatment-meta><kwd-group><label>Taxon classification</label><kwd>
                <named-content content-type="kingdom">Animalia</named-content>
              </kwd><kwd>
                <named-content content-type="order">Hymenoptera</named-content>
              </kwd><kwd>
                <named-content content-type="family">Braconidae</named-content>
              </kwd></kwd-group><mixed-citation publication-type="journal"><person-group><name><surname>Fang</surname><given-names>Yu</given-names></name><name><surname>van Achterberg</surname><given-names>Cornelis</given-names></name><name><surname>Tang</surname><given-names>Pu</given-names></name><name><surname>Chen</surname><given-names>Xue-xin</given-names></name></person-group><article-title>﻿Revision of genus <italic><tp:taxon-name><tp:taxon-name-part taxon-name-part-type="genus" reg="Zele">Zele</tp:taxon-name-part></tp:taxon-name></italic> Curtis (<tp:taxon-name><tp:taxon-name-part taxon-name-part-type="order">Hymenoptera</tp:taxon-name-part></tp:taxon-name>, <tp:taxon-name><tp:taxon-name-part taxon-name-part-type="family">Braconidae</tp:taxon-name-part></tp:taxon-name>, <tp:taxon-name><tp:taxon-name-part taxon-name-part-type="subfamily">Euphorinae</tp:taxon-name-part></tp:taxon-name>) from China, with description of nineteen new species</article-title><source>Zookeys</source><day>05</day><month>08</month><year>2025</year><volume>1248</volume><fpage>125</fpage><lpage>208</lpage><pub-id pub-id-type="doi">10.3897/zookeys.1248.158182</pub-id></mixed-citation></tp:treatment-meta><tp:nomenclature><label>﻿</label><tp:taxon-name>
              <object-id xmlns:xlink="http://www.w3.org/1999/xlink" content-type="arpha" xlink:type="simple">81743AC0-22F0-5C0E-A26B-AD94132F66A2</object-id>
              <tp:taxon-name-part taxon-name-part-type="genus" reg="Zele">Zele</tp:taxon-name-part>
              <tp:taxon-name-part taxon-name-part-type="species" reg="aquilus">aquilus</tp:taxon-name-part>
              <object-id xmlns:xlink="http://www.w3.org/1999/xlink" content-type="zoobank" xlink:type="simple">https://zoobank.org/9B6ABD9C-2EB5-4105-81F9-A83231EFE0D0</object-id>
            </tp:taxon-name><tp:taxon-authority>Fang, van Achterberg &amp; Chen</tp:taxon-authority><tp:taxon-status xmlns:xlink="http://www.w3.org/1999/xlink" xlink:type="simple">sp. nov.</tp:taxon-status><xref ref-type="fig" rid="F4">Fig. 4</xref></tp:nomenclature><tp:treatment-sec sec-type="type material" id="SECID0EUWAI"><title>Type material.</title><p><bold><italic>Holotype</italic>.</bold> China – <bold>Shaanxi Prov.</bold> • ♀; Pingheliang, Ningshan; <named-content xmlns:xlink="http://www.w3.org/1999/xlink" content-type="dwc:verbatimCoordinates" xlink:type="simple"><named-content content-type="geo-json" specific-use="{&#34;type&#34;:&#34;Point&#34;,&#34;coordinates&#34;:[108.500000,33.470000]}" id="NCID0EEXAI" xlink:type="simple">33.47°N, 108.50°E</named-content></named-content>; alt. 2105 m; 25 Jul.–22 Oct. 2017; Jiang-li Tan, Qing-qing Tan leg.; B[lack] Malaise trap; (<named-content xmlns:xlink="http://www.w3.org/1999/xlink" content-type="dwc:institutional_code" xlink:title="Zhejiang University, Hangzhou" xlink:href="http://grbio.org/institution/zhejiang-university" xlink:type="simple">ZJUH</named-content>) No. 202315012. <bold><italic>Paratypes</italic>.</bold> China – <bold>Shaanxi Prov.</bold> • 1 ♀; same data as for holotype; (<named-content xmlns:xlink="http://www.w3.org/1999/xlink" content-type="dwc:institutional_code" xlink:title="Zhejiang University, Hangzhou" xlink:href="http://grbio.org/institution/zhejiang-university" xlink:type="simple">ZJUH</named-content>) No. 202315002. • 1 ♀; Pingheliang, Ningshan; alt. 2188 m; 17 Aug.–1 Oct. 2016; Jiang-li Tan, Qing-qing Tan leg.; B[lack] Malaise trap; (<named-content xmlns:xlink="http://www.w3.org/1999/xlink" content-type="dwc:institutional_code" xlink:title="Northwest University, Xian" xlink:href="http://grbio.org/institution/northwest-university" xlink:type="simple">NWU</named-content>) No. 202315001.</p></tp:treatment-sec><tp:treatment-sec sec-type="diagnosis" id="SECID0E5XAI"><title>Diagnosis.</title><p>Metanotum with enlarged smooth knob medio-posteriorly and median carina in front of it short (Fig. <xref ref-type="fig" rid="F4">4C</xref>); precoxal sulcus sparsely sculptured anteriorly and mesopleuron shiny (Fig. <xref ref-type="fig" rid="F4">4B</xref>); vein 1r-m of hind wing 1.8–2.2× longer than vein 1-M (Fig. <xref ref-type="fig" rid="F4">4E</xref>); pterostigma of ♀ dark brown (Fig. <xref ref-type="fig" rid="F4">4D</xref>); length of malar space 0.2× basal width of mandible; first tergite 2.3–2.6× longer than its apical width; dorsope of first tergite medium-sized (Fig. <xref ref-type="fig" rid="F4">4K</xref>), but space between dorsope wider than dorsope; hind tarsus mainly white; ovipositor sheath 0.25–0.33× as long as fore wing; first tergite costate medio-posteriorly (Fig. <xref ref-type="fig" rid="F4">4K</xref>).</p><fig id="F4" position="float" orientation="portrait"><object-id xmlns:xlink="http://www.w3.org/1999/xlink" content-type="doi" xlink:type="simple">10.3897/zookeys.1248.158182.figure4</object-id><object-id xmlns:xlink="http://www.w3.org/1999/xlink" content-type="arpha" xlink:type="simple">460D9D8F-2889-5355-8811-A72224C7DB9B</object-id><label>Figure 4.</label><caption><p><italic><tp:taxon-name><tp:taxon-name-part taxon-name-part-type="genus" reg="Zele">Zele</tp:taxon-name-part><tp:taxon-name-part taxon-name-part-type="species" reg="aquilus">aquilus</tp:taxon-name-part></tp:taxon-name></italic> sp. nov., holotype, ♀ A. Habitus, lateral aspect; B. Mesosoma, lateral aspect; C. Mesosoma, dorsal aspect; D. Fore wing; E. Hind wing; F. Ovipositor sheath; G. Head, anterior aspect; H. Head, dorsal aspect; I. Head, lateral aspect; J. First metasomal tergite, lateral aspect; K. First metasomal tergite, dorsal aspect; L. Fore femur, lateral aspect; M. Fore tibial spur and fore basitarsus; N. Hind femur, lateral aspect. Scale bars: 500 μm.</p></caption><graphic xmlns:xlink="http://www.w3.org/1999/xlink" xlink:href="zookeys-1248-125_article-158182__-g004.jpg" position="float" orientation="portrait" xlink:type="simple" id="oo_1388510.jpg"><uri content-type="original_file" xlink:type="simple">https://binary.pensoft.net/fig/1388510</uri></graphic></fig></tp:treatment-sec><tp:treatment-sec sec-type="Comparative diagnosis" id="SECID0EUZAI"><title>Comparative diagnosis.</title><p>Very similar to <italic><tp:taxon-name><tp:taxon-name-part taxon-name-part-type="genus" reg="Zele">Z.</tp:taxon-name-part><tp:taxon-name-part taxon-name-part-type="species" reg="inclinator">inclinator</tp:taxon-name-part></tp:taxon-name></italic> but differs mainly by the large ocelli (smaller in <italic><tp:taxon-name><tp:taxon-name-part taxon-name-part-type="genus" reg="Zele">Z.</tp:taxon-name-part><tp:taxon-name-part taxon-name-part-type="species" reg="inclinator">inclinator</tp:taxon-name-part></tp:taxon-name></italic>), the white hind tarsus (yellowish in <italic><tp:taxon-name><tp:taxon-name-part taxon-name-part-type="genus" reg="Zele">Z.</tp:taxon-name-part><tp:taxon-name-part taxon-name-part-type="species" reg="inclinator">inclinator</tp:taxon-name-part></tp:taxon-name></italic>) and the blackish brown pterostigma (pale yellow in <italic><tp:taxon-name><tp:taxon-name-part taxon-name-part-type="genus" reg="Zele">Z.</tp:taxon-name-part><tp:taxon-name-part taxon-name-part-type="species" reg="inclinator">inclinator</tp:taxon-name-part></tp:taxon-name></italic>).</p></tp:treatment-sec><tp:treatment-sec sec-type="description" id="SECID0EG2AI"><title>Description.</title><p>Holotype, ♀, length of fore wing 5.1 mm, of body 4.5 mm, and antenna 1.2× as long as fore wing.</p><p><bold><italic>Head</italic>.</bold> Antennal segments 34, third segment 1.1× longer than fourth segment and third, fourth and penultimate segments 3.6×, 3.4×, and 2.0× longer than wide, respectively; length of maxillary palp 1.3× longer than height of head; frons smooth and behind antennal sockets distinctly impressed; <abbrev xmlns:xlink="http://www.w3.org/1999/xlink" xlink:title="postocellar line" id="ABBRID0ES2AI" xlink:type="simple">POL</abbrev>: diameter of posterior ocellus: <abbrev xmlns:xlink="http://www.w3.org/1999/xlink" xlink:title="ocular-ocellar line, measured from ocellus directly to eye" id="ABBRID0EW2AI" xlink:type="simple">OOL</abbrev> = 7: 5: 5; vertex superficially finely punctulate and densely setose (Fig. <xref ref-type="fig" rid="F4">4H</xref>); clypeus strongly convex in lateral view, distinctly punctate and with long setae (Fig. <xref ref-type="fig" rid="F4">4I</xref>); face superficially finely punctate and distinctly narrowed ventrally, minimum width of face 1.2× height of face (Fig. <xref ref-type="fig" rid="F4">4G</xref>); length of eye 2.5× temple in dorsal view (Fig. <xref ref-type="fig" rid="F4">4H</xref>); length of malar space 0.2× basal width of mandible.</p><p><bold><italic>Mesosoma</italic>.</bold> Length of mesosoma 1.5× its height; dorsally side of pronotum shiny and smooth, medially punctate and with three carinae and posteriorly largely smooth except crenulate posterior border; prepectal carina no-lamelliform; precoxal sulcus dorsally distinctly crenulate and anteriorly broadly rather superficially punctate and shiny; remainder of mesopleuron smooth and shiny but antero-dorsally punctate (Fig. <xref ref-type="fig" rid="F4">4B</xref>); mesosternum largely smooth and shiny; metapleuron spaced rugose; mesoscutal lobes superficially punctate or punctulate, interspaces smooth and shiny; scutellar sulcus deep anteriorly, with one long and four short carinae; scutellum slightly convex, and punctulate, its medio-posterior depression rather wide and laterally crenulate; metanotum with large posterior knob and with a pair of rather short carinae medially; propodeum completely areolate, remotely rugose, subbasal carina complete, angulate, medio-longitudinal carina complete, and mostly weakly developed; in lateral view propodeum gradually lowered posteriorly except for dorsal part in front of subbasal carina, dorsal part comparatively large, mainly smooth and shiny (Fig. <xref ref-type="fig" rid="F4">4B, C</xref>).</p><p><bold><italic>Wings</italic>.</bold> Fore wing (Fig. <xref ref-type="fig" rid="F4">4D</xref>): r:3-SR:SR1 = 9:29:134; 2-SR:3-SR: r-m = 37:29:23; 1-CU1:2-CU1 = 2:28; cu-a vertical, postfurcal. Hind wing (Fig. <xref ref-type="fig" rid="F4">4E</xref>): r absent; M+CU:1-M = 70:22; 1r-m 1.8× 1-M.</p><p><bold><italic>Legs</italic>.</bold> Hind coxa largely smooth dorsally; length of fore femur 7.5× its width (Fig. <xref ref-type="fig" rid="F4">4L</xref>); length of fore tibial spur 0.3× fore basitarsus (Fig. <xref ref-type="fig" rid="F4">4M</xref>); lengths of hind femur and basitarsus 7.0× and 9.2× their widths, respectively (Fig. <xref ref-type="fig" rid="F4">4N</xref>).</p><p><bold><italic>Metasoma</italic>.</bold> First tergite 2.6× longer than its apical width, part behind level of spiracles distinctly widened and rugose but posteriorly striate, dorsope elliptical and medium-sized, area behind it depressed (Fig. <xref ref-type="fig" rid="F4">4K</xref>), laterope medium-sized and sublateral (Fig. <xref ref-type="fig" rid="F4">4J</xref>); second tergite glabrous, smooth and strongly shiny; ovipositor comparatively slender basally; length of ovipositor sheath 0.22× as long as fore wing and sheath with semi-erect, medium-sized setae (Fig. <xref ref-type="fig" rid="F4">4A, F</xref>).</p><p><bold><italic>Colour</italic>.</bold> Body rather dark reddish brown, but head (except posteriorly), scutellum, and metasoma (except first tergite) brownish yellow; palpi and tegulae pale yellowish basally but palpi largely whitish, hind tarsus largely white, but telotarsi dorsally and base of basitarsus brownish; veins and pterostigma dark brown; wings subhyaline with slight infuscation; apex of ovipositor sheath brown.</p><p><bold><italic>Variation</italic>.</bold> Vein 1r-m of hind wing 1.8–2.2× as long as vein 1-M; fore femur of ♀ 7.0–7.5× longer than wide; hind femur of ♀ 6.0–7.0× longer than wide; first metasomal tergite 2.3–2.6× its apical width. Antennal segments of ♀ 34(1), 35(2); of ♂ unknown.</p></tp:treatment-sec><tp:treatment-sec sec-type="distribution" id="SECID0E35AI"><title>Distribution.</title><p>China (Shaanxi).</p></tp:treatment-sec><tp:treatment-sec sec-type="biology" id="SECID0EB6AI"><title>Biology.</title><p>Unknown.</p></tp:treatment-sec><tp:treatment-sec sec-type="etymology" id="SECID0EG6AI"><title>Etymology.</title><p>Named after the blackish brown pterostigma; <italic>aquilus</italic> is Latin for blackish.</p></tp:treatment-sec></tp:taxon-treatment>
