# Supplementary material for: ﻿Revision of genus Zele Curtis (Hymenoptera, Braconidae, Euphorinae) from China, with description of nineteen new species
Source: Zookeys. 2025 Aug 5;1248:125–208. doi: 10.3897/zookeys.1248.158182 (PMC12344441; doi:10.3897/zookeys.1248.158182)
Supplement: XML Treatment for Zele caligatus [file zookeys.1248.158182-treatment5.xml]

<!DOCTYPE tp:taxon-treatment
  PUBLIC "-//TaxonX//DTD Taxonomic Treatment Publishing DTD v0 20100105//EN" "tax-treatment-NSO.dtd">
<tp:taxon-treatment xmlns:tp="http://www.plazi.org/taxpub"><tp:treatment-meta><kwd-group><label>Taxon classification</label><kwd>
                <named-content content-type="kingdom">Animalia</named-content>
              </kwd><kwd>
                <named-content content-type="order">Hymenoptera</named-content>
              </kwd><kwd>
                <named-content content-type="family">Braconidae</named-content>
              </kwd></kwd-group><mixed-citation publication-type="journal"><person-group><name><surname>Fang</surname><given-names>Yu</given-names></name><name><surname>van Achterberg</surname><given-names>Cornelis</given-names></name><name><surname>Tang</surname><given-names>Pu</given-names></name><name><surname>Chen</surname><given-names>Xue-xin</given-names></name></person-group><article-title>﻿Revision of genus <italic><tp:taxon-name><tp:taxon-name-part taxon-name-part-type="genus" reg="Zele">Zele</tp:taxon-name-part></tp:taxon-name></italic> Curtis (<tp:taxon-name><tp:taxon-name-part taxon-name-part-type="order">Hymenoptera</tp:taxon-name-part></tp:taxon-name>, <tp:taxon-name><tp:taxon-name-part taxon-name-part-type="family">Braconidae</tp:taxon-name-part></tp:taxon-name>, <tp:taxon-name><tp:taxon-name-part taxon-name-part-type="subfamily">Euphorinae</tp:taxon-name-part></tp:taxon-name>) from China, with description of nineteen new species</article-title><source>Zookeys</source><day>05</day><month>08</month><year>2025</year><volume>1248</volume><fpage>125</fpage><lpage>208</lpage><pub-id pub-id-type="doi">10.3897/zookeys.1248.158182</pub-id></mixed-citation></tp:treatment-meta><tp:nomenclature><label>﻿</label><tp:taxon-name>
              <object-id xmlns:xlink="http://www.w3.org/1999/xlink" content-type="arpha" xlink:type="simple">6EF8455A-BA4A-5D27-96C8-F1EF28955ECF</object-id>
              <tp:taxon-name-part taxon-name-part-type="genus" reg="Zele">Zele</tp:taxon-name-part>
              <tp:taxon-name-part taxon-name-part-type="species" reg="caligatus">caligatus</tp:taxon-name-part>
            </tp:taxon-name><tp:taxon-authority>(Haliday, 1835)</tp:taxon-authority><tp:nomenclature-citation-list><tp:nomenclature-citation><tp:taxon-name>
                  <tp:taxon-name-part taxon-name-part-type="genus" reg="Meteorus">Meteorus</tp:taxon-name-part>
                  <tp:taxon-name-part taxon-name-part-type="species" reg="caligatus">caligatus</tp:taxon-name-part>
                </tp:taxon-name><comment>Haliday, 1835: 25.</comment></tp:nomenclature-citation><tp:nomenclature-citation><tp:taxon-name>
                  <tp:taxon-name-part taxon-name-part-type="genus" reg="Meteorus">Meteorus</tp:taxon-name-part>
                  <tp:taxon-name-part taxon-name-part-type="species" reg="neesii">neesii</tp:taxon-name-part>
                </tp:taxon-name><comment>Ruthe, 1862: 22, 23. Syn. by <xref ref-type="bibr" rid="B31">Schmiedeknecht 1897</xref>.</comment></tp:nomenclature-citation><tp:nomenclature-citation><tp:taxon-name>
                  <tp:taxon-name-part taxon-name-part-type="genus" reg="Dyscoletes">Dyscoletes</tp:taxon-name-part>
                  <tp:taxon-name-part taxon-name-part-type="species" reg="alaskensis">alaskensis</tp:taxon-name-part>
                </tp:taxon-name><comment>Ashmead, 1902: 247. Syn. by <xref ref-type="bibr" rid="B42">van Achterberg 1979</xref>.</comment></tp:nomenclature-citation><tp:nomenclature-citation><tp:taxon-name>
                  <tp:taxon-name-part taxon-name-part-type="genus" reg="Meteorus">Meteorus</tp:taxon-name-part>
                  <tp:taxon-name-part taxon-name-part-type="species" reg="caligatus">caligatus</tp:taxon-name-part>
                  <tp:taxon-name-part taxon-name-part-type="infraspecific-rank">var.</tp:taxon-name-part>
                  <tp:taxon-name-part taxon-name-part-type="variety" reg="sibiricus">sibiricus</tp:taxon-name-part>
                </tp:taxon-name><comment>: <xref ref-type="bibr" rid="B14">Fahringer 1929</xref>: 8. Syn. by <xref ref-type="bibr" rid="B42">van Achterberg 1979</xref>.</comment></tp:nomenclature-citation><tp:nomenclature-citation><tp:taxon-name>
                  <tp:taxon-name-part taxon-name-part-type="genus" reg="Zele">Zele</tp:taxon-name-part>
                  <tp:taxon-name-part taxon-name-part-type="species" reg="caligatus">caligatus</tp:taxon-name-part>
                </tp:taxon-name><comment>: <xref ref-type="bibr" rid="B43">van Achterberg 1984</xref>: 110; <xref ref-type="bibr" rid="B7">Chen et al. 1987</xref>: 94.</comment></tp:nomenclature-citation></tp:nomenclature-citation-list></tp:nomenclature><tp:treatment-sec sec-type="type material" id="SECID0E1DBI"><title>Type material examined.</title><p><bold><italic>Lectotype</italic></bold> of <italic><tp:taxon-name><tp:taxon-name-part taxon-name-part-type="genus" reg="Zele">Zele</tp:taxon-name-part><tp:taxon-name-part taxon-name-part-type="species" reg="caligatus">caligatus.</tp:taxon-name-part></tp:taxon-name></italic> Ireland • ♀; Dublin, Jullymore; Haliday leg.; (<named-content xmlns:xlink="http://www.w3.org/1999/xlink" content-type="dwc:institutional_code" xlink:title="National Museum of Ireland, Dublin" xlink:href="http://grbio.org/institution/national-museum-ireland" xlink:type="simple">NMI</named-content> Dublin).</p></tp:treatment-sec><tp:treatment-sec sec-type="material" id="SECID0EVEBI"><title>Other material examined.</title><p>China – <bold>Hubei Prov.</bold> • 1 ♀; Xingshan, Longmen River; alt. 1300 m; 9 May 1994; You-wei Zhang leg.; light trap; (<named-content xmlns:xlink="http://www.w3.org/1999/xlink" content-type="dwc:institutional_code" xlink:title="Zhejiang University, Hangzhou" xlink:href="http://grbio.org/institution/zhejiang-university" xlink:type="simple">ZJUH</named-content>) No. 135714.</p></tp:treatment-sec><tp:treatment-sec sec-type="diagnosis" id="SECID0ECFBI"><title>Diagnosis.</title><p>Precoxal sulcus narrowly sculptured medially; basal 1/2 of propodeum largely smooth and shiny (except slightly curved subbasal carina); first metasomal tergite 1.7–2.0× longer than its apical width; dorsope medium-sized and space between dorsope ~2.0× width of dorsope; ovipositor sheath 0.19–0.28× as long as fore wing.</p></tp:treatment-sec><tp:treatment-sec sec-type="distribution" id="SECID0EHFBI"><title>Distribution.</title><p>China (Anhui, Gansu, Hebei, Heilongjiang, Hubei, Jilin, Liaoning, Ningxia, Shanxi, Xinjiang, Zhejiang), Finland, France, Germany, Ireland, Italy, Japan, Netherlands, Norway, Poland, Russia, Sweden, Switzerland, United Kingdom.</p></tp:treatment-sec><tp:treatment-sec sec-type="biology" id="SECID0EMFBI"><title>Biology.</title><p>Reared from <tp:taxon-name><tp:taxon-name-part taxon-name-part-type="family">Geometridae</tp:taxon-name-part></tp:taxon-name> and <tp:taxon-name><tp:taxon-name-part taxon-name-part-type="family">Nymphalidae</tp:taxon-name-part></tp:taxon-name>.</p></tp:treatment-sec><ref-list><ref id="B31"><mixed-citation xmlns:xlink="http://www.w3.org/1999/xlink" xlink:type="simple"><person-group><name name-style="western"><surname>Schmiedeknecht</surname><given-names>O</given-names></name></person-group> (<year>1897</year>) <article-title>Die Braconiden-Gattung <italic><tp:taxon-name><tp:taxon-name-part taxon-name-part-type="genus">Meteorus</tp:taxon-name-part></tp:taxon-name></italic> Hal.</article-title><source>Illustrierte Wochenschrift für Entomologie</source><volume>2</volume>: <fpage>298</fpage>–<lpage>302</lpage>.</mixed-citation></ref><ref id="B42"><mixed-citation xmlns:xlink="http://www.w3.org/1999/xlink" xlink:type="simple"><person-group><name name-style="western"><surname>van Achterberg</surname><given-names>C</given-names></name></person-group> (<year>1979</year>) <article-title>A revision of the subfamily <tp:taxon-name><tp:taxon-name-part taxon-name-part-type="subfamily">Zelinae</tp:taxon-name-part></tp:taxon-name> auct. (<tp:taxon-name><tp:taxon-name-part taxon-name-part-type="order">Hymenoptera</tp:taxon-name-part></tp:taxon-name>, <tp:taxon-name><tp:taxon-name-part taxon-name-part-type="family">Braconidae</tp:taxon-name-part></tp:taxon-name>).</article-title><source>Tijdschrift voor Entomologie</source><volume>122</volume>: <fpage>241</fpage>–<lpage>479</lpage>.</mixed-citation></ref><ref id="B14"><mixed-citation xmlns:xlink="http://www.w3.org/1999/xlink" xlink:type="simple"><person-group><name name-style="western"><surname>Fahringer</surname><given-names>J</given-names></name></person-group> (<year>1929</year>) Entomologische Ergebnisse der schwedischen Kamtschatka-Expedition 1920–1922. Arkiv foer Zoologi 21A: 1–12.</mixed-citation></ref><ref id="B43"><mixed-citation xmlns:xlink="http://www.w3.org/1999/xlink" xlink:type="simple"><person-group><name name-style="western"><surname>van Achterberg</surname><given-names>C</given-names></name></person-group> (<year>1984</year>) <article-title>Addition to the revision of the genus <italic><tp:taxon-name><tp:taxon-name-part taxon-name-part-type="genus">Zele</tp:taxon-name-part></tp:taxon-name></italic> Curtis (<tp:taxon-name><tp:taxon-name-part taxon-name-part-type="order">Hymenoptera</tp:taxon-name-part></tp:taxon-name>: <tp:taxon-name><tp:taxon-name-part taxon-name-part-type="family">Braconidae</tp:taxon-name-part></tp:taxon-name>).</article-title><source>Entomologische Berichten (Amsterdam)</source><volume>44</volume>: <fpage>110</fpage>–<lpage>112</lpage>.</mixed-citation></ref><ref id="B7"><mixed-citation xmlns:xlink="http://www.w3.org/1999/xlink" xlink:type="simple"><person-group><name name-style="western"><surname>Chen</surname><given-names>XX</given-names></name><name name-style="western"><surname>He</surname><given-names>JH</given-names></name><name name-style="western"><surname>Ma</surname><given-names>Y</given-names></name></person-group> (<year>1987</year>) <article-title>New records of five species of the genus <italic><tp:taxon-name><tp:taxon-name-part taxon-name-part-type="genus">Zele</tp:taxon-name-part></tp:taxon-name></italic> Curtis from China (<tp:taxon-name><tp:taxon-name-part taxon-name-part-type="order">Hymenoptera</tp:taxon-name-part></tp:taxon-name>: <tp:taxon-name><tp:taxon-name-part taxon-name-part-type="family">Braconidae</tp:taxon-name-part></tp:taxon-name>).</article-title><source>Wuyi Kexue</source><volume>7</volume>: <fpage>94</fpage>–<lpage>96</lpage>.</mixed-citation></ref></ref-list></tp:taxon-treatment>
