# Supplementary material for: ﻿Revision of genus Zele Curtis (Hymenoptera, Braconidae, Euphorinae) from China, with description of nineteen new species
Source: Zookeys. 2025 Aug 5;1248:125–208. doi: 10.3897/zookeys.1248.158182 (PMC12344441; doi:10.3897/zookeys.1248.158182)
Supplement: XML Treatment for Zele carinatus [file zookeys.1248.158182-treatment6.xml]

<!DOCTYPE tp:taxon-treatment
  PUBLIC "-//TaxonX//DTD Taxonomic Treatment Publishing DTD v0 20100105//EN" "tax-treatment-NSO.dtd">
<tp:taxon-treatment xmlns:tp="http://www.plazi.org/taxpub"><tp:treatment-meta><kwd-group><label>Taxon classification</label><kwd>
                <named-content content-type="kingdom">Animalia</named-content>
              </kwd><kwd>
                <named-content content-type="order">Hymenoptera</named-content>
              </kwd><kwd>
                <named-content content-type="family">Braconidae</named-content>
              </kwd></kwd-group><mixed-citation publication-type="journal"><person-group><name><surname>Fang</surname><given-names>Yu</given-names></name><name><surname>van Achterberg</surname><given-names>Cornelis</given-names></name><name><surname>Tang</surname><given-names>Pu</given-names></name><name><surname>Chen</surname><given-names>Xue-xin</given-names></name></person-group><article-title>﻿Revision of genus <italic><tp:taxon-name><tp:taxon-name-part taxon-name-part-type="genus" reg="Zele">Zele</tp:taxon-name-part></tp:taxon-name></italic> Curtis (<tp:taxon-name><tp:taxon-name-part taxon-name-part-type="order">Hymenoptera</tp:taxon-name-part></tp:taxon-name>, <tp:taxon-name><tp:taxon-name-part taxon-name-part-type="family">Braconidae</tp:taxon-name-part></tp:taxon-name>, <tp:taxon-name><tp:taxon-name-part taxon-name-part-type="subfamily">Euphorinae</tp:taxon-name-part></tp:taxon-name>) from China, with description of nineteen new species</article-title><source>Zookeys</source><day>05</day><month>08</month><year>2025</year><volume>1248</volume><fpage>125</fpage><lpage>208</lpage><pub-id pub-id-type="doi">10.3897/zookeys.1248.158182</pub-id></mixed-citation></tp:treatment-meta><tp:nomenclature><label>﻿</label><tp:taxon-name>
              <object-id xmlns:xlink="http://www.w3.org/1999/xlink" content-type="arpha" xlink:type="simple">EC29CA9C-F294-5E4D-AB97-9F4E29AEE212</object-id>
              <tp:taxon-name-part taxon-name-part-type="genus" reg="Zele">Zele</tp:taxon-name-part>
              <tp:taxon-name-part taxon-name-part-type="species" reg="carinatus">carinatus</tp:taxon-name-part>
              <object-id xmlns:xlink="http://www.w3.org/1999/xlink" content-type="zoobank" xlink:type="simple">https://zoobank.org/7CF5797F-FB6E-47DD-B301-EBF24245C1D9</object-id>
            </tp:taxon-name><tp:taxon-authority>Fang, van Achterberg &amp; Chen</tp:taxon-authority><tp:taxon-status xmlns:xlink="http://www.w3.org/1999/xlink" xlink:type="simple">sp. nov.</tp:taxon-status><xref ref-type="fig" rid="F5">Fig. 5</xref></tp:nomenclature><tp:treatment-sec sec-type="type material" id="SECID0EKHBI"><title>Type material.</title><p><bold><italic>Holotype</italic></bold>. China – <bold>Sichuan Prov.</bold> • ♀; Ganzizangzu Zizhizhou, Luding, Moxi; 18 Jun. 2005; Jing-xian Liu leg.; (<named-content xmlns:xlink="http://www.w3.org/1999/xlink" content-type="dwc:institutional_code" xlink:title="Zhejiang University, Hangzhou" xlink:href="http://grbio.org/institution/zhejiang-university" xlink:type="simple">ZJUH</named-content>) No. 202401086. GenBank accession no. <ext-link xmlns:xlink="http://www.w3.org/1999/xlink" ext-link-type="gen" xlink:href="PV356325" xlink:type="simple">PV356325</ext-link>.</p></tp:treatment-sec><tp:treatment-sec sec-type="diagnosis" id="SECID0EBIBI"><title>Diagnosis.</title><p>Pterostigma dark brown or brown (Fig. <xref ref-type="fig" rid="F5">5D</xref>) and mandible yellow (except dark apex) (Fig. <xref ref-type="fig" rid="F5">5F</xref>); subbasal carina of propodeum distinctly oblique medially (Fig. <xref ref-type="fig" rid="F5">5C</xref>); propodeum depressed posteriorly and slightly shorter in lateral view (Fig. <xref ref-type="fig" rid="F5">5B</xref>); mesoscutum medio-posteriorly with short longitudinal carina (Fig. <xref ref-type="fig" rid="F5">5C</xref>); first tergite ~2.3× longer than its apical width; dorsope of first tergite rather small and space between dorsope much wider than dorsope and sculptured (Fig. <xref ref-type="fig" rid="F5">5J</xref>); hind tarsus mainly white; ovipositor sheath ~0.23× as long as fore wing; vein r of fore wing oblique.</p><fig id="F5" position="float" orientation="portrait"><object-id xmlns:xlink="http://www.w3.org/1999/xlink" content-type="doi" xlink:type="simple">10.3897/zookeys.1248.158182.figure5</object-id><object-id xmlns:xlink="http://www.w3.org/1999/xlink" content-type="arpha" xlink:type="simple">9EDF8FD7-883B-5DDA-B600-5F0F76873098</object-id><label>Figure 5.</label><caption><p><italic><tp:taxon-name><tp:taxon-name-part taxon-name-part-type="genus" reg="Zele">Zele</tp:taxon-name-part><tp:taxon-name-part taxon-name-part-type="species" reg="carinatus">carinatus</tp:taxon-name-part></tp:taxon-name></italic> sp. nov., holotype, ♀ A. Habitus, lateral aspect; B. Mesosoma, lateral aspect; C. Mesosoma, dorsal aspect; D. Wings; E. Ovipositor sheath; F. Head, anterior aspect; G. Head, dorsal aspect; H. Head, lateral aspect; I. First metasomal tergite, lateral aspect; J. First metasomal tergite, dorsal aspect; K. Fore femur, lateral aspect; L. Fore tibial spur and fore basitarsus; M. Hind femur, lateral aspect. Scale bars: 500 μm.</p></caption><graphic xmlns:xlink="http://www.w3.org/1999/xlink" xlink:href="zookeys-1248-125_article-158182__-g005.jpg" position="float" orientation="portrait" xlink:type="simple" id="oo_1388511.jpg"><uri content-type="original_file" xlink:type="simple">https://binary.pensoft.net/fig/1388511</uri></graphic></fig></tp:treatment-sec><tp:treatment-sec sec-type="Comparative diagnosis" id="SECID0EXJBI"><title>Comparative diagnosis.</title><p>Very similar to <italic><tp:taxon-name><tp:taxon-name-part taxon-name-part-type="genus" reg="Zele">Z.</tp:taxon-name-part><tp:taxon-name-part taxon-name-part-type="species" reg="rugulosus">rugulosus</tp:taxon-name-part></tp:taxon-name></italic> but differs mainly by the blackish brown pterostigma (pale yellow in <italic><tp:taxon-name><tp:taxon-name-part taxon-name-part-type="genus" reg="Zele">Z.</tp:taxon-name-part><tp:taxon-name-part taxon-name-part-type="species" reg="rugulosus">rugulosus</tp:taxon-name-part></tp:taxon-name></italic>), the distinctly oblique subbasal carina of propodeum (transverse in <italic><tp:taxon-name><tp:taxon-name-part taxon-name-part-type="genus" reg="Zele">Z.</tp:taxon-name-part><tp:taxon-name-part taxon-name-part-type="species" reg="rugulosus">rugulosus</tp:taxon-name-part></tp:taxon-name></italic>) and the short longitudinal carina on the mesoscutum (long in <italic><tp:taxon-name><tp:taxon-name-part taxon-name-part-type="genus" reg="Zele">Z.</tp:taxon-name-part><tp:taxon-name-part taxon-name-part-type="species" reg="rugulosus">rugulosus</tp:taxon-name-part></tp:taxon-name></italic>).</p></tp:treatment-sec><tp:treatment-sec sec-type="description" id="SECID0EJLBI"><title>Description.</title><p>Holotype, ♀, length of fore wing 6.9 mm, of body 6.7 mm, and antenna 1.1× as long as fore wing.</p><p><bold><italic>Head</italic>.</bold> Antennal segments 42, third segment nearly as long as fourth segment and third, fourth and penultimate segments 2.8×, 2.7×, and 2.0× longer than wide, respectively; length of maxillary palp 1.5× longer than height of head; frons smooth and behind antennal sockets impressed; <abbrev xmlns:xlink="http://www.w3.org/1999/xlink" xlink:title="postocellar line" id="ABBRID0EVLBI" xlink:type="simple">POL</abbrev>: diameter of posterior ocellus: <abbrev xmlns:xlink="http://www.w3.org/1999/xlink" xlink:title="ocular-ocellar line, measured from ocellus directly to eye" id="ABBRID0EZLBI" xlink:type="simple">OOL</abbrev> = 8: 6: 6; vertex less convex, smooth and densely setose (Fig. <xref ref-type="fig" rid="F5">5G</xref>); clypeus rather convex in lateral view, widely smooth, only punctate medially; face largely crenulate and matt, widened ventrally, minimum width of face 1.2× height of face (Fig. <xref ref-type="fig" rid="F5">5F</xref>); length of eye 1.8× temple in dorsal view (Fig. <xref ref-type="fig" rid="F5">5G</xref>); length of malar space 0.3× basal width of mandible.</p><p><bold><italic>Mesosoma</italic>.</bold> Length of mesosoma 1.6× its height; side of pronotum striate ventrally, rugulose-crenulate medially, smooth postero-dorsally; epicnemial area smooth; precoxal sulcus densely rugose, only posteriorly narrowly smooth; dorsal of mesopleuron largely smooth with indistinct punctulation (Fig. <xref ref-type="fig" rid="F5">5B</xref>); mesosternum finely punctulate dorsally; metapleuron mainly smooth and matt, ventrally rugose; mesoscutal lobes finely punctulate and shiny; notauli anteriorly finely and narrowly crenulate, posteriorly narrowly crenulate-rugose; mesoscutum medio-posteriorly with a short carina; scutellar sulcus deep and rather wide with one long obvious median carina; scutellum rather convex and punctulate; metanotum with small and smooth knob medio-posteriorly, one short media carina on knob, but without median carina in front of it; propodeum widely reticulate-rugose, subbasal carina of propodeum straight and oblique medially, comparatively inconspicuously rugulose anteriorly; propodeum with long straight median carina, rather convex and short in lateral view; in lateral view propodeum gradually lowered posteriorly, posterior of it not separated from antero-dorsal part distinctly (Fig. <xref ref-type="fig" rid="F5">5B, C</xref>).</p><p><bold><italic>Wings</italic>.</bold> Fore wing (Fig. <xref ref-type="fig" rid="F5">5D</xref>): r:3-SR:SR1 = 10:20:100; 2-SR:3-SR: r-m = 26:25:17; 1-CU1:2-CU1 = 3:75; cu-a vertical, postfurcal. Hind wing (Fig. <xref ref-type="fig" rid="F5">5D</xref>): r absent; M+CU:1-M = 75:15; 1r-m 2.6× 1-M.</p><p><bold><italic>Legs</italic>.</bold> Hind coxa densely punctate dorsally; length of fore femur 7.6× its width (Fig. <xref ref-type="fig" rid="F5">5K</xref>); length of fore tibial spur 0.3× fore basitarsus (Fig. <xref ref-type="fig" rid="F5">5M</xref>); lengths of hind femur and basitarsus 7.2× and 9.2× their widths, respectively (Fig. <xref ref-type="fig" rid="F5">5L</xref>).</p><p><bold><italic>Metasoma</italic>.</bold> First tergite 2.3× longer than its apical width, its surface irregularly rugulose; dorsope elliptical and comparatively small (Fig. <xref ref-type="fig" rid="F5">5J</xref>), laterope comparatively small and very narrow (Fig. <xref ref-type="fig" rid="F5">5I</xref>); second tergite mainly bare and smooth; ovipositor comparatively slender basally; length of ovipositor sheath 0.23× as long as fore wing, sheath with rather slanted and long setae (Fig. <xref ref-type="fig" rid="F5">5E</xref>).</p><p><bold><italic>Colour</italic>.</bold> Antenna, mesosoma, coxae of all legs, hind leg (except hind tarsus) and metasoma, largely black; head, fore and middle legs mainly reddish brown; hind tibia largely black but its apical 1/5 reddish brown; hind tarsus largely whitish yellow, but its telotarsi dorsally and base of basitarsus brown; palpi pale yellow; vein C+SC+R of fore wings, pterostigma and ovipositor sheath (except pale brown apex) dark brown.</p></tp:treatment-sec><tp:treatment-sec sec-type="distribution" id="SECID0EUOBI"><title>Distribution.</title><p>China (Sichuan).</p></tp:treatment-sec><tp:treatment-sec sec-type="biology" id="SECID0EZOBI"><title>Biology.</title><p>Unknown.</p></tp:treatment-sec><tp:treatment-sec sec-type="etymology" id="SECID0E5OBI"><title>Etymology.</title><p>Named after the long straight median carina of the propodeum; <italic>carinatus</italic> is Latin for ridge.</p></tp:treatment-sec></tp:taxon-treatment>
