# Supplementary material for: ﻿Revision of genus Zele Curtis (Hymenoptera, Braconidae, Euphorinae) from China, with description of nineteen new species
Source: Zookeys. 2025 Aug 5;1248:125–208. doi: 10.3897/zookeys.1248.158182 (PMC12344441; doi:10.3897/zookeys.1248.158182)
Supplement: XML Treatment for Zele confusus [file zookeys.1248.158182-treatment9.xml]

<!DOCTYPE tp:taxon-treatment
  PUBLIC "-//TaxonX//DTD Taxonomic Treatment Publishing DTD v0 20100105//EN" "tax-treatment-NSO.dtd">
<tp:taxon-treatment xmlns:tp="http://www.plazi.org/taxpub"><tp:treatment-meta><kwd-group><label>Taxon classification</label><kwd>
                <named-content content-type="kingdom">Animalia</named-content>
              </kwd><kwd>
                <named-content content-type="order">Hymenoptera</named-content>
              </kwd><kwd>
                <named-content content-type="family">Braconidae</named-content>
              </kwd></kwd-group><mixed-citation publication-type="journal"><person-group><name><surname>Fang</surname><given-names>Yu</given-names></name><name><surname>van Achterberg</surname><given-names>Cornelis</given-names></name><name><surname>Tang</surname><given-names>Pu</given-names></name><name><surname>Chen</surname><given-names>Xue-xin</given-names></name></person-group><article-title>﻿Revision of genus <italic><tp:taxon-name><tp:taxon-name-part taxon-name-part-type="genus" reg="Zele">Zele</tp:taxon-name-part></tp:taxon-name></italic> Curtis (<tp:taxon-name><tp:taxon-name-part taxon-name-part-type="order">Hymenoptera</tp:taxon-name-part></tp:taxon-name>, <tp:taxon-name><tp:taxon-name-part taxon-name-part-type="family">Braconidae</tp:taxon-name-part></tp:taxon-name>, <tp:taxon-name><tp:taxon-name-part taxon-name-part-type="subfamily">Euphorinae</tp:taxon-name-part></tp:taxon-name>) from China, with description of nineteen new species</article-title><source>Zookeys</source><day>05</day><month>08</month><year>2025</year><volume>1248</volume><fpage>125</fpage><lpage>208</lpage><pub-id pub-id-type="doi">10.3897/zookeys.1248.158182</pub-id></mixed-citation></tp:treatment-meta><tp:nomenclature><label>﻿</label><tp:taxon-name>
              <object-id xmlns:xlink="http://www.w3.org/1999/xlink" content-type="arpha" xlink:type="simple">E97DFD59-4032-51A3-85C0-43BC2D320867</object-id>
              <tp:taxon-name-part taxon-name-part-type="genus" reg="Zele">Zele</tp:taxon-name-part>
              <tp:taxon-name-part taxon-name-part-type="species" reg="confusus">confusus</tp:taxon-name-part>
              <object-id xmlns:xlink="http://www.w3.org/1999/xlink" content-type="zoobank" xlink:type="simple">https://zoobank.org/1A115FD7-C145-426A-B181-E49CF8494E07</object-id>
            </tp:taxon-name><tp:taxon-authority>Fang, van Achterberg &amp; Chen</tp:taxon-authority><tp:taxon-status xmlns:xlink="http://www.w3.org/1999/xlink" xlink:type="simple">sp. nov.</tp:taxon-status><xref ref-type="fig" rid="F8">Fig. 8</xref></tp:nomenclature><tp:treatment-sec sec-type="type material" id="SECID0ECDCI"><title>Type material.</title><p><bold><italic>Holotype</italic>.</bold> China – <bold>Yunnan Prov.</bold> • ♀; Yinjiang; 22 May 2009; Su-jiong Zhang leg.; (<named-content xmlns:xlink="http://www.w3.org/1999/xlink" content-type="dwc:institutional_code" xlink:title="Zhejiang University, Hangzhou" xlink:href="http://grbio.org/institution/zhejiang-university" xlink:type="simple">ZJUH</named-content>) No. 202401050. GenBank accession no. <ext-link xmlns:xlink="http://www.w3.org/1999/xlink" ext-link-type="gen" xlink:href="PV356300" xlink:type="simple">PV356300</ext-link>.</p></tp:treatment-sec><tp:treatment-sec sec-type="diagnosis" id="SECID0EZDCI"><title>Diagnosis.</title><p>Hind femur slender, and basal part of ovipositor comparatively robust, maximum width of basal part of ovipositor 0.6× maximum width of hind femur (Fig. <xref ref-type="fig" rid="F8">8L, M</xref>); subbasal transverse carina of propodeum well developed, different from surrounding sculpture; fore femur slender, ~9.5× as long as wide (Fig. <xref ref-type="fig" rid="F8">8K</xref>); hind femur largely black only apical brown and hind tibia (except basal 1/3) black (Fig. <xref ref-type="fig" rid="F8">8A</xref>); hind tarsus mainly white; first tergite ~2.5× longer than its apical width, moderately shiny and with comparatively small dorsope (Fig. <xref ref-type="fig" rid="F8">8J</xref>) with space between dorsope much wider than dorsope; ovipositor sheath ~0.23× as long as fore wing.</p><fig id="F8" position="float" orientation="portrait"><object-id xmlns:xlink="http://www.w3.org/1999/xlink" content-type="doi" xlink:type="simple">10.3897/zookeys.1248.158182.figure8</object-id><object-id xmlns:xlink="http://www.w3.org/1999/xlink" content-type="arpha" xlink:type="simple">CAEB4486-60B9-5444-8276-8FBB8CF198B3</object-id><label>Figure 8.</label><caption><p><italic><tp:taxon-name><tp:taxon-name-part taxon-name-part-type="genus" reg="Zele">Zele</tp:taxon-name-part><tp:taxon-name-part taxon-name-part-type="species" reg="confusus">confusus</tp:taxon-name-part></tp:taxon-name></italic> sp. nov., holotype, ♀ A. Habitus, lateral aspect; B. Mesosoma, lateral aspect; C. Mesosoma, dorsal aspect; D. Wings; E. Ovipositor sheath; F. Head, anterior aspect; G. Head, dorsal aspect; H. Head, lateral aspect; I. First metasomal tergite, lateral aspect; J. First metasomal tergite, dorsal aspect; K. Fore femur, lateral aspect; L. Hind femur, lateral aspect; M. Ovipositor. Scale bars: 500 μm.</p></caption><graphic xmlns:xlink="http://www.w3.org/1999/xlink" xlink:href="zookeys-1248-125_article-158182__-g008.jpg" position="float" orientation="portrait" xlink:type="simple" id="oo_1388514.jpg"><uri content-type="original_file" xlink:type="simple">https://binary.pensoft.net/fig/1388514</uri></graphic></fig></tp:treatment-sec><tp:treatment-sec sec-type="Comparative diagnosis" id="SECID0EHFCI"><title>Comparative diagnosis.</title><p>Very similar to <italic><tp:taxon-name><tp:taxon-name-part taxon-name-part-type="genus" reg="Zele">Z.</tp:taxon-name-part><tp:taxon-name-part taxon-name-part-type="species" reg="cristatus">cristatus</tp:taxon-name-part></tp:taxon-name></italic> but differs mainly by the more developed malar space (narrow in <italic><tp:taxon-name><tp:taxon-name-part taxon-name-part-type="genus" reg="Zele">Z.</tp:taxon-name-part><tp:taxon-name-part taxon-name-part-type="species" reg="cristatus">cristatus</tp:taxon-name-part></tp:taxon-name></italic>), wider face, smaller eyes in dorsal view and the darker mesosoma (especially scutellum usually dark reddish in <italic><tp:taxon-name><tp:taxon-name-part taxon-name-part-type="genus" reg="Zele">Z.</tp:taxon-name-part><tp:taxon-name-part taxon-name-part-type="species" reg="cristatus">cristatus</tp:taxon-name-part></tp:taxon-name></italic>).</p></tp:treatment-sec><tp:treatment-sec sec-type="description" id="SECID0EOGCI"><title>Description.</title><p>Holotype, ♀, length of fore wing 6.2 mm, of body 6.2 mm, and antenna 1.2× as long as fore wing.</p><p><bold><italic>Head</italic>.</bold> Antennal segments 39, third segment 0.9× shorter than fourth segment and third, fourth and penultimate segments 3.3×, 3.3×, and 2.0× longer than wide, respectively; length of maxillary palp 2.1× longer than height of head; frons smooth and behind antennal sockets impressed; <abbrev xmlns:xlink="http://www.w3.org/1999/xlink" xlink:title="postocellar line" id="ABBRID0E1GCI" xlink:type="simple">POL</abbrev>: diameter of posterior ocellus: <abbrev xmlns:xlink="http://www.w3.org/1999/xlink" xlink:title="ocular-ocellar line, measured from ocellus directly to eye" id="ABBRID0E5GCI" xlink:type="simple">OOL</abbrev> = 13: 9: 8; vertex convex, punctulate and densely setose (Fig. <xref ref-type="fig" rid="F8">8G</xref>); clypeus rather convex in lateral view, widely punctate (Fig. <xref ref-type="fig" rid="F8">8H</xref>); face mainly punctulate, it widened ventrally, minimum width of face 1.4× height of face (Fig. <xref ref-type="fig" rid="F8">8F</xref>); length of eye 1.8× temple in dorsal view (Fig. <xref ref-type="fig" rid="F8">8G</xref>); length of malar space 0.5× basal width of mandible.</p><p><bold><italic>Mesosoma</italic>.</bold> Length of mesosoma 1.6× its height; side of pronotum densely reticulate-rugose ventrally and posteriorly, sulcate anteriorly; epicnemial area punctulate anteriorly, punctulate-rugose postero-dorsally; precoxal sulcus dorsally narrowly crenulate, densely rugose-reticulate dorsally; dorsal of mesopleuron coarsely punctate, narrowly smooth (Fig. <xref ref-type="fig" rid="F8">8B</xref>); mesosternum punctulate; metapleuron widely smooth but near coxa rugulose; mesoscutal lobes densely punctate; notauli finely and narrowly crenulate, mesoscutum medio-posteriorly widely crenulate-rugose and no carina; scutellar sulcus deep and wide with one long median carina; scutellum rather convex and finely punctulate; metanotum with small smooth knob medio-posteriorly and without median carina in front of it; propodeum reticulate-rugose, subbasal transverse carina of propodeum mainly straight to curved posteriad, area comparatively reticulate-punctate; in lateral view propodeum gradually lowered posteriorly, posterior part not distinctly separated from antero-dorsal part (Fig. <xref ref-type="fig" rid="F8">8B, C</xref>).</p><p><bold><italic>Wings</italic>.</bold> Fore wing (Fig. <xref ref-type="fig" rid="F8">8D</xref>): r:3-SR:SR1 = 13:20:98; 2-SR:3-SR: r-m = 20:17:13; 1-CU1:2-CU1 = 5:62; cu-a vertical, postfurcal. Hind wing (Fig. <xref ref-type="fig" rid="F8">8D</xref>): r absent; M+CU:1-M = 62:12; 1r-m 2.1× 1-M.</p><p><bold><italic>Legs</italic>.</bold> Hind coxa densely punctate dorsally; length of fore femur 9.5× its width (Fig. <xref ref-type="fig" rid="F8">8K</xref>); length of fore tibial spur 0.4× fore basitarsus; lengths of hind femur and basitarsus 7.5× and 10.3× their widths, respectively (Fig. <xref ref-type="fig" rid="F8">8L</xref>).</p><p><bold><italic>Metasoma</italic>.</bold> First tergite 2.5× longer than its apical width, its surface rugulose anteriorly, irregular and obvious rugose behind spiracles; dorsope elliptical and comparatively small, area in front of them depressed (Fig. <xref ref-type="fig" rid="F8">8J</xref>), laterope comparatively small (Fig. <xref ref-type="fig" rid="F8">8I</xref>); second tergite mainly bare, smooth; ovipositor comparatively robust basally; length of ovipositor sheath 0.23× as long as fore wing, sheath with short semi-erect setae (Fig. <xref ref-type="fig" rid="F8">8E</xref>).</p><p><bold><italic>Colour</italic>.</bold> Mesosoma (but side of pronotum reddish brown), coxae and trochanters of all legs and first metasomal tergite largely black; head, antenna, fore and middle legs, all metasoma (except first tergite) mainly reddish brown; hind femur largely black except the reddish brown basal 1/3; hind tibia nearly black except reddish brown apical 1/3; hind tarsus white; veins, pterostigma and ovipositor sheath (except pale brown apex) brown; wings subhyaline with largely infuscation.</p></tp:treatment-sec><tp:treatment-sec sec-type="distribution" id="SECID0EZJCI"><title>Distribution.</title><p>China (Yunnan).</p></tp:treatment-sec><tp:treatment-sec sec-type="biology" id="SECID0E5JCI"><title>Biology.</title><p>Unknown.</p></tp:treatment-sec><tp:treatment-sec sec-type="etymology" id="SECID0EDKCI"><title>Etymology.</title><p>Named after the confusing morphology of the species; <italic>confusus</italic> is Latin for confused.</p></tp:treatment-sec></tp:taxon-treatment>
