# Supplementary material for: ﻿Revision of genus Zele Curtis (Hymenoptera, Braconidae, Euphorinae) from China, with description of nineteen new species
Source: Zookeys. 2025 Aug 5;1248:125–208. doi: 10.3897/zookeys.1248.158182 (PMC12344441; doi:10.3897/zookeys.1248.158182)
Supplement: XML Treatment for Zele cristatus [file zookeys.1248.158182-treatment10.xml]

<!DOCTYPE tp:taxon-treatment
  PUBLIC "-//TaxonX//DTD Taxonomic Treatment Publishing DTD v0 20100105//EN" "tax-treatment-NSO.dtd">
<tp:taxon-treatment xmlns:tp="http://www.plazi.org/taxpub"><tp:treatment-meta><kwd-group><label>Taxon classification</label><kwd>
                <named-content content-type="kingdom">Animalia</named-content>
              </kwd><kwd>
                <named-content content-type="order">Hymenoptera</named-content>
              </kwd><kwd>
                <named-content content-type="family">Braconidae</named-content>
              </kwd></kwd-group><mixed-citation publication-type="journal"><person-group><name><surname>Fang</surname><given-names>Yu</given-names></name><name><surname>van Achterberg</surname><given-names>Cornelis</given-names></name><name><surname>Tang</surname><given-names>Pu</given-names></name><name><surname>Chen</surname><given-names>Xue-xin</given-names></name></person-group><article-title>﻿Revision of genus <italic><tp:taxon-name><tp:taxon-name-part taxon-name-part-type="genus" reg="Zele">Zele</tp:taxon-name-part></tp:taxon-name></italic> Curtis (<tp:taxon-name><tp:taxon-name-part taxon-name-part-type="order">Hymenoptera</tp:taxon-name-part></tp:taxon-name>, <tp:taxon-name><tp:taxon-name-part taxon-name-part-type="family">Braconidae</tp:taxon-name-part></tp:taxon-name>, <tp:taxon-name><tp:taxon-name-part taxon-name-part-type="subfamily">Euphorinae</tp:taxon-name-part></tp:taxon-name>) from China, with description of nineteen new species</article-title><source>Zookeys</source><day>05</day><month>08</month><year>2025</year><volume>1248</volume><fpage>125</fpage><lpage>208</lpage><pub-id pub-id-type="doi">10.3897/zookeys.1248.158182</pub-id></mixed-citation></tp:treatment-meta><tp:nomenclature><label>﻿</label><tp:taxon-name>
              <object-id xmlns:xlink="http://www.w3.org/1999/xlink" content-type="arpha" xlink:type="simple">598EEC65-0EDD-5C88-A16B-CAC2CA9E876F</object-id>
              <tp:taxon-name-part taxon-name-part-type="genus" reg="Zele">Zele</tp:taxon-name-part>
              <tp:taxon-name-part taxon-name-part-type="species" reg="cristatus">cristatus</tp:taxon-name-part>
              <object-id xmlns:xlink="http://www.w3.org/1999/xlink" content-type="zoobank" xlink:type="simple">https://zoobank.org/648274E1-13BE-4D98-A20E-A4CC553A0B7F</object-id>
            </tp:taxon-name><tp:taxon-authority>Fang, van Achterberg &amp; Chen</tp:taxon-authority><tp:taxon-status xmlns:xlink="http://www.w3.org/1999/xlink" xlink:type="simple">sp. nov.</tp:taxon-status><xref ref-type="fig" rid="F9">Fig. 9</xref></tp:nomenclature><tp:treatment-sec sec-type="type material" id="SECID0EBMCI"><title>Type material.</title><p><bold><italic>Holotype</italic>.</bold> China – <bold>Zhejiang Prov.</bold> • ♀; Hangzhou, Mt. Tianmu; 2 Jul. 2010; Jiang-li Tan leg.; (<named-content xmlns:xlink="http://www.w3.org/1999/xlink" content-type="dwc:institutional_code" xlink:title="Zhejiang University, Hangzhou" xlink:href="http://grbio.org/institution/zhejiang-university" xlink:type="simple">ZJUH</named-content>) No. 202401046. <bold><italic>Paratypes</italic>.</bold> China – <bold>Anhui Prov.</bold> • 1 ♀; Yuexi; 21 Sep. 1981; Fu-an Yang leg.; (<named-content xmlns:xlink="http://www.w3.org/1999/xlink" content-type="dwc:institutional_code" xlink:title="Zhejiang University, Hangzhou" xlink:href="http://grbio.org/institution/zhejiang-university" xlink:type="simple">ZJUH</named-content>) No. 820519. – <bold>Fujian Prov.</bold> • 1 ♀; Guadun; 2 Jul. 1982; Shi-cheng Qi leg.; (<named-content xmlns:xlink="http://www.w3.org/1999/xlink" content-type="dwc:institutional_code" xlink:title="Zhejiang University, Hangzhou" xlink:href="http://grbio.org/institution/zhejiang-university" xlink:type="simple">ZJUH</named-content>) No. 202315031. – <bold>Guangdong Prov.</bold> • 1 ♀; Shaoguan, Nanling Nature Reserve; 1 Oct. 2004; Zai-fu Xu leg.; (<named-content xmlns:xlink="http://www.w3.org/1999/xlink" content-type="dwc:institutional_code" xlink:title="Zhejiang University, Hangzhou" xlink:href="http://grbio.org/institution/zhejiang-university" xlink:type="simple">ZJUH</named-content>) No. 202401055. – <bold>Guizhou Prov.</bold> • 1 ♀; Dashahe; 22 Aug. 2004; Qiong Wu leg.; light trap; (<named-content xmlns:xlink="http://www.w3.org/1999/xlink" content-type="dwc:institutional_code" xlink:title="Zhejiang University, Hangzhou" xlink:href="http://grbio.org/institution/zhejiang-university" xlink:type="simple">ZJUH</named-content>) No. 200617535. • 1 ♀; Kuankuoshui Reserve; 6–8 Jun. 2004; Jiang-li Tan leg.; (<named-content xmlns:xlink="http://www.w3.org/1999/xlink" content-type="dwc:institutional_code" xlink:title="Zhejiang University, Hangzhou" xlink:href="http://grbio.org/institution/zhejiang-university" xlink:type="simple">ZJUH</named-content>) No. 201005567. – <bold>Hubei Prov.</bold> • 1 ♀; Shennongjia, Songbai; 19 Jul. 1997; Yu-zhou Du leg.; (<named-content xmlns:xlink="http://www.w3.org/1999/xlink" content-type="dwc:institutional_code" xlink:title="Zhejiang University, Hangzhou" xlink:href="http://grbio.org/institution/zhejiang-university" xlink:type="simple">ZJUH</named-content>) No. 975178. • 1 ♀; Huanggang, Mt. Dabie, Mt. Wujia Scenic Spot; 30 Jun. 2014; Zhen Liu leg.; (<named-content xmlns:xlink="http://www.w3.org/1999/xlink" content-type="dwc:institutional_code" xlink:title="Zhejiang University, Hangzhou" xlink:href="http://grbio.org/institution/zhejiang-university" xlink:type="simple">ZJUH</named-content>) No. 202401056. – <bold>Hunan Prov.</bold> • 1 ♀; Shimen, Mt. Huping, Sanhecun; 11 Jul. 2009; Li Ma leg.; (<named-content xmlns:xlink="http://www.w3.org/1999/xlink" content-type="dwc:institutional_code" xlink:title="Zhejiang University, Hangzhou" xlink:href="http://grbio.org/institution/zhejiang-university" xlink:type="simple">ZJUH</named-content>) No. 200901933. – <bold>Shaanxi Prov.</bold> • 1 ♀; Baoji, Fengxian, Huangniupu; 20 Aug. 2013; Bin-bin Tu leg.; (<named-content xmlns:xlink="http://www.w3.org/1999/xlink" content-type="dwc:institutional_code" xlink:title="Zhejiang University, Hangzhou" xlink:href="http://grbio.org/institution/zhejiang-university" xlink:type="simple">ZJUH</named-content>) No. 201308574. – <bold>Sichuan Prov.</bold> • 1 ♀; Yajiang; 14 Jun. 1996; Yu-zhou Du leg.; (<named-content xmlns:xlink="http://www.w3.org/1999/xlink" content-type="dwc:institutional_code" xlink:title="Zhejiang University, Hangzhou" xlink:href="http://grbio.org/institution/zhejiang-university" xlink:type="simple">ZJUH</named-content>) No. 977673. – <bold>Yunnan Prov.</bold> • 1 ♀; Kunming; 18 May 1981; Jun-hua He leg.; (<named-content xmlns:xlink="http://www.w3.org/1999/xlink" content-type="dwc:institutional_code" xlink:title="Zhejiang University, Hangzhou" xlink:href="http://grbio.org/institution/zhejiang-university" xlink:type="simple">ZJUH</named-content>) No. 814731. – <bold>Zhejiang Prov.</bold> • 2 ♀♀; Anji; 11 Jul. 1991; Jun-hua He leg.; (<named-content xmlns:xlink="http://www.w3.org/1999/xlink" content-type="dwc:institutional_code" xlink:title="Zhejiang University, Hangzhou" xlink:href="http://grbio.org/institution/zhejiang-university" xlink:type="simple">ZJUH</named-content>) Nos. 915978, 915980. • 1 ♀; Mt. Xitianmu; 8 Oct. 1982; Kun-yan Zhu leg.; (<named-content xmlns:xlink="http://www.w3.org/1999/xlink" content-type="dwc:institutional_code" xlink:title="Zhejiang University, Hangzhou" xlink:href="http://grbio.org/institution/zhejiang-university" xlink:type="simple">ZJUH</named-content>) No. 825943. • 2 ♀♀; same locality as for preceding; 4 Jun. 1994; Xue-xin Chen leg.; (<named-content xmlns:xlink="http://www.w3.org/1999/xlink" content-type="dwc:institutional_code" xlink:title="Zhejiang University, Hangzhou" xlink:href="http://grbio.org/institution/zhejiang-university" xlink:type="simple">ZJUH</named-content>) Nos. 941882, 941883. • 1 ♀; same locality as for preceding; 6 Jul. 1994; Jun-hua He leg.; (<named-content xmlns:xlink="http://www.w3.org/1999/xlink" content-type="dwc:institutional_code" xlink:title="Zhejiang University, Hangzhou" xlink:href="http://grbio.org/institution/zhejiang-university" xlink:type="simple">ZJUH</named-content>) No. 965027. • 1 ♀; Mt. Tianmu; 23 Jun. 1984; Tao-liang Zhu leg.; (<named-content xmlns:xlink="http://www.w3.org/1999/xlink" content-type="dwc:institutional_code" xlink:title="Zhejiang University, Hangzhou" xlink:href="http://grbio.org/institution/zhejiang-university" xlink:type="simple">ZJUH</named-content>) No. 842003. • 1 ♀; same locality as for preceding; 21 Jul. 1987; Xue-xin Chen leg.; (<named-content xmlns:xlink="http://www.w3.org/1999/xlink" content-type="dwc:institutional_code" xlink:title="Zhejiang University, Hangzhou" xlink:href="http://grbio.org/institution/zhejiang-university" xlink:type="simple">ZJUH</named-content>) No. 873539. • 1 ♀; Hangzhou, Mt. Xitianmu, Sanmuping; 7 Jul. 1998; Ming-shui Zhao leg.; (<named-content xmlns:xlink="http://www.w3.org/1999/xlink" content-type="dwc:institutional_code" xlink:title="Zhejiang University, Hangzhou" xlink:href="http://grbio.org/institution/zhejiang-university" xlink:type="simple">ZJUH</named-content>) No. 20003596. • 3 ♀♀; Hangzhou, Mt. Xitianmu, Xianrending; 29 Jul. 1998; Ming-shui Zhao leg.; light trap; (<named-content xmlns:xlink="http://www.w3.org/1999/xlink" content-type="dwc:institutional_code" xlink:title="Zhejiang University, Hangzhou" xlink:href="http://grbio.org/institution/zhejiang-university" xlink:type="simple">ZJUH</named-content>) Nos. 993181, 993182, 993621. • 1 ♂; same locality and collector as for preceding; 10 Aug. 1998; light trap; (<named-content xmlns:xlink="http://www.w3.org/1999/xlink" content-type="dwc:institutional_code" xlink:title="Zhejiang University, Hangzhou" xlink:href="http://grbio.org/institution/zhejiang-university" xlink:type="simple">ZJUH</named-content>) No. 997225. • 1 ♀; same locality and collector as for preceding; 27 May 1999; light trap; (<named-content xmlns:xlink="http://www.w3.org/1999/xlink" content-type="dwc:institutional_code" xlink:title="Zhejiang University, Hangzhou" xlink:href="http://grbio.org/institution/zhejiang-university" xlink:type="simple">ZJUH</named-content>) No. 996029. • 1 ♀; same locality and collector as for preceding; 3 Jul. 1999; light trap; (<named-content xmlns:xlink="http://www.w3.org/1999/xlink" content-type="dwc:institutional_code" xlink:title="Zhejiang University, Hangzhou" xlink:href="http://grbio.org/institution/zhejiang-university" xlink:type="simple">ZJUH</named-content>) No. 996527. • 1 ♀; same locality and collector as for preceding; 20 Jul. 1998; Malaise trap; (<named-content xmlns:xlink="http://www.w3.org/1999/xlink" content-type="dwc:institutional_code" xlink:title="Zhejiang University, Hangzhou" xlink:href="http://grbio.org/institution/zhejiang-university" xlink:type="simple">ZJUH</named-content>) No. 992688. • 1 ♀; same locality and collector as for preceding; 20 Jul. 1998; Malaise trap; (<named-content xmlns:xlink="http://www.w3.org/1999/xlink" content-type="dwc:institutional_code" xlink:title="Zhejiang University, Hangzhou" xlink:href="http://grbio.org/institution/zhejiang-university" xlink:type="simple">ZJUH</named-content>) No. 992963. • 1 ♀; same locality as for preceding; 20 Jul. 1998; Yang Ma; light trap; (<named-content xmlns:xlink="http://www.w3.org/1999/xlink" content-type="dwc:institutional_code" xlink:title="Zhejiang University, Hangzhou" xlink:href="http://grbio.org/institution/zhejiang-university" xlink:type="simple">ZJUH</named-content>) No. 997955. • 1 ♂; same locality as for preceding; 29 Jul. 2003; Qiong Wu leg.; (<named-content xmlns:xlink="http://www.w3.org/1999/xlink" content-type="dwc:institutional_code" xlink:title="Zhejiang University, Hangzhou" xlink:href="http://grbio.org/institution/zhejiang-university" xlink:type="simple">ZJUH</named-content>) No. 20039762. • 1 ♀; Hangzhou, Mt. Tianmu, Xianrending; 11 Jul. 1998; Ming-shui Zhao leg.; (<named-content xmlns:xlink="http://www.w3.org/1999/xlink" content-type="dwc:institutional_code" xlink:title="Zhejiang University, Hangzhou" xlink:href="http://grbio.org/institution/zhejiang-university" xlink:type="simple">ZJUH</named-content>) No. 200010745. • 4 ♀♀, 1 ♂; same locality as for preceding; alt. 1520 m; 1 Jul. 2001; Mei-hua Piao leg.; (<named-content xmlns:xlink="http://www.w3.org/1999/xlink" content-type="dwc:institutional_code" xlink:title="Zhejiang University, Hangzhou" xlink:href="http://grbio.org/institution/zhejiang-university" xlink:type="simple">ZJUH</named-content>) Nos. 200106251, 200106258, 200106260, 200106292, 200106252. • 1 ♀1 ♂; same locality as for preceding; 27 Jul. 2011; Zhen Liu leg.; (<named-content xmlns:xlink="http://www.w3.org/1999/xlink" content-type="dwc:institutional_code" xlink:title="Zhejiang University, Hangzhou" xlink:href="http://grbio.org/institution/zhejiang-university" xlink:type="simple">ZJUH</named-content>) Nos. 201101436, 201101446. • 1 ♀; Hangzhou, Mt. Xitianmu, Houshanmen; 3 Nov. 1998; Ming-shui Zhao leg.; light trap; (<named-content xmlns:xlink="http://www.w3.org/1999/xlink" content-type="dwc:institutional_code" xlink:title="Zhejiang University, Hangzhou" xlink:href="http://grbio.org/institution/zhejiang-university" xlink:type="simple">ZJUH</named-content>) No. 20000468. • 2 ♀♀; Hangzhou, Mt. Xitianmu, Laodian; 3 Aug. 1998; Ming-shui Zhao leg.; light trap; (<named-content xmlns:xlink="http://www.w3.org/1999/xlink" content-type="dwc:institutional_code" xlink:title="Zhejiang University, Hangzhou" xlink:href="http://grbio.org/institution/zhejiang-university" xlink:type="simple">ZJUH</named-content>) Nos. 20001049, 20001050. • 1 ♀; same locality and collector as for preceding; 23 Aug. 1998; light trap; (<named-content xmlns:xlink="http://www.w3.org/1999/xlink" content-type="dwc:institutional_code" xlink:title="Zhejiang University, Hangzhou" xlink:href="http://grbio.org/institution/zhejiang-university" xlink:type="simple">ZJUH</named-content>) No. 20001045. • 1 ♀; same locality as for preceding; 10 Aug. 1998; Yun Ma leg.; (<named-content xmlns:xlink="http://www.w3.org/1999/xlink" content-type="dwc:institutional_code" xlink:title="Zhejiang University, Hangzhou" xlink:href="http://grbio.org/institution/zhejiang-university" xlink:type="simple">ZJUH</named-content>) No. 20001715. • 4 ♀♀; Qingyuan, Baishanzu; 25 Oct. 1993; Hong Wu leg.; (<named-content xmlns:xlink="http://www.w3.org/1999/xlink" content-type="dwc:institutional_code" xlink:title="Zhejiang University, Hangzhou" xlink:href="http://grbio.org/institution/zhejiang-university" xlink:type="simple">ZJUH</named-content>) Nos. 945636, 945849, 945852, 945857. • 1 ♀; Jingning; Aug. 1994; Shu-feng Ye leg.; (<named-content xmlns:xlink="http://www.w3.org/1999/xlink" content-type="dwc:institutional_code" xlink:title="Zhejiang University, Hangzhou" xlink:href="http://grbio.org/institution/zhejiang-university" xlink:type="simple">ZJUH</named-content>) No. 943698. • 1 ♀; Mt. Longwang; 20 Oct. 1987; Ying Qian leg.; (<named-content xmlns:xlink="http://www.w3.org/1999/xlink" content-type="dwc:institutional_code" xlink:title="Zhejiang University, Hangzhou" xlink:href="http://grbio.org/institution/zhejiang-university" xlink:type="simple">ZJUH</named-content>) No. 87–320. • 1 ♂; Mt. Longwang; 12 May 1996; light trap; (<named-content xmlns:xlink="http://www.w3.org/1999/xlink" content-type="dwc:institutional_code" xlink:title="Zhejiang University, Hangzhou" xlink:href="http://grbio.org/institution/zhejiang-university" xlink:type="simple">ZJUH</named-content>) No. 202315032. • 1 ♀; Longquan, Mt. Fengyang, Fengyangjian; 27 Jul. 2007; Jing-xian Liu leg.; (<named-content xmlns:xlink="http://www.w3.org/1999/xlink" content-type="dwc:institutional_code" xlink:title="Zhejiang University, Hangzhou" xlink:href="http://grbio.org/institution/zhejiang-university" xlink:type="simple">ZJUH</named-content>) No. 200801351. • 1 ♀; Mt. Longwang, Qianmutian, Bingchuandashigu; 28 Jul. 2011; Sheng-nan Song leg.; (<named-content xmlns:xlink="http://www.w3.org/1999/xlink" content-type="dwc:institutional_code" xlink:title="Zhejiang University, Hangzhou" xlink:href="http://grbio.org/institution/zhejiang-university" xlink:type="simple">ZJUH</named-content>) No. 201102536. • 1 ♀; Lishui, Longquan Mt. Fengyang; 12 Dec. 2008; Jin-hua Xu &amp; Li-quan Liu leg.; (<named-content xmlns:xlink="http://www.w3.org/1999/xlink" content-type="dwc:institutional_code" xlink:title="Zhejiang University, Hangzhou" xlink:href="http://grbio.org/institution/zhejiang-university" xlink:type="simple">ZJUH</named-content>) No. 201914070. • 1 ♂; Lishui; 15 Oct. 1981; Kun-yan Zhu leg.; (<named-content xmlns:xlink="http://www.w3.org/1999/xlink" content-type="dwc:institutional_code" xlink:title="Zhejiang University, Hangzhou" xlink:href="http://grbio.org/institution/zhejiang-university" xlink:type="simple">ZJUH</named-content>) No. 815801. GenBank accession no. <ext-link xmlns:xlink="http://www.w3.org/1999/xlink" ext-link-type="gen" xlink:href="PV356297" xlink:type="simple">PV356297</ext-link>, <ext-link xmlns:xlink="http://www.w3.org/1999/xlink" ext-link-type="gen" xlink:href="PV356306" xlink:type="simple">PV356306</ext-link>, <ext-link xmlns:xlink="http://www.w3.org/1999/xlink" ext-link-type="gen" xlink:href="PV356316" xlink:type="simple">PV356316</ext-link>.</p></tp:treatment-sec><tp:treatment-sec sec-type="diagnosis" id="SECID0EHUCI"><title>Diagnosis.</title><p>First metasomal tergite dark brown or blackish, at most apical 1/3 brown (Fig. <xref ref-type="fig" rid="F9">9J</xref>) and 2.6–2.7× longer than its apical width; Posterior part of propodeum usually distinctly differentiated from dorsal part; propodeum with irregular subbasal transverse carina and dorsal face of propodeum with more or less developed posterior crest, and dorsally behind transverse carina with distinctly spaced rugae (Fig. <xref ref-type="fig" rid="F9">9C</xref>); first metasomal tergite dark brown or blackish, at most its apical 1/3 brown (Fig. <xref ref-type="fig" rid="F9">9J</xref>); dorsope hardly visible in lateral view (and hardly so in lateral view: Fig. <xref ref-type="fig" rid="F9">9I</xref>), rather small and space between dorsope much wider than dorsope and sculptured (Fig. <xref ref-type="fig" rid="F9">9J</xref>); hind tarsus mainly whitish; ovipositor sheath ~0.23× as long as fore wing.</p><fig id="F9" position="float" orientation="portrait"><object-id xmlns:xlink="http://www.w3.org/1999/xlink" content-type="doi" xlink:type="simple">10.3897/zookeys.1248.158182.figure9</object-id><object-id xmlns:xlink="http://www.w3.org/1999/xlink" content-type="arpha" xlink:type="simple">2BFBA47E-5E28-5F69-AA0E-E603218AFC7D</object-id><label>Figure 9.</label><caption><p><italic><tp:taxon-name><tp:taxon-name-part taxon-name-part-type="genus" reg="Zele">Zele</tp:taxon-name-part><tp:taxon-name-part taxon-name-part-type="species" reg="cristatus">cristatus</tp:taxon-name-part></tp:taxon-name></italic> sp. nov., holotype, ♀ A. Habitus, lateral aspect; B. Mesosoma, lateral aspect; C. Mesosoma, dorsal aspect; D. Wings; E. Ovipositor sheath; F. Head, anterior aspect; G. Head, dorsal aspect; H. Head, lateral aspect; I. First metasomal tergite, lateral aspect; J. First metasomal tergite, dorsal aspect; K. Fore femur, lateral aspect; L. Hind femur, lateral aspect; M. Fore tibial spur and fore basitarsus. Scale bars: 500 μm.</p></caption><graphic xmlns:xlink="http://www.w3.org/1999/xlink" xlink:href="zookeys-1248-125_article-158182__-g009.jpg" position="float" orientation="portrait" xlink:type="simple" id="oo_1388515.jpg"><uri content-type="original_file" xlink:type="simple">https://binary.pensoft.net/fig/1388515</uri></graphic></fig></tp:treatment-sec><tp:treatment-sec sec-type="Comparative diagnosis" id="SECID0EZVCI"><title>Comparative diagnosis.</title><p>In the past often identified as <tp:taxon-name><tp:taxon-name-part taxon-name-part-type="genus" reg="Zele">Z.</tp:taxon-name-part><tp:taxon-name-part taxon-name-part-type="infraspecific-rank">f.</tp:taxon-name-part><tp:taxon-name-part taxon-name-part-type="form" reg="rufulus">rufulus</tp:taxon-name-part></tp:taxon-name> (Thomson), but Chinese specimens differ in colour (hind tibia apically distinctly contrasting with whitish tarsus vs weakly contrasting in <italic><tp:taxon-name><tp:taxon-name-part taxon-name-part-type="genus" reg="Zele">Z.</tp:taxon-name-part><tp:taxon-name-part taxon-name-part-type="species" reg="rufulus">rufulus</tp:taxon-name-part></tp:taxon-name></italic>), marginal cell of hind wing (moderately widened vs strongly widened apically), pterostigma (slightly elongate vs not elongate), shape of first tergite (posterior 1/2 less robust vs more robust), clypeus (lower 1/2 mainly below lower level of eyes vs mainly between eyes) and propodeum (often with (or part of) medial crest (lateral view) vs absent or indistinct).</p></tp:treatment-sec><tp:treatment-sec sec-type="description" id="SECID0EXWCI"><title>Description.</title><p>Holotype, ♀, length of fore wing 7.9 mm, of body 8.8 mm, and antenna 1.2× as long as fore wing.</p><p><bold><italic>Head</italic>.</bold> Antennal segments 43, third segment 1.1× longer than fourth segment and third, fourth and penultimate segments 3.9×, 3.3×, and 1.6× longer than wide, respectively; length of maxillary palp incomplete; frons smooth and behind antennal sockets impressed; <abbrev xmlns:xlink="http://www.w3.org/1999/xlink" xlink:title="postocellar line" id="ABBRID0EDXCI" xlink:type="simple">POL</abbrev>: diameter of posterior ocellus: <abbrev xmlns:xlink="http://www.w3.org/1999/xlink" xlink:title="ocular-ocellar line, measured from ocellus directly to eye" id="ABBRID0EHXCI" xlink:type="simple">OOL</abbrev> = 10: 7: 5; vertex convex, punctulate and densely setose (Fig. <xref ref-type="fig" rid="F9">9G</xref>); clypeus rather convex in lateral view, widely smooth, only punctate medially (Fig. <xref ref-type="fig" rid="F9">9H</xref>); face punctulate and matt, widened ventrally, minimum width of face 1.1× height of face (Fig. <xref ref-type="fig" rid="F9">9F</xref>); length of eye 2.6× temple in dorsal view (Fig. <xref ref-type="fig" rid="F9">9G</xref>); length of malar space 0.3× basal width of mandible.</p><p><bold><italic>Mesosoma</italic>.</bold> Length of mesosoma 1.5× its height; side of pronotum striate-rugose ventrally, reticulate-rugose medially, crenulate and punctate postero-dorsally; epicnemial area widely reticulate-rugose; precoxal sulcus densely reticulate-rugose dorsally, only narrowly punctate ventrally; dorsal of mesopleuron densely double-punctate; (Fig. <xref ref-type="fig" rid="F9">9B</xref>); mesosternum largely punctulate and shiny; metapleuron anteriorly narrowly striate near pleural suture, mainly smooth and shiny, posteriorly largely rugose; mesoscutal lobes finely punctulate and comparatively shiny; notauli anteriorly widely crenulate, mesoscutum medio-posteriorly narrowly crenulate-rugose with a medium-sized carina; scutellar sulcus deep and comparatively narrow with one long median carina; scutellum slightly convex and finely punctulate; metanotum with three long carinae medially, lateral ones rather converging; propodeum widely reticulate-rugose, subbasal carina of propodeum irregular, comparatively conspicuously rugulose anteriorly, dorsally behind transverse carina distinctly spaced rugose; propodeum with distinctly developed posterior crest, no long median carina, in lateral view gradually lowered posteriorly, posterior part of propodeum usually distinctly differentiated from dorsal part (Fig. <xref ref-type="fig" rid="F9">9B, C</xref>).</p><p><bold><italic>Wings</italic>.</bold> Fore wing (Fig. <xref ref-type="fig" rid="F9">9D</xref>): r:3-SR:SR1 = 10:32:130; 2-SR:3-SR: r-m = 31:32:18; 1-CU1:2-CU1 = 3:80; cu-a vertical, postfurcal. Hind wing: r absent; M+CU:1-M = 85:18; 1r-m 2.5× 1-M.</p><p><bold><italic>Legs</italic>.</bold> Hind coxa largely punctulate dorsally; length of fore femur 8.5× its width (Fig. <xref ref-type="fig" rid="F9">9K</xref>); length of fore tibial spur 0.3× fore basitarsus (Fig. <xref ref-type="fig" rid="F9">9M</xref>); lengths of hind femur and basitarsus 7.2× and 10.0× their widths, respectively (Fig. <xref ref-type="fig" rid="F9">9L</xref>).</p><p><bold><italic>Metasoma</italic>.</bold> First tergite 2.6× longer than its apical width, its surface irregularly rugulose; dorsope narrow elliptical and rather small, area in front of dorsope depressed (Fig. <xref ref-type="fig" rid="F9">9J</xref>), laterope comparatively narrow and deep (Fig. <xref ref-type="fig" rid="F9">9I</xref>); second tergite mainly bare, smooth; ovipositor comparatively robust basally; length of ovipositor sheath 0.25× as long as fore wing, sheath with moderately erect and short setae (Fig. <xref ref-type="fig" rid="F9">9E</xref>).</p><p><bold><italic>Colour</italic>.</bold> Antenna, legs (except hind tibia and tarsus) and metasoma (but first tergite somewhere blackish) reddish brown; head and mesosoma largely black; clypeus, mandible, hind tibia (except blackish apical 1/3), veins C+SC+R, 1-M, and vein cu-a of fore wing, ovipositor sheath (except pale yellow apex) dark brown; hind tarsus largely whitish yellow, but its telotarsi dorsally and base of basitarsus dark brown; palpi and pterostigma pale yellowish; wings subhyaline with some infuscation.</p><p><bold><italic>Variation</italic>.</bold> Vein 1r-m of hind wing 2.5–3.0× as long as vein 1-M; fore femur of ♀ 8.0–8.5× longer than wide; hind femur of ♀ 6.9–7.2× longer than wide; first metasomal tergite 2.6–2.7× its apical width. Antennal segments of ♂ 40–44, pterostigma of ♂ dark brown;</p></tp:treatment-sec><tp:treatment-sec sec-type="distribution" id="SECID0EJ1CI"><title>Distribution.</title><p>China (Anhui, Guangdong, Guizhou, Hubei, Hunan, Shaanxi, Sichuan, Yunnan, Zhejiang).</p></tp:treatment-sec><tp:treatment-sec sec-type="biology" id="SECID0EO1CI"><title>Biology.</title><p>Unknown.</p></tp:treatment-sec><tp:treatment-sec sec-type="etymology" id="SECID0ET1CI"><title>Etymology.</title><p>Named after the more or less developed postero-dorsal crest of the propodeum; <italic>cristatus</italic> is Latin for crested.</p></tp:treatment-sec></tp:taxon-treatment>
