# Supplementary material for: ﻿Revision of genus Zele Curtis (Hymenoptera, Braconidae, Euphorinae) from China, with description of nineteen new species
Source: Zookeys. 2025 Aug 5;1248:125–208. doi: 10.3897/zookeys.1248.158182 (PMC12344441; doi:10.3897/zookeys.1248.158182)
Supplement: XML Treatment for Zele curvatus [file zookeys.1248.158182-treatment11.xml]

<!DOCTYPE tp:taxon-treatment
  PUBLIC "-//TaxonX//DTD Taxonomic Treatment Publishing DTD v0 20100105//EN" "tax-treatment-NSO.dtd">
<tp:taxon-treatment xmlns:tp="http://www.plazi.org/taxpub"><tp:treatment-meta><kwd-group><label>Taxon classification</label><kwd>
                <named-content content-type="kingdom">Animalia</named-content>
              </kwd><kwd>
                <named-content content-type="order">Hymenoptera</named-content>
              </kwd><kwd>
                <named-content content-type="family">Braconidae</named-content>
              </kwd></kwd-group><mixed-citation publication-type="journal"><person-group><name><surname>Fang</surname><given-names>Yu</given-names></name><name><surname>van Achterberg</surname><given-names>Cornelis</given-names></name><name><surname>Tang</surname><given-names>Pu</given-names></name><name><surname>Chen</surname><given-names>Xue-xin</given-names></name></person-group><article-title>﻿Revision of genus <italic><tp:taxon-name><tp:taxon-name-part taxon-name-part-type="genus" reg="Zele">Zele</tp:taxon-name-part></tp:taxon-name></italic> Curtis (<tp:taxon-name><tp:taxon-name-part taxon-name-part-type="order">Hymenoptera</tp:taxon-name-part></tp:taxon-name>, <tp:taxon-name><tp:taxon-name-part taxon-name-part-type="family">Braconidae</tp:taxon-name-part></tp:taxon-name>, <tp:taxon-name><tp:taxon-name-part taxon-name-part-type="subfamily">Euphorinae</tp:taxon-name-part></tp:taxon-name>) from China, with description of nineteen new species</article-title><source>Zookeys</source><day>05</day><month>08</month><year>2025</year><volume>1248</volume><fpage>125</fpage><lpage>208</lpage><pub-id pub-id-type="doi">10.3897/zookeys.1248.158182</pub-id></mixed-citation></tp:treatment-meta><tp:nomenclature><label>﻿</label><tp:taxon-name>
              <object-id xmlns:xlink="http://www.w3.org/1999/xlink" content-type="arpha" xlink:type="simple">2BA72323-CB09-5379-9B30-DC0126438128</object-id>
              <tp:taxon-name-part taxon-name-part-type="genus" reg="Zele">Zele</tp:taxon-name-part>
              <tp:taxon-name-part taxon-name-part-type="species" reg="curvatus">curvatus</tp:taxon-name-part>
              <object-id xmlns:xlink="http://www.w3.org/1999/xlink" content-type="zoobank" xlink:type="simple">https://zoobank.org/115E8B6A-E829-44EC-A4F2-A62FBC7B9F17</object-id>
            </tp:taxon-name><tp:taxon-authority>Fang, van Achterberg &amp; Chen</tp:taxon-authority><tp:taxon-status xmlns:xlink="http://www.w3.org/1999/xlink" xlink:type="simple">sp. nov.</tp:taxon-status><xref ref-type="fig" rid="F10">Fig. 10</xref></tp:nomenclature><tp:treatment-sec sec-type="type material" id="SECID0ER3CI"><title>Type material.</title><p><bold><italic>Holotype</italic>.</bold> China – <bold>Jilin Prov.</bold> • ♀; Yanbian, Huangsongpu Forest Farm; 4 Oct. 2004; Yu-zhou Du, Zhi-jie Wang leg.; (<named-content xmlns:xlink="http://www.w3.org/1999/xlink" content-type="dwc:institutional_code" xlink:title="Zhejiang University, Hangzhou" xlink:href="http://grbio.org/institution/zhejiang-university" xlink:type="simple">ZJUH</named-content>) No. 202401067. GenBank accession no. <ext-link xmlns:xlink="http://www.w3.org/1999/xlink" ext-link-type="gen" xlink:href="PV356317" xlink:type="simple">PV356317</ext-link>.</p></tp:treatment-sec><tp:treatment-sec sec-type="diagnosis" id="SECID0EI4CI"><title>Diagnosis.</title><p>Eyes comparatively large (Fig. <xref ref-type="fig" rid="F10">10G</xref>), in dorsal view of ♀ ~3.6× as long as temple; first metasomal tergite ~2.3× longer than its apical width and moderately narrowed in front of dorsope; dorsope large and space between dorsope approximately equal to width of dorsope (Fig. <xref ref-type="fig" rid="F10">10J</xref>); temple directly narrowed and lowered behind eye (Fig. <xref ref-type="fig" rid="F10">10G, H</xref>); hind tarsus mainly white; ovipositor sheath ~0.30× as long as fore wing; vein r of hind wing vaguely present (Fig. <xref ref-type="fig" rid="F10">10D</xref>); outline of propodeum rather curved in lateral view (Fig. <xref ref-type="fig" rid="F10">10B</xref>); subbasal carina of propodeum rather arched and median carina in front of carina comparatively long.</p><fig id="F10" position="float" orientation="portrait"><object-id xmlns:xlink="http://www.w3.org/1999/xlink" content-type="doi" xlink:type="simple">10.3897/zookeys.1248.158182.figure10</object-id><object-id xmlns:xlink="http://www.w3.org/1999/xlink" content-type="arpha" xlink:type="simple">65808402-7567-5231-9865-4BC139DA0C26</object-id><label>Figure 10.</label><caption><p><italic><tp:taxon-name><tp:taxon-name-part taxon-name-part-type="genus" reg="Zele">Zele</tp:taxon-name-part><tp:taxon-name-part taxon-name-part-type="species" reg="curvatus">curvatus</tp:taxon-name-part></tp:taxon-name></italic> sp. nov., holotype, ♀ A. Habitus, lateral aspect; B. Mesosoma, lateral aspect; C. Mesosoma, dorsal aspect; D. Wings; E. Ovipositor sheath; F. Head, anterior aspect; G. Head, dorsal aspect; H. Head, lateral aspect; I. First metasomal tergite, lateral aspect; J. First metasomal tergite, dorsal aspect; K. Fore femur, lateral aspect; L. Hind femur, lateral aspect; M. Fore tibial spur and fore basitarsus. Scale bars: 500 μm.</p></caption><graphic xmlns:xlink="http://www.w3.org/1999/xlink" xlink:href="zookeys-1248-125_article-158182__-g010.jpg" position="float" orientation="portrait" xlink:type="simple" id="oo_1388516.jpg"><uri content-type="original_file" xlink:type="simple">https://binary.pensoft.net/fig/1388516</uri></graphic></fig></tp:treatment-sec><tp:treatment-sec sec-type="Comparative diagnosis" id="SECID0E15CI"><title>Comparative diagnosis.</title><p>Very similar to <italic><tp:taxon-name><tp:taxon-name-part taxon-name-part-type="genus" reg="Zele">Z.</tp:taxon-name-part><tp:taxon-name-part taxon-name-part-type="species" reg="cristatus">cristatus</tp:taxon-name-part></tp:taxon-name></italic> but differs mainly by the large eyes (smaller in <italic><tp:taxon-name><tp:taxon-name-part taxon-name-part-type="genus" reg="Zele">Z.</tp:taxon-name-part><tp:taxon-name-part taxon-name-part-type="species" reg="cristatus">cristatus</tp:taxon-name-part></tp:taxon-name></italic>), large dorsope and space between dorsope approximately equal to width of dorsope (hardly visible in <italic><tp:taxon-name><tp:taxon-name-part taxon-name-part-type="genus" reg="Zele">Z.</tp:taxon-name-part><tp:taxon-name-part taxon-name-part-type="species" reg="cristatus">cristatus</tp:taxon-name-part></tp:taxon-name></italic>) and propodeum more curved in lateral view (convex in <italic><tp:taxon-name><tp:taxon-name-part taxon-name-part-type="genus" reg="Zele">Z.</tp:taxon-name-part><tp:taxon-name-part taxon-name-part-type="species" reg="cristatus">cristatus</tp:taxon-name-part></tp:taxon-name></italic>).</p></tp:treatment-sec><tp:treatment-sec sec-type="description" id="SECID0EMADI"><title>Description.</title><p>Holotype, ♀, length of fore wing 7.1 mm, of body 7.6 mm, and antenna 1.2× as long as fore wing.</p><p><bold><italic>Head</italic>.</bold> Antennal segments 40, third segment 1.1× longer than fourth segment and third, fourth and penultimate segments 3.4×, 3.2×, and 1.6× longer than wide, respectively; length of maxillary palp 1.4× longer than height of head; frons smooth and behind antennal sockets impressed; <abbrev xmlns:xlink="http://www.w3.org/1999/xlink" xlink:title="postocellar line" id="ABBRID0EYADI" xlink:type="simple">POL</abbrev>: diameter of posterior ocellus: <abbrev xmlns:xlink="http://www.w3.org/1999/xlink" xlink:title="ocular-ocellar line, measured from ocellus directly to eye" id="ABBRID0E3ADI" xlink:type="simple">OOL</abbrev> = 12: 11: 5; vertex convex, punctulate and densely setose (Fig. <xref ref-type="fig" rid="F10">10G</xref>); clypeus strongly convex in lateral view, punctate apically (Fig. <xref ref-type="fig" rid="F10">10H</xref>); face widely smooth but punctulate near antennal sockets, it widened ventrally (Fig. <xref ref-type="fig" rid="F10">10F</xref>), minimum width of face 1.2× height of face; length of eye 3.6× temple in dorsal view (Fig. <xref ref-type="fig" rid="F10">10G</xref>); length of malar space 0.2× basal width of mandible.</p><p><bold><italic>Mesosoma</italic>.</bold> Length of mesosoma 1.75× its height; side of pronotum densely striate-rugose ventrally and posteriorly, crenulate medially; epicnemial area rather smooth anteriorly, rugose posteriorly; precoxal sulcus narrowly crenulate dorsally, coarsely reticulate-punctate ventrally; dorsal of mesopleuron smooth and shiny, finely punctulate (Fig. <xref ref-type="fig" rid="F10">10B</xref>); mesosternum finely punctulate and matt; metapleuron smooth anteriorly but striate-rugose posteriorly; mesoscutal lobes widely punctulate and shiny; notauli distinctly widely crenulate; scutellar sulcus deep and narrow, with one long median carina and two short carinae laterally; scutellum rather convex and weakly punctate; metanotum with small smooth knob medio-posteriorly and without median carina in front of it; propodeum reticulate-rugose, subbasal transverse carina straight to curved, evenly dome-shaped and finely sculptured, medio-longitudinal carina present; in lateral view propodeum gradually lowered posteriorly, posterior of not distinctly separated from antero-dorsal part distinctly (Fig. <xref ref-type="fig" rid="F10">10B, C</xref>).</p><p><bold><italic>Wings</italic>.</bold> Fore wing (Fig. <xref ref-type="fig" rid="F10">10D</xref>): r:3-SR:SR1 = 9:16:90; 2-SR:3-SR: r-m = 15:16:13; cu-a vertical, interstitial. Hind wing (Fig. <xref ref-type="fig" rid="F10">10D</xref>): r present; M+CU:1-M = 60:10; 1r-m 2.5× 1-M.</p><p><bold><italic>Legs</italic>.</bold> Hind coxa largely punctulate dorsally; length of fore femur 7.0× its width (Fig. <xref ref-type="fig" rid="F10">10K</xref>); length of fore tibial spur 0.3× fore basitarsus (Fig. <xref ref-type="fig" rid="F10">10M</xref>); lengths of hind femur and basitarsus 6.6× and 11.0× their widths, respectively (Fig. <xref ref-type="fig" rid="F10">10L</xref>).</p><p><bold><italic>Metasoma</italic>.</bold> First tergite 2.3× longer than its apical width, it narrowed medially, its surface smooth, except some rugulosity behind spiracles; dorsope comparatively large, oval, area dorsope behind depressed (Fig. <xref ref-type="fig" rid="F10">10J</xref>), laterope comparatively narrow but deep (Fig. <xref ref-type="fig" rid="F10">10I</xref>); second tergite mainly bare, smooth; ovipositor comparatively robust basally; length of ovipositor sheath 0.30× as long as fore wing, sheath with moderately erect and medium-sized setae (Fig. <xref ref-type="fig" rid="F10">10E</xref>).</p><p><bold><italic>Colour</italic>.</bold> Head, antenna, hind femur and metasoma (except first metasomal tergite dark brown) brownish yellow; mesosoma black; face, mandible, palpi, fore and middle legs and hind trochanters light brown; hind coxa and basal 1/2 of hind tibia and ovipositor sheath dark brown; hind tarsus white; veins (except dark brown veins C+SC+R, M+CU1, 1-M and cu-a) and pterostigma pale brown.</p></tp:treatment-sec><tp:treatment-sec sec-type="distribution" id="SECID0E2DDI"><title>Distribution.</title><p>China (Jilin).</p></tp:treatment-sec><tp:treatment-sec sec-type="biology" id="SECID0EAEDI"><title>Biology.</title><p>Unknown.</p></tp:treatment-sec><tp:treatment-sec sec-type="etymology" id="SECID0EFEDI"><title>Etymology.</title><p>Named after the evenly dome-shaped subbasal carina of the propodeum; <italic>curvatus</italic> is Latin for curved.</p></tp:treatment-sec></tp:taxon-treatment>
