# Supplementary material for: ﻿Revision of genus Zele Curtis (Hymenoptera, Braconidae, Euphorinae) from China, with description of nineteen new species
Source: Zookeys. 2025 Aug 5;1248:125–208. doi: 10.3897/zookeys.1248.158182 (PMC12344441; doi:10.3897/zookeys.1248.158182)
Supplement: XML Treatment for Zele curvinervis [file zookeys.1248.158182-treatment12.xml]

<!DOCTYPE tp:taxon-treatment
  PUBLIC "-//TaxonX//DTD Taxonomic Treatment Publishing DTD v0 20100105//EN" "tax-treatment-NSO.dtd">
<tp:taxon-treatment xmlns:tp="http://www.plazi.org/taxpub"><tp:treatment-meta><kwd-group><label>Taxon classification</label><kwd>
                <named-content content-type="kingdom">Animalia</named-content>
              </kwd><kwd>
                <named-content content-type="order">Hymenoptera</named-content>
              </kwd><kwd>
                <named-content content-type="family">Braconidae</named-content>
              </kwd></kwd-group><mixed-citation publication-type="journal"><person-group><name><surname>Fang</surname><given-names>Yu</given-names></name><name><surname>van Achterberg</surname><given-names>Cornelis</given-names></name><name><surname>Tang</surname><given-names>Pu</given-names></name><name><surname>Chen</surname><given-names>Xue-xin</given-names></name></person-group><article-title>﻿Revision of genus <italic><tp:taxon-name><tp:taxon-name-part taxon-name-part-type="genus" reg="Zele">Zele</tp:taxon-name-part></tp:taxon-name></italic> Curtis (<tp:taxon-name><tp:taxon-name-part taxon-name-part-type="order">Hymenoptera</tp:taxon-name-part></tp:taxon-name>, <tp:taxon-name><tp:taxon-name-part taxon-name-part-type="family">Braconidae</tp:taxon-name-part></tp:taxon-name>, <tp:taxon-name><tp:taxon-name-part taxon-name-part-type="subfamily">Euphorinae</tp:taxon-name-part></tp:taxon-name>) from China, with description of nineteen new species</article-title><source>Zookeys</source><day>05</day><month>08</month><year>2025</year><volume>1248</volume><fpage>125</fpage><lpage>208</lpage><pub-id pub-id-type="doi">10.3897/zookeys.1248.158182</pub-id></mixed-citation></tp:treatment-meta><tp:nomenclature><label>﻿</label><tp:taxon-name>
              <object-id xmlns:xlink="http://www.w3.org/1999/xlink" content-type="arpha" xlink:type="simple">508E3266-99C8-5128-AEFF-02553DB0AD23</object-id>
              <tp:taxon-name-part taxon-name-part-type="genus" reg="Zele">Zele</tp:taxon-name-part>
              <tp:taxon-name-part taxon-name-part-type="species" reg="curvinervis">curvinervis</tp:taxon-name-part>
              <object-id xmlns:xlink="http://www.w3.org/1999/xlink" content-type="zoobank" xlink:type="simple">https://zoobank.org/06CD158E-01EF-4092-906E-8424171C1AD3</object-id>
            </tp:taxon-name><tp:taxon-authority>Fang, van Achterberg &amp; Chen</tp:taxon-authority><tp:taxon-status xmlns:xlink="http://www.w3.org/1999/xlink" xlink:type="simple">sp. nov.</tp:taxon-status><xref ref-type="fig" rid="F11">Fig. 11</xref></tp:nomenclature><tp:treatment-sec sec-type="type material" id="SECID0EDGDI"><title>Type material.</title><p><bold><italic>Holotype</italic>.</bold> China – <bold>Sichuan Prov.</bold> • ♀; Ganzizangzu Zizhizhou, Luding, Moxi; 19 Jun. 2005; light trap; (<named-content xmlns:xlink="http://www.w3.org/1999/xlink" content-type="dwc:institutional_code" xlink:title="Zhejiang University, Hangzhou" xlink:href="http://grbio.org/institution/zhejiang-university" xlink:type="simple">ZJUH</named-content>) No. 202401058. <bold><italic>Paratype</italic>.</bold> China – <bold>Qinghai Prov.</bold> • 1 ♀; Yushuzangzu Zizhizhou, Nangqian; 25 Jun. 2005; Jiang-li Tan leg.; (<named-content xmlns:xlink="http://www.w3.org/1999/xlink" content-type="dwc:institutional_code" xlink:title="Zhejiang University, Hangzhou" xlink:href="http://grbio.org/institution/zhejiang-university" xlink:type="simple">ZJUH</named-content>) No. 202401048. GenBank accession no. <ext-link xmlns:xlink="http://www.w3.org/1999/xlink" ext-link-type="gen" xlink:href="PV356308" xlink:type="simple">PV356308</ext-link>, <ext-link xmlns:xlink="http://www.w3.org/1999/xlink" ext-link-type="gen" xlink:href="PV356298" xlink:type="simple">PV356298</ext-link>.</p></tp:treatment-sec><tp:treatment-sec sec-type="diagnosis" id="SECID0EKHDI"><title>Diagnosis.</title><p>Eyes more protruding and temples more directly narrowed in dorsal view (Fig. <xref ref-type="fig" rid="F11">11H</xref>); vein m-cu of fore wing slightly curved (Fig. <xref ref-type="fig" rid="F11">11D</xref>); anterior tentorial pits close to eyes (Fig. <xref ref-type="fig" rid="F11">11G</xref>) second tergite black; mandible yellowish (except dark apex) (Fig. <xref ref-type="fig" rid="F11">11G</xref>); pterostigma pale yellowish (Fig. <xref ref-type="fig" rid="F11">11D</xref>); first tergite ~2.3× longer than its apical width; dorsope of first tergite small and space between dorsope much wider than dorsope and sculptured (Fig. <xref ref-type="fig" rid="F11">11K</xref>); hind tarsus mainly white; ovipositor sheath ~0.24× as long as fore wing.</p><fig id="F11" position="float" orientation="portrait"><object-id xmlns:xlink="http://www.w3.org/1999/xlink" content-type="doi" xlink:type="simple">10.3897/zookeys.1248.158182.figure11</object-id><object-id xmlns:xlink="http://www.w3.org/1999/xlink" content-type="arpha" xlink:type="simple">2002DCDC-7EB8-558C-AF1B-FF6A4D1A2CE0</object-id><label>Figure 11.</label><caption><p><italic><tp:taxon-name><tp:taxon-name-part taxon-name-part-type="genus" reg="Zele">Zele</tp:taxon-name-part><tp:taxon-name-part taxon-name-part-type="species" reg="curvinervis">curvinervis</tp:taxon-name-part></tp:taxon-name></italic> sp. nov., holotype, ♀ A. Habitus, lateral aspect; B. Mesosoma, lateral aspect; C. Mesosoma, dorsal aspect; D. Fore wing; E. Hind wing; F. Ovipositor sheath; G. Head, anterior aspect; H. Head, dorsal aspect; I. Head, lateral aspect; J. First metasomal tergite, lateral aspect; K. First metasomal tergite, dorsal aspect; L. Fore femur, lateral aspect; M. Fore tibial spur and fore basitarsus; N. Hind femur, lateral aspect. Scale bars: 500 μm.</p></caption><graphic xmlns:xlink="http://www.w3.org/1999/xlink" xlink:href="zookeys-1248-125_article-158182__-g011.jpg" position="float" orientation="portrait" xlink:type="simple" id="oo_1388517.jpg"><uri content-type="original_file" xlink:type="simple">https://binary.pensoft.net/fig/1388517</uri></graphic></fig></tp:treatment-sec><tp:treatment-sec sec-type="Comparative diagnosis" id="SECID0EAJDI"><title>Comparative diagnosis.</title><p>Very similar to <italic><tp:taxon-name><tp:taxon-name-part taxon-name-part-type="genus" reg="Zele">Z.</tp:taxon-name-part><tp:taxon-name-part taxon-name-part-type="species" reg="shaanxiensis">shaanxiensis</tp:taxon-name-part></tp:taxon-name></italic> but differs mainly by the more protruding eyes (less protruding in <italic><tp:taxon-name><tp:taxon-name-part taxon-name-part-type="genus" reg="Zele">Z.</tp:taxon-name-part><tp:taxon-name-part taxon-name-part-type="species" reg="shaanxiensis">shaanxiensis</tp:taxon-name-part></tp:taxon-name></italic>), curved vein m-cu of fore wing (straight in <italic><tp:taxon-name><tp:taxon-name-part taxon-name-part-type="genus" reg="Zele">Z.</tp:taxon-name-part><tp:taxon-name-part taxon-name-part-type="species" reg="shaanxiensis">shaanxiensis</tp:taxon-name-part></tp:taxon-name></italic>) and anterior tentorial pits close to eyes (distinctly removed from eyes in <italic><tp:taxon-name><tp:taxon-name-part taxon-name-part-type="genus" reg="Zele">Z.</tp:taxon-name-part><tp:taxon-name-part taxon-name-part-type="species" reg="shaanxiensis">shaanxiensis</tp:taxon-name-part></tp:taxon-name></italic>).</p></tp:treatment-sec><tp:treatment-sec sec-type="description" id="SECID0ESKDI"><title>Description.</title><p>Holotype, ♀, length of fore wing 8.0 mm, of body 8.0 mm, and antenna 1.2× as long as fore wing.</p><p><bold><italic>Head</italic>.</bold> Antennal segments 42, third segment nearly as long as fourth segment and third, fourth and penultimate segments 3.3×, 3.1×, and 1.8× longer than wide, respectively; length of maxillary palp 1.5× longer than height of head; frons smooth and behind antennal sockets impressed; <abbrev xmlns:xlink="http://www.w3.org/1999/xlink" xlink:title="postocellar line" id="ABBRID0E5KDI" xlink:type="simple">POL</abbrev>: diameter of posterior ocellus: <abbrev xmlns:xlink="http://www.w3.org/1999/xlink" xlink:title="ocular-ocellar line, measured from ocellus directly to eye" id="ABBRID0ECLDI" xlink:type="simple">OOL</abbrev> = 12: 10: 5; vertex convex, punctulate and densely setose (Fig. <xref ref-type="fig" rid="F11">11H</xref>); clypeus rather convex in lateral view, widely smooth, punctate medially (Fig. <xref ref-type="fig" rid="F11">11I</xref>); face largely smooth, it widened ventrally, minimum width of face 1.1× height of face (Fig. <xref ref-type="fig" rid="F11">11G</xref>); length of eye 2.2× temple in dorsal view (Fig. <xref ref-type="fig" rid="F11">11H</xref>); length of malar space 0.3× basal width of mandible.</p><p><bold><italic>Mesosoma</italic>.</bold> Length of mesosoma 1.6× its height; side of pronotum reticulate-rugulose ventrally and posteriorly, rugose anteriorly; epicnemial area reticulate-rugulose; precoxal sulcus densely strigate-rugose dorsally, narrowly reticulate-punctate antero-ventrally; dorsal of mesopleuron largely smooth (Fig. <xref ref-type="fig" rid="F11">11B</xref>); mesosternum almost smooth, finely punctulate; metapleuron smooth anteriorly, and widely scabrous posteriorly; mesoscutal lobes finely punctulate and shiny; notauli anteriorly finely and narrowly crenulate, mesoscutum medio-posteriorly widely crenulate-rugose and with a long carina; scutellar sulcus deep and rather narrow with one long obvious median carina; scutellum rather convex and finely punctulate; metanotum with small smooth knob medio-posteriorly, with one short media carina on knob, with two weakly converging long carinae medially; propodeum widely reticulate-rugose, subbasal transverse carina of propodeum mainly straight to curved posteriad, comparatively finely punctulate anteriorly; in lateral view propodeum gradually lowered posteriorly (Fig. <xref ref-type="fig" rid="F11">11B, C</xref>).</p><p><bold><italic>Wings</italic>.</bold> Fore wing (Fig. <xref ref-type="fig" rid="F11">11D</xref>): r:3-SR:SR1 = 9:20:105; 2-SR:3-SR: r-m = 23:20:14; 1-CU1:2-CU1 = 3:60; cu-a vertical, postfurcal. Hind wing (Fig. <xref ref-type="fig" rid="F11">11E</xref>): r absent; M+CU:1-M = 62:12; 1r-m 3.3× 1-M; marginal cell strongly widened apically (Fig. <xref ref-type="fig" rid="F11">11E</xref>).</p><p><bold><italic>Legs</italic>.</bold> Hind coxa densely punctate dorsally; length of fore femur 8.0× its width (Fig. <xref ref-type="fig" rid="F11">11L</xref>); length of fore tibial spur 0.3× fore basitarsus (Fig. <xref ref-type="fig" rid="F11">11M</xref>); lengths of hind femur and basitarsus 7.3× and 8.5× their widths, respectively (Fig. <xref ref-type="fig" rid="F11">11N</xref>).</p><p><bold><italic>Metasoma</italic>.</bold> First tergite 2.3× longer than its apical width, its surface rugulose; dorsope comparatively small and narrow, area in front of dorsope depressed (Fig. <xref ref-type="fig" rid="F11">11K</xref>), laterope comparatively narrow (Fig. <xref ref-type="fig" rid="F11">11J</xref>); second tergite mainly bare, smooth; ovipositor comparatively robust basally; length of ovipositor sheath 0.24× length of fore wing, sheath with moderately erect and short setae (Fig. <xref ref-type="fig" rid="F11">11F</xref>).</p><p><bold><italic>Colour</italic>.</bold> Mesosoma, metasoma, coxae and trochanters of middle and hind legs, hind femur, hind tibia (except dark brown apical 1/3) black; head, fore and middle legs mainly brownish yellow; hind tarsus white; antenna and veins C+SC+R, 1-M and cu-a of fore wing dark brown; palpi, pterostigma and other veins pale yellow; and ovipositor sheath (except pale whitish apex) brown.</p><p><bold><italic>Variation</italic>.</bold> Vein 1r-m of hind wing 3.3–3.6× as long as vein 1-M; fore femur of ♀ 8.0–8.5× longer than wide; hind femur of ♀ 7.0–7.3× longer than wide; first metasomal tergite 2.3–2.5× its apical width.</p></tp:treatment-sec><tp:treatment-sec sec-type="distribution" id="SECID0EMODI"><title>Distribution.</title><p>China (Qinghai, Sichuan).</p></tp:treatment-sec><tp:treatment-sec sec-type="biology" id="SECID0ERODI"><title>Biology.</title><p>Unknown.</p></tp:treatment-sec><tp:treatment-sec sec-type="etymology" id="SECID0EWODI"><title>Etymology.</title><p>Named after the slightly curved vein m-cu of the fore wing; <italic>curvus</italic> and <italic>nervus</italic> is Latin respectively for curved and vein.</p></tp:treatment-sec></tp:taxon-treatment>
