# Supplementary material for: ﻿Revision of genus Zele Curtis (Hymenoptera, Braconidae, Euphorinae) from China, with description of nineteen new species
Source: Zookeys. 2025 Aug 5;1248:125–208. doi: 10.3897/zookeys.1248.158182 (PMC12344441; doi:10.3897/zookeys.1248.158182)
Supplement: XML Treatment for Zele deceptor [file zookeys.1248.158182-treatment13.xml]

<!DOCTYPE tp:taxon-treatment
  PUBLIC "-//TaxonX//DTD Taxonomic Treatment Publishing DTD v0 20100105//EN" "tax-treatment-NSO.dtd">
<tp:taxon-treatment xmlns:tp="http://www.plazi.org/taxpub"><tp:treatment-meta><kwd-group><label>Taxon classification</label><kwd>
                <named-content content-type="kingdom">Animalia</named-content>
              </kwd><kwd>
                <named-content content-type="order">Hymenoptera</named-content>
              </kwd><kwd>
                <named-content content-type="family">Braconidae</named-content>
              </kwd></kwd-group><mixed-citation publication-type="journal"><person-group><name><surname>Fang</surname><given-names>Yu</given-names></name><name><surname>van Achterberg</surname><given-names>Cornelis</given-names></name><name><surname>Tang</surname><given-names>Pu</given-names></name><name><surname>Chen</surname><given-names>Xue-xin</given-names></name></person-group><article-title>﻿Revision of genus <italic><tp:taxon-name><tp:taxon-name-part taxon-name-part-type="genus" reg="Zele">Zele</tp:taxon-name-part></tp:taxon-name></italic> Curtis (<tp:taxon-name><tp:taxon-name-part taxon-name-part-type="order">Hymenoptera</tp:taxon-name-part></tp:taxon-name>, <tp:taxon-name><tp:taxon-name-part taxon-name-part-type="family">Braconidae</tp:taxon-name-part></tp:taxon-name>, <tp:taxon-name><tp:taxon-name-part taxon-name-part-type="subfamily">Euphorinae</tp:taxon-name-part></tp:taxon-name>) from China, with description of nineteen new species</article-title><source>Zookeys</source><day>05</day><month>08</month><year>2025</year><volume>1248</volume><fpage>125</fpage><lpage>208</lpage><pub-id pub-id-type="doi">10.3897/zookeys.1248.158182</pub-id></mixed-citation></tp:treatment-meta><tp:nomenclature><label>﻿</label><tp:taxon-name>
              <object-id xmlns:xlink="http://www.w3.org/1999/xlink" content-type="arpha" xlink:type="simple">5B65A8E2-D8E3-5797-8CEC-E97A18CED26F</object-id>
              <tp:taxon-name-part taxon-name-part-type="genus" reg="Zele">Zele</tp:taxon-name-part>
              <tp:taxon-name-part taxon-name-part-type="species" reg="deceptor">deceptor</tp:taxon-name-part>
            </tp:taxon-name><tp:taxon-authority>(Wesmael, 1835)</tp:taxon-authority><xref ref-type="fig" rid="F12">Fig. 12</xref><tp:nomenclature-citation-list><tp:nomenclature-citation><tp:taxon-name>
                  <tp:taxon-name-part taxon-name-part-type="genus" reg="Perilitus">Perilitus</tp:taxon-name-part>
                  <tp:taxon-name-part taxon-name-part-type="species" reg="deceptor">deceptor</tp:taxon-name-part>
                </tp:taxon-name><comment>Wesmael, 1835: 26.</comment></tp:nomenclature-citation><tp:nomenclature-citation><tp:taxon-name>
                  <tp:taxon-name-part taxon-name-part-type="genus" reg="Zele">Zele</tp:taxon-name-part>
                  <tp:taxon-name-part taxon-name-part-type="species" reg="albiditarsus">albiditarsus</tp:taxon-name-part>
                  <tp:taxon-name-part taxon-name-part-type="infraspecific-rank">f.</tp:taxon-name-part>
                  <tp:taxon-name-part taxon-name-part-type="form" reg="deceptor">deceptor</tp:taxon-name-part>
                </tp:taxon-name><comment>: <xref ref-type="bibr" rid="B42">van Achterberg 1979</xref>: 377–379 (lectotype designation).</comment></tp:nomenclature-citation><tp:nomenclature-citation><tp:taxon-name>
                  <tp:taxon-name-part taxon-name-part-type="genus" reg="Zele">Zele</tp:taxon-name-part>
                  <tp:taxon-name-part taxon-name-part-type="species" reg="deceptor">deceptor</tp:taxon-name-part>
                  <tp:taxon-name-part taxon-name-part-type="infraspecific-rank">f.</tp:taxon-name-part>
                  <tp:taxon-name-part taxon-name-part-type="form" reg="deceptor">deceptor</tp:taxon-name-part>
                </tp:taxon-name><comment>: <xref ref-type="bibr" rid="B43">van Achterberg 1984</xref>: 110–112 (with <tp:taxon-name><tp:taxon-name-part taxon-name-part-type="genus" reg="Zele">Z.</tp:taxon-name-part><tp:taxon-name-part taxon-name-part-type="species" reg="deceptor">deceptor</tp:taxon-name-part></tp:taxon-name> re-instated as valid species); <xref ref-type="bibr" rid="B7">Chen et al. 1987</xref>: 94.</comment></tp:nomenclature-citation></tp:nomenclature-citation-list></tp:nomenclature><tp:treatment-sec sec-type="type material" id="SECID0EUSDI"><title>Type material examined.</title><p><bold><italic>Lectotype</italic></bold> of <italic><tp:taxon-name><tp:taxon-name-part taxon-name-part-type="genus" reg="Perilitus">Perilitus</tp:taxon-name-part><tp:taxon-name-part taxon-name-part-type="species" reg="deceptor">deceptor</tp:taxon-name-part></tp:taxon-name></italic>. Belgium • ♀; 1774; Coll Wesmael leg.; (<abbrev xmlns:xlink="http://www.w3.org/1999/xlink" content-type="institution" xlink:title="Koninklijk Belgische Instituut voor Natuurwetenschappen, Brussels" id="ABBRID0EKTDI" xlink:type="simple">KBIN</abbrev> Brussels).</p></tp:treatment-sec><tp:treatment-sec sec-type="material" id="SECID0EPTDI"><title>Other material examined.</title><p>China – <bold>Guizhou Prov.</bold> • 1 ♀; Dashahe; 25 Aug. 2004; light trap; (<named-content xmlns:xlink="http://www.w3.org/1999/xlink" content-type="dwc:institutional_code" xlink:title="Zhejiang University, Hangzhou" xlink:href="http://grbio.org/institution/zhejiang-university" xlink:type="simple">ZJUH</named-content>) No. 202401059. – <bold>Heilongjiang Prov.</bold> • 1 ♂; Harbin, Shangzhi, Mt. Maoer, Laoyeling; 5 Aug. 2023; Chun-hong Wang leg.; (<named-content xmlns:xlink="http://www.w3.org/1999/xlink" content-type="dwc:institutional_code" xlink:title="Zhejiang University, Hangzhou" xlink:href="http://grbio.org/institution/zhejiang-university" xlink:type="simple">ZJUH</named-content>) No. 202401054. • 1 ♀; Yichun, Dajingshan, Liangshui Nature Reserve; 1 Aug. 2023; Jia-chen Zhu leg.; (<named-content xmlns:xlink="http://www.w3.org/1999/xlink" content-type="dwc:institutional_code" xlink:title="Zhejiang University, Hangzhou" xlink:href="http://grbio.org/institution/zhejiang-university" xlink:type="simple">ZJUH</named-content>) No. 202401053. – <bold>Liaoning Prov.</bold> • 1 ♀; Shenyang, Laotuding; 15 Jul. 2011; Cheng-jin Yan leg.; (<named-content xmlns:xlink="http://www.w3.org/1999/xlink" content-type="dwc:institutional_code" xlink:title="Zhejiang University, Hangzhou" xlink:href="http://grbio.org/institution/zhejiang-university" xlink:type="simple">ZJUH</named-content>) No. 202401052. – <bold>Nei Mongol Zizhiqu</bold> • 1 ♀; Mt. Helan, Luanchaigou; 26 Jul. 2010; Cheng-jin Yan leg.; (<named-content xmlns:xlink="http://www.w3.org/1999/xlink" content-type="dwc:institutional_code" xlink:title="Zhejiang University, Hangzhou" xlink:href="http://grbio.org/institution/zhejiang-university" xlink:type="simple">ZJUH</named-content>) No. 202401051. – <bold>Ningxia Huizu Zizhiqu</bold> • 1 ♂; Mt. Liupan, Guamagou; 9 Jul. 2008; Jing-xian Liu leg.; (<named-content xmlns:xlink="http://www.w3.org/1999/xlink" content-type="dwc:institutional_code" xlink:title="Zhejiang University, Hangzhou" xlink:href="http://grbio.org/institution/zhejiang-university" xlink:type="simple">ZJUH</named-content>) No. 202401081. – <bold>Sichuan Prov.</bold> • 1 ♀; Ganzizangzu Zizhizhou, Luding, Moxi; 18 Jun. 2005; Jing-xian Liu leg.; (<named-content xmlns:xlink="http://www.w3.org/1999/xlink" content-type="dwc:institutional_code" xlink:title="Zhejiang University, Hangzhou" xlink:href="http://grbio.org/institution/zhejiang-university" xlink:type="simple">ZJUH</named-content>) No. 202401085. GenBank accession no. <ext-link xmlns:xlink="http://www.w3.org/1999/xlink" ext-link-type="gen" xlink:href="PV356301" xlink:type="simple">PV356301</ext-link>–<ext-link xmlns:xlink="http://www.w3.org/1999/xlink" ext-link-type="gen" xlink:href="PV356304" xlink:type="simple">PV356304</ext-link>, <ext-link xmlns:xlink="http://www.w3.org/1999/xlink" ext-link-type="gen" xlink:href="PV356309" xlink:type="simple">PV356309</ext-link>, <ext-link xmlns:xlink="http://www.w3.org/1999/xlink" ext-link-type="gen" xlink:href="PV356323" xlink:type="simple">PV356323</ext-link>, <ext-link xmlns:xlink="http://www.w3.org/1999/xlink" ext-link-type="gen" xlink:href="PV356324" xlink:type="simple">PV356324</ext-link>.</p></tp:treatment-sec><tp:treatment-sec sec-type="diagnosis" id="SECID0E4VDI"><title>Diagnosis.</title><p>Subbasal carina of propodeum distinct diverging from anterior margin of propodeum medially with enclosed area narrow medially and superficially sculptured; vein 1-M of hind wing approximately as wide as vein M+CU; first tergite 2.1–2.5× longer than its apical width; dorsope of first tergite medium-sized, space between dorsope smooth and wider than dorsope (Fig. <xref ref-type="fig" rid="F12">12J</xref>); ovipositor sheath 0.26–0.32× as long as fore wing; first tergite largely finely sculptured (Fig. <xref ref-type="fig" rid="F12">12J</xref>); head yellowish brown (Fig. <xref ref-type="fig" rid="F12">12G</xref>) or pale brown; width of face 1.2–1.3× its height; first–third metasomal tergites yellowish brown (Fig. <xref ref-type="fig" rid="F12">12A</xref>); fore femur 7.0–8.6× longer than wide; hind femur of ♀ 6.2–7.6× its maximum width; setae of ovipositor adpressed or largely so; hind tibia brownish yellow; hind tarsus brownish yellow or yellowish brown, rarely pale yellowish.</p><fig id="F12" position="float" orientation="portrait"><object-id xmlns:xlink="http://www.w3.org/1999/xlink" content-type="doi" xlink:type="simple">10.3897/zookeys.1248.158182.figure12</object-id><object-id xmlns:xlink="http://www.w3.org/1999/xlink" content-type="arpha" xlink:type="simple">946063D9-E8A5-58DB-A10C-5DC10BA997E6</object-id><label>Figure 12.</label><caption><p><italic><tp:taxon-name><tp:taxon-name-part taxon-name-part-type="genus" reg="Zele">Zele</tp:taxon-name-part><tp:taxon-name-part taxon-name-part-type="species" reg="deceptor">deceptor</tp:taxon-name-part></tp:taxon-name></italic> (Wesmael), China, Nei Mongol, ♀ A. Habitus, lateral aspect; B. Mesosoma, lateral aspect; C. Mesosoma, dorsal aspect; D. Wings; E. Ovipositor sheath; F. Head, anterior aspect; G. Head, dorsal aspect; H. Head, lateral aspect; I. First metasomal tergite, lateral aspect; J. First metasomal tergite, dorsal aspect; K. Fore femur, lateral aspect; L. Fore tibial spur and fore basitarsus; M. Hind femur, lateral aspect. Scale bars: 500 μm.</p></caption><graphic xmlns:xlink="http://www.w3.org/1999/xlink" xlink:href="zookeys-1248-125_article-158182__-g012.jpg" position="float" orientation="portrait" xlink:type="simple" id="oo_1388518.jpg"><uri content-type="original_file" xlink:type="simple">https://binary.pensoft.net/fig/1388518</uri></graphic></fig></tp:treatment-sec><tp:treatment-sec sec-type="distribution" id="SECID0ELXDI"><title>Distribution.</title><p>Armenia, Albania, Austria, Belgium, Bulgaria, Canada, China (Anhui, Fujian, Guizhou, Hebei, Heilongjiang, Hubei, Hunan, Liaoning, Nei Mongol, Ningxia, Shaanxi, Sichuan, Taiwan, Xizang, Yunnan, Zhejiang), Croatia, former Czechoslovakia, Denmark, Finland, France, Georgia, Germany, Hungary,, Ireland, Italy, Japan, Kazakhstan, Latvia, Lithuania, Mexico, Netherlands, Norway, Poland, Romania, Russia, Slovakia, Sweden, Switzerland, United Kingdom, former Yugoslavia.</p></tp:treatment-sec><tp:treatment-sec sec-type="biology" id="SECID0EQXDI"><title>Biology.</title><p>Parasitoids of <tp:taxon-name><tp:taxon-name-part taxon-name-part-type="family">Geometridae</tp:taxon-name-part></tp:taxon-name>, <tp:taxon-name><tp:taxon-name-part taxon-name-part-type="family">Saturniidae</tp:taxon-name-part></tp:taxon-name>, <tp:taxon-name><tp:taxon-name-part taxon-name-part-type="family">Noctuidae</tp:taxon-name-part></tp:taxon-name>, and <tp:taxon-name><tp:taxon-name-part taxon-name-part-type="family">Pyralidae</tp:taxon-name-part></tp:taxon-name>.</p></tp:treatment-sec><ref-list><ref id="B42"><mixed-citation xmlns:xlink="http://www.w3.org/1999/xlink" xlink:type="simple"><person-group><name name-style="western"><surname>van Achterberg</surname><given-names>C</given-names></name></person-group> (<year>1979</year>) <article-title>A revision of the subfamily <tp:taxon-name><tp:taxon-name-part taxon-name-part-type="subfamily">Zelinae</tp:taxon-name-part></tp:taxon-name> auct. (<tp:taxon-name><tp:taxon-name-part taxon-name-part-type="order">Hymenoptera</tp:taxon-name-part></tp:taxon-name>, <tp:taxon-name><tp:taxon-name-part taxon-name-part-type="family">Braconidae</tp:taxon-name-part></tp:taxon-name>).</article-title><source>Tijdschrift voor Entomologie</source><volume>122</volume>: <fpage>241</fpage>–<lpage>479</lpage>.</mixed-citation></ref><ref id="B43"><mixed-citation xmlns:xlink="http://www.w3.org/1999/xlink" xlink:type="simple"><person-group><name name-style="western"><surname>van Achterberg</surname><given-names>C</given-names></name></person-group> (<year>1984</year>) <article-title>Addition to the revision of the genus <italic><tp:taxon-name><tp:taxon-name-part taxon-name-part-type="genus">Zele</tp:taxon-name-part></tp:taxon-name></italic> Curtis (<tp:taxon-name><tp:taxon-name-part taxon-name-part-type="order">Hymenoptera</tp:taxon-name-part></tp:taxon-name>: <tp:taxon-name><tp:taxon-name-part taxon-name-part-type="family">Braconidae</tp:taxon-name-part></tp:taxon-name>).</article-title><source>Entomologische Berichten (Amsterdam)</source><volume>44</volume>: <fpage>110</fpage>–<lpage>112</lpage>.</mixed-citation></ref><ref id="B7"><mixed-citation xmlns:xlink="http://www.w3.org/1999/xlink" xlink:type="simple"><person-group><name name-style="western"><surname>Chen</surname><given-names>XX</given-names></name><name name-style="western"><surname>He</surname><given-names>JH</given-names></name><name name-style="western"><surname>Ma</surname><given-names>Y</given-names></name></person-group> (<year>1987</year>) <article-title>New records of five species of the genus <italic><tp:taxon-name><tp:taxon-name-part taxon-name-part-type="genus">Zele</tp:taxon-name-part></tp:taxon-name></italic> Curtis from China (<tp:taxon-name><tp:taxon-name-part taxon-name-part-type="order">Hymenoptera</tp:taxon-name-part></tp:taxon-name>: <tp:taxon-name><tp:taxon-name-part taxon-name-part-type="family">Braconidae</tp:taxon-name-part></tp:taxon-name>).</article-title><source>Wuyi Kexue</source><volume>7</volume>: <fpage>94</fpage>–<lpage>96</lpage>.</mixed-citation></ref></ref-list></tp:taxon-treatment>
