# Supplementary material for: ﻿Revision of genus Zele Curtis (Hymenoptera, Braconidae, Euphorinae) from China, with description of nineteen new species
Source: Zookeys. 2025 Aug 5;1248:125–208. doi: 10.3897/zookeys.1248.158182 (PMC12344441; doi:10.3897/zookeys.1248.158182)
Supplement: XML Treatment for Zele densipunctatus [file zookeys.1248.158182-treatment14.xml]

<!DOCTYPE tp:taxon-treatment
  PUBLIC "-//TaxonX//DTD Taxonomic Treatment Publishing DTD v0 20100105//EN" "tax-treatment-NSO.dtd">
<tp:taxon-treatment xmlns:tp="http://www.plazi.org/taxpub"><tp:treatment-meta><kwd-group><label>Taxon classification</label><kwd>
                <named-content content-type="kingdom">Animalia</named-content>
              </kwd><kwd>
                <named-content content-type="order">Hymenoptera</named-content>
              </kwd><kwd>
                <named-content content-type="family">Braconidae</named-content>
              </kwd></kwd-group><mixed-citation publication-type="journal"><person-group><name><surname>Fang</surname><given-names>Yu</given-names></name><name><surname>van Achterberg</surname><given-names>Cornelis</given-names></name><name><surname>Tang</surname><given-names>Pu</given-names></name><name><surname>Chen</surname><given-names>Xue-xin</given-names></name></person-group><article-title>﻿Revision of genus <italic><tp:taxon-name><tp:taxon-name-part taxon-name-part-type="genus" reg="Zele">Zele</tp:taxon-name-part></tp:taxon-name></italic> Curtis (<tp:taxon-name><tp:taxon-name-part taxon-name-part-type="order">Hymenoptera</tp:taxon-name-part></tp:taxon-name>, <tp:taxon-name><tp:taxon-name-part taxon-name-part-type="family">Braconidae</tp:taxon-name-part></tp:taxon-name>, <tp:taxon-name><tp:taxon-name-part taxon-name-part-type="subfamily">Euphorinae</tp:taxon-name-part></tp:taxon-name>) from China, with description of nineteen new species</article-title><source>Zookeys</source><day>05</day><month>08</month><year>2025</year><volume>1248</volume><fpage>125</fpage><lpage>208</lpage><pub-id pub-id-type="doi">10.3897/zookeys.1248.158182</pub-id></mixed-citation></tp:treatment-meta><tp:nomenclature><label>﻿</label><tp:taxon-name>
              <object-id xmlns:xlink="http://www.w3.org/1999/xlink" content-type="arpha" xlink:type="simple">CEA76E02-4481-55A0-BBDB-50643D135237</object-id>
              <tp:taxon-name-part taxon-name-part-type="genus" reg="Zele">Zele</tp:taxon-name-part>
              <tp:taxon-name-part taxon-name-part-type="species" reg="densipunctatus">densipunctatus</tp:taxon-name-part>
              <object-id xmlns:xlink="http://www.w3.org/1999/xlink" content-type="zoobank" xlink:type="simple">https://zoobank.org/D62F65E2-FBB8-4BB9-89CF-BD58C154310F</object-id>
            </tp:taxon-name><tp:taxon-authority>Fang, van Achterberg &amp; Chen</tp:taxon-authority><tp:taxon-status xmlns:xlink="http://www.w3.org/1999/xlink" xlink:type="simple">sp. nov.</tp:taxon-status><xref ref-type="fig" rid="F13">Fig. 13</xref></tp:nomenclature><tp:treatment-sec sec-type="type material" id="SECID0EYZDI"><title>Type material.</title><p><bold><italic>Holotype</italic>.</bold> China – <bold>Guizhou Prov.</bold> • ♀; Tongren, Jiangkou, Mt. Fanjing; 25 Aug. 2001; light trap; (<named-content xmlns:xlink="http://www.w3.org/1999/xlink" content-type="dwc:institutional_code" xlink:title="Zhejiang University, Hangzhou" xlink:href="http://grbio.org/institution/zhejiang-university" xlink:type="simple">ZJUH</named-content>) No. 202401061. <bold><italic>Paratypes</italic>.</bold> China – <bold>Fujian Prov.</bold> • 1 ♀; Mt. Wuyi, Chongan, Mt. Huanggang; 22 Jul. 1980; Nai-quan Lin leg.; (<named-content xmlns:xlink="http://www.w3.org/1999/xlink" content-type="dwc:institutional_code" xlink:title="Zhejiang University, Hangzhou" xlink:href="http://grbio.org/institution/zhejiang-university" xlink:type="simple">ZJUH</named-content>) No. 20003955. • 1 ♂; same locality as for preceding; 28 Jun. 1984; Ju-chang Huang leg.; (<named-content xmlns:xlink="http://www.w3.org/1999/xlink" content-type="dwc:institutional_code" xlink:title="Zhejiang University, Hangzhou" xlink:href="http://grbio.org/institution/zhejiang-university" xlink:type="simple">ZJUH</named-content>) No. 202315013. • 1 ♀; same locality as for preceding; 13 Jul. 1985; Dong-hong Huang leg.; No. 202315014. • 3 ♀♀, 1 ♂; same locality as for preceding; 13 Jul. 1985; Yu-chuan Tang leg.; (<named-content xmlns:xlink="http://www.w3.org/1999/xlink" content-type="dwc:institutional_code" xlink:title="Zhejiang University, Hangzhou" xlink:href="http://grbio.org/institution/zhejiang-university" xlink:type="simple">ZJUH</named-content>) Nos. 20003963, 20003964, 20003966, 20003967. • 2 ♀♀; same locality as for preceding; 30 Jul. 1985; Nai-quan Lin leg.; (<named-content xmlns:xlink="http://www.w3.org/1999/xlink" content-type="dwc:institutional_code" xlink:title="Zhejiang University, Hangzhou" xlink:href="http://grbio.org/institution/zhejiang-university" xlink:type="simple">ZJUH</named-content>) Nos. 202315015, 202315016. • 1 ♀; same locality as for preceding; 30 Jul. 1985; Ming-hui Liu leg.; (<named-content xmlns:xlink="http://www.w3.org/1999/xlink" content-type="dwc:institutional_code" xlink:title="Zhejiang University, Hangzhou" xlink:href="http://grbio.org/institution/zhejiang-university" xlink:type="simple">ZJUH</named-content>) No. 202315017. • 1 ♀; same locality as for preceding; 30 Jul. 1985; Geng Zheng leg.; (<named-content xmlns:xlink="http://www.w3.org/1999/xlink" content-type="dwc:institutional_code" xlink:title="Zhejiang University, Hangzhou" xlink:href="http://grbio.org/institution/zhejiang-university" xlink:type="simple">ZJUH</named-content>) No. 202315018. • 1 ♀; same locality as for preceding; 14 Jun. 1985; Xin-quan Chen leg.; (<named-content xmlns:xlink="http://www.w3.org/1999/xlink" content-type="dwc:institutional_code" xlink:title="Zhejiang University, Hangzhou" xlink:href="http://grbio.org/institution/zhejiang-university" xlink:type="simple">ZJUH</named-content>) No. 202315019. • 3 ♀♀; same locality as for preceding; 30 Jul–1 Aug. 1985; Dong-hong Huang leg.; (<named-content xmlns:xlink="http://www.w3.org/1999/xlink" content-type="dwc:institutional_code" xlink:title="Zhejiang University, Hangzhou" xlink:href="http://grbio.org/institution/zhejiang-university" xlink:type="simple">ZJUH</named-content>) Nos. 202315020–202315022. • 1 ♀; same locality as for preceding; • 1 Aug. 1985; Xuan-zhang Zhao leg.; (<named-content xmlns:xlink="http://www.w3.org/1999/xlink" content-type="dwc:institutional_code" xlink:title="Zhejiang University, Hangzhou" xlink:href="http://grbio.org/institution/zhejiang-university" xlink:type="simple">ZJUH</named-content>) No. 202315023. • 2 ♂♂; same locality as for preceding; 14 Jun. 1994; Xue-xin Chen leg.; (<named-content xmlns:xlink="http://www.w3.org/1999/xlink" content-type="dwc:institutional_code" xlink:title="Zhejiang University, Hangzhou" xlink:href="http://grbio.org/institution/zhejiang-university" xlink:type="simple">ZJUH</named-content>) Nos. 942615, 942617. • 1 ♂; same locality as for preceding; 17 Jun. 1994; Ping Cai leg.; (<named-content xmlns:xlink="http://www.w3.org/1999/xlink" content-type="dwc:institutional_code" xlink:title="Zhejiang University, Hangzhou" xlink:href="http://grbio.org/institution/zhejiang-university" xlink:type="simple">ZJUH</named-content>) No. 943578. • 2 ♂♂; same locality as for preceding; 17 Jun. 1994; Zai-fu Xu leg.; (<named-content xmlns:xlink="http://www.w3.org/1999/xlink" content-type="dwc:institutional_code" xlink:title="Zhejiang University, Hangzhou" xlink:href="http://grbio.org/institution/zhejiang-university" xlink:type="simple">ZJUH</named-content>) Nos. 942995, 942996. • 1 ♂; same locality as for preceding; 17 Jun. 1994; Shu-feng Ye leg.; (<named-content xmlns:xlink="http://www.w3.org/1999/xlink" content-type="dwc:institutional_code" xlink:title="Zhejiang University, Hangzhou" xlink:href="http://grbio.org/institution/zhejiang-university" xlink:type="simple">ZJUH</named-content>) No. 943346. – <bold>Guizhou Prov.</bold> • 1 ♀; Mt. Fanjing, Jinding; alt. 1481 m; 30 Jul. 2001; Yun Ma leg.; (<named-content xmlns:xlink="http://www.w3.org/1999/xlink" content-type="dwc:institutional_code" xlink:title="Zhejiang University, Hangzhou" xlink:href="http://grbio.org/institution/zhejiang-university" xlink:type="simple">ZJUH</named-content>) No. 200109310. • 1 ♀; Mt. Fanjing; 25 Aug. 2001; light trap; (<named-content xmlns:xlink="http://www.w3.org/1999/xlink" content-type="dwc:institutional_code" xlink:title="Zhejiang University, Hangzhou" xlink:href="http://grbio.org/institution/zhejiang-university" xlink:type="simple">ZJUH</named-content>) No. No.202401061. • 1 ♀; Daozhen Gelaozu Miaozu Zizhixian, Dashahe National Nature Reserve; 25 Aug. 2004; light trap; (<named-content xmlns:xlink="http://www.w3.org/1999/xlink" content-type="dwc:institutional_code" xlink:title="Zhejiang University, Hangzhou" xlink:href="http://grbio.org/institution/zhejiang-university" xlink:type="simple">ZJUH</named-content>) No. 202401062. – <bold>Hunan Prov.</bold> • 1 ♀; Zhangjiajie, Sangzhi, Mt. Tianping; Jun. 1984; Bao-wen Sun leg.; (<named-content xmlns:xlink="http://www.w3.org/1999/xlink" content-type="dwc:institutional_code" xlink:title="Zhejiang University, Hangzhou" xlink:href="http://grbio.org/institution/zhejiang-university" xlink:type="simple">ZJUH</named-content>) No. 846398. – <bold>Sichuan Prov.</bold> • 1 ♀; Mt. Wu, Liziping; 4 Aug. 1993; Bao-wen Sun leg.; (<named-content xmlns:xlink="http://www.w3.org/1999/xlink" content-type="dwc:institutional_code" xlink:title="Zhejiang University, Hangzhou" xlink:href="http://grbio.org/institution/zhejiang-university" xlink:type="simple">ZJUH</named-content>) No. 12569. GenBank accession no. <ext-link xmlns:xlink="http://www.w3.org/1999/xlink" ext-link-type="gen" xlink:href="PV356311" xlink:type="simple">PV356311</ext-link>, <ext-link xmlns:xlink="http://www.w3.org/1999/xlink" ext-link-type="gen" xlink:href="PV356312" xlink:type="simple">PV356312</ext-link>.</p></tp:treatment-sec><tp:treatment-sec sec-type="diagnosis" id="SECID0E14DI"><title>Diagnosis.</title><p>Entire middle lobe of mesoscutum densely punctate and rather dull, brown without posterior rugae or rugulae (Fig. <xref ref-type="fig" rid="F13">13C</xref>); hind femur 7.5–9.0× longer than wide (Fig. <xref ref-type="fig" rid="F13">13L</xref>); length of first tergite 2.6–2.8× its maximum width (Fig. <xref ref-type="fig" rid="F13">13I</xref>. J); face 1.3–1.4× wider than high (Fig. <xref ref-type="fig" rid="F13">13F</xref>); dorsope of first tergite large and space between dorsope approximately as wide as dorsope (Fig. <xref ref-type="fig" rid="F13">13J</xref>); hind tarsus mainly white; ovipositor sheath 0.25–0.33× as long as fore wing.</p><fig id="F13" position="float" orientation="portrait"><object-id xmlns:xlink="http://www.w3.org/1999/xlink" content-type="doi" xlink:type="simple">10.3897/zookeys.1248.158182.figure13</object-id><object-id xmlns:xlink="http://www.w3.org/1999/xlink" content-type="arpha" xlink:type="simple">F6E25819-8281-5E6D-8CFA-E79D67790994</object-id><label>Figure 13.</label><caption><p><italic><tp:taxon-name><tp:taxon-name-part taxon-name-part-type="genus" reg="Zele">Zele</tp:taxon-name-part><tp:taxon-name-part taxon-name-part-type="species" reg="densipunctatus">densipunctatus</tp:taxon-name-part></tp:taxon-name></italic> sp. nov., holotype, ♀ A. Habitus, lateral aspect; B. Mesosoma, lateral aspect; C. Msoasoma, dorsal aspect; D. Wings; E. Ovipositor sheath; F. Head, anterior aspect; G. Head, dorsal aspect; H. Head, lateral aspect; I. First metasomal tergite, lateral aspect; J. First metasomal tergite, dorsal aspect; K. Fore femur, lateral aspect; L. Hind femur, lateral aspect; M. Fore tibial spur and fore basitarsus. Scale bars: 1000 μm (A); 500 μm (B–M).</p></caption><graphic xmlns:xlink="http://www.w3.org/1999/xlink" xlink:href="zookeys-1248-125_article-158182__-g013.jpg" position="float" orientation="portrait" xlink:type="simple" id="oo_1388519.jpg"><uri content-type="original_file" xlink:type="simple">https://binary.pensoft.net/fig/1388519</uri></graphic></fig></tp:treatment-sec><tp:treatment-sec sec-type="Comparative diagnosis" id="SECID0EM6DI"><title>Comparative diagnosis.</title><p>Very similar to <italic><tp:taxon-name><tp:taxon-name-part taxon-name-part-type="genus" reg="Zele">Z.</tp:taxon-name-part><tp:taxon-name-part taxon-name-part-type="species" reg="deceptor">deceptor</tp:taxon-name-part></tp:taxon-name></italic> (Wesmael) but differs mainly by the densely punctate and rather dull entire middle lobe of mesoscutum (smooth or nearly so in <italic><tp:taxon-name><tp:taxon-name-part taxon-name-part-type="genus" reg="Zele">Z.</tp:taxon-name-part><tp:taxon-name-part taxon-name-part-type="species" reg="deceptor">deceptor</tp:taxon-name-part></tp:taxon-name></italic>), large dorsope and space between dorsope approximately as wide as dorsope (small in <italic><tp:taxon-name><tp:taxon-name-part taxon-name-part-type="genus" reg="Zele">Z.</tp:taxon-name-part><tp:taxon-name-part taxon-name-part-type="species" reg="deceptor">deceptor</tp:taxon-name-part></tp:taxon-name></italic>) and slender first tergite, 2.6–2.8× its maximum width (robust in <italic><tp:taxon-name><tp:taxon-name-part taxon-name-part-type="genus" reg="Zele">Z.</tp:taxon-name-part><tp:taxon-name-part taxon-name-part-type="species" reg="deceptor">deceptor</tp:taxon-name-part></tp:taxon-name></italic> and 2.1–2.5× its maximum width).</p></tp:treatment-sec><tp:treatment-sec sec-type="description" id="SECID0E6AAK"><title>Description.</title><p>Holotype, ♀, length of fore wing 8.9 mm, of body 9.8 mm, and antenna 1.2× as long as fore wing.</p><p><bold><italic>Head</italic>.</bold> Antennal segments 46, third segment 0.9× shorter than fourth segment and third, fourth and penultimate segments 3.0×, 4.2×, and 2.0× longer than wide, respectively; length of maxillary palp 1.6× longer than height of head; frons sculptured and behind antennal sockets impressed; <abbrev xmlns:xlink="http://www.w3.org/1999/xlink" xlink:title="postocellar line" id="ABBRID0ELBAK" xlink:type="simple">POL</abbrev>: diameter of posterior ocellus: <abbrev xmlns:xlink="http://www.w3.org/1999/xlink" xlink:title="ocular-ocellar line, measured from ocellus directly to eye" id="ABBRID0EPBAK" xlink:type="simple">OOL</abbrev> = 12: 10: 6; vertex convex, punctulate and densely setose (Fig. <xref ref-type="fig" rid="F13">13G</xref>); clypeus rather convex in lateral view, punctate dorsally, smooth ventrally (Fig. <xref ref-type="fig" rid="F13">13H</xref>); face rugulose medially, punctate near antenna an it widened ventrally, minimum width of face 1.3× height of face (Fig. <xref ref-type="fig" rid="F13">13F</xref>); length of eye 2.0× temple in dorsal view (Fig. <xref ref-type="fig" rid="F13">13G</xref>); length of malar space 0.3× basal width of mandible.</p><p><bold><italic>Mesosoma</italic>.</bold> Length of mesosoma 1.6× its height; side of pronotum striate-rugose ventrally, crenulate-rugose medially, crenulate postero-dorsally; epicnemial area anteriorly punctate-rugose, posteriorly rugose; precoxal sulcus densely reticulate-rugose dorsally, reticulate-punctate ventrally; dorsal of mesopleuron widely reticulate-punctate (Fig. <xref ref-type="fig" rid="F13">13B</xref>); mesosternum obviously punctate; metapleuron mainly rugose, postero-dorsally striate; mesoscutal lobes densely punctate and rather dull medially; notauli anteriorly widely crenulate, mesoscutum medio-posteriorly narrowly crenulate-rugose; mesoscutum medio- posteriorly with a long carina; scutellar sulcus deep and rather wide with one long obvious median carina; scutellum rather convex and punctulate; metanotum with small smooth knob medio-posteriorly, without median carina in front of it; propodeum widely reticulate-rugose, subbasal carina of propodeum mainly straight to curved posteriad, comparatively coarsely punctate anteriorly; propodeum without long straight median carina, in lateral view gradually lowered posteriorly, posterior part not separated from antero-dorsal part distinctly (Fig. <xref ref-type="fig" rid="F13">13B, C</xref>).</p><p><bold><italic>Wings</italic>.</bold> Fore wing (Fig. <xref ref-type="fig" rid="F13">13D</xref>): r:3-SR:SR1 = 16:30:152; 2-SR:3-SR: r-m = 35:30:20; cu-a vertical, interstitial. Hind wing (Fig. <xref ref-type="fig" rid="F13">13D</xref>): r absent; M+CU:1-M = 85:12; 1r-m 3.3× 1-M.</p><p><bold><italic>Legs</italic>.</bold> Hind coxa densely punctate dorsally; length of fore femur 9.5× its width (Fig. <xref ref-type="fig" rid="F13">13K</xref>); length of fore tibial spur 0.3× fore basitarsus (Fig. <xref ref-type="fig" rid="F13">13M</xref>); lengths of hind femur and basitarsus 9.0× and 12.6× their widths, respectively (Fig. <xref ref-type="fig" rid="F13">13L</xref>).</p><p><bold><italic>Metasoma</italic>.</bold> First tergite 2.7× longer than its apical width, its surface rugulose; dorsope comparatively large, oval (Fig. <xref ref-type="fig" rid="F13">13J</xref>), laterope narrow (Fig. <xref ref-type="fig" rid="F13">13I</xref>); second tergite mainly bare, smooth; ovipositor comparatively robust basally; length of ovipositor sheath 0.23× as long as fore wing, sheath with rather erect and long setae (Fig. <xref ref-type="fig" rid="F13">13E</xref>).</p><p><bold><italic>Colour</italic>.</bold> Basal 1/2 of antenna, head, mandible (except black apex), mesosoma (somewhat black), legs (except hind tarsus), metasoma (but base of first tergite before dorsope black) largely brownish yellow; apical 1/2 apical of antenna and ovipositor sheath (except pale brown apex) mainly dark brown; hind tarsus largely ivory, but its telotarsus dorsally and base of basitarsus brownish yellow; palpi, pterostigma pale yellow; wings subhyaline with some infuscation.</p><p><bold><italic>Variation</italic>.</bold> Vein 1r-m of hind wing 3.3–4.0× as long as vein 1-M; fore femur of ♀ 8.2–9.5× longer than wide; hind femur of ♀ 7.5–9.0× longer than wide; first metasomal tergite 2.6–2.8× longer than its apical width. Colour of ♀ largely reddish; ♂ antenna, mesosoma (except reddish mesonotum), coxae and metasoma largely black; head mainly orange-yellow but frons and stemmaticum black; legs reddish (except largely ivory hind tarsus); pterostigma pale yellow; antennal segments of ♀ 46–50, of ♂ 49.</p></tp:treatment-sec><tp:treatment-sec sec-type="distribution" id="SECID0EVEAK"><title>Distribution.</title><p>China (Fujian, Guizhou, Hunan, Sichuan).</p></tp:treatment-sec><tp:treatment-sec sec-type="biology" id="SECID0E1EAK"><title>Biology.</title><p>Unknown.</p></tp:treatment-sec><tp:treatment-sec sec-type="etymology" id="SECID0E6EAK"><title>Etymology.</title><p>Named after the densely punctate middle lobe of mesoscutum; <italic>densipunctatus</italic> is Latin for densely punctate.</p></tp:treatment-sec></tp:taxon-treatment>
