# Supplementary material for: ﻿Revision of genus Zele Curtis (Hymenoptera, Braconidae, Euphorinae) from China, with description of nineteen new species
Source: Zookeys. 2025 Aug 5;1248:125–208. doi: 10.3897/zookeys.1248.158182 (PMC12344441; doi:10.3897/zookeys.1248.158182)
Supplement: XML Treatment for Zele extensus [file zookeys.1248.158182-treatment15.xml]

<!DOCTYPE tp:taxon-treatment
  PUBLIC "-//TaxonX//DTD Taxonomic Treatment Publishing DTD v0 20100105//EN" "tax-treatment-NSO.dtd">
<tp:taxon-treatment xmlns:tp="http://www.plazi.org/taxpub"><tp:treatment-meta><kwd-group><label>Taxon classification</label><kwd>
                <named-content content-type="kingdom">Animalia</named-content>
              </kwd><kwd>
                <named-content content-type="order">Hymenoptera</named-content>
              </kwd><kwd>
                <named-content content-type="family">Braconidae</named-content>
              </kwd></kwd-group><mixed-citation publication-type="journal"><person-group><name><surname>Fang</surname><given-names>Yu</given-names></name><name><surname>van Achterberg</surname><given-names>Cornelis</given-names></name><name><surname>Tang</surname><given-names>Pu</given-names></name><name><surname>Chen</surname><given-names>Xue-xin</given-names></name></person-group><article-title>﻿Revision of genus <italic><tp:taxon-name><tp:taxon-name-part taxon-name-part-type="genus" reg="Zele">Zele</tp:taxon-name-part></tp:taxon-name></italic> Curtis (<tp:taxon-name><tp:taxon-name-part taxon-name-part-type="order">Hymenoptera</tp:taxon-name-part></tp:taxon-name>, <tp:taxon-name><tp:taxon-name-part taxon-name-part-type="family">Braconidae</tp:taxon-name-part></tp:taxon-name>, <tp:taxon-name><tp:taxon-name-part taxon-name-part-type="subfamily">Euphorinae</tp:taxon-name-part></tp:taxon-name>) from China, with description of nineteen new species</article-title><source>Zookeys</source><day>05</day><month>08</month><year>2025</year><volume>1248</volume><fpage>125</fpage><lpage>208</lpage><pub-id pub-id-type="doi">10.3897/zookeys.1248.158182</pub-id></mixed-citation></tp:treatment-meta><tp:nomenclature><label>﻿</label><tp:taxon-name>
              <object-id xmlns:xlink="http://www.w3.org/1999/xlink" content-type="arpha" xlink:type="simple">D893B275-0929-54EA-9D35-1AB59E172385</object-id>
              <tp:taxon-name-part taxon-name-part-type="genus" reg="Zele">Zele</tp:taxon-name-part>
              <tp:taxon-name-part taxon-name-part-type="species" reg="extensus">extensus</tp:taxon-name-part>
              <object-id xmlns:xlink="http://www.w3.org/1999/xlink" content-type="zoobank" xlink:type="simple">https://zoobank.org/7D0EED8D-26DE-46A1-9736-0938D8EBBAE6</object-id>
            </tp:taxon-name><tp:taxon-authority>Fang, van Achterberg &amp; Chen</tp:taxon-authority><tp:taxon-status xmlns:xlink="http://www.w3.org/1999/xlink" xlink:type="simple">sp. nov.</tp:taxon-status><xref ref-type="fig" rid="F14">Fig. 14</xref></tp:nomenclature><tp:treatment-sec sec-type="type material" id="SECID0E4GAK"><title>Type material.</title><p><bold><italic>Holotype</italic>.</bold> China – <bold>Sichuan Prov.</bold> • ♀; Panzhihua, Yixian, Puwei, Pengjiayakou; 5 Jun. 2024; Xiao-qing Zhang, Ying Wang, Qing-zhen Meng leg.; tree canopy; (<named-content xmlns:xlink="http://www.w3.org/1999/xlink" content-type="dwc:institutional_code" xlink:title="Zhejiang University, Hangzhou" xlink:href="http://grbio.org/institution/zhejiang-university" xlink:type="simple">ZJUH</named-content>) No. 202402467. GenBank accession no. <ext-link xmlns:xlink="http://www.w3.org/1999/xlink" ext-link-type="gen" xlink:href="PV356305" xlink:type="simple">PV356305</ext-link>.</p></tp:treatment-sec><tp:treatment-sec sec-type="diagnosis" id="SECID0EUHAK"><title>Diagnosis.</title><p>Vein 2-SC+R of hind wing distinctly longer than vein 1-M (Fig. <xref ref-type="fig" rid="F14">14E</xref>); metanotum with three distinct parallel carinae and no knob medio-posteriorly (Fig. <xref ref-type="fig" rid="F14">14C</xref>); tip of ovipositor sheath dark brown (Fig. <xref ref-type="fig" rid="F14">14F</xref>); ovipositor sheath ~0.26× as long as fore wing; hind tarsus mainly whitish yellow; dorsope of first tergite small, area between dorsope much wider than dorsope (Fig. <xref ref-type="fig" rid="F14">14L</xref>); [basal 1/3 of first tergite comparatively wide in lateral view (Fig. <xref ref-type="fig" rid="F14">14K</xref>); eyes distinctly protruding in dorsal view; fore wing and first subdiscal cell comparatively narrow; pterostigma infuscated (Fig. <xref ref-type="fig" rid="F14">14D</xref>)].</p><fig id="F14" position="float" orientation="portrait"><object-id xmlns:xlink="http://www.w3.org/1999/xlink" content-type="doi" xlink:type="simple">10.3897/zookeys.1248.158182.figure14</object-id><object-id xmlns:xlink="http://www.w3.org/1999/xlink" content-type="arpha" xlink:type="simple">2F3F0004-5E6B-5121-B845-02360116BE93</object-id><label>Figure 14.</label><caption><p><italic><tp:taxon-name><tp:taxon-name-part taxon-name-part-type="genus" reg="Zele">Zele</tp:taxon-name-part><tp:taxon-name-part taxon-name-part-type="species" reg="extensus">extensus</tp:taxon-name-part></tp:taxon-name></italic> sp. nov., holotype, ♀ A. Habitus, lateral aspect; B. Mesosoma, lateral aspect; C. Mesosoma, dorsal aspect; D. Fore wing; E. Hind wing; F. Ovipositor sheath; G. Fore tibial spur and fore basitarsus; H. Head, anterior aspect; I. Head, dorsal aspect; J. Head, lateral aspect; K. First metasomal tergite, lateral aspect; L. First metasomal tergite, dorsal aspect; M. Fore femur, lateral aspect; N. Hind femur, lateral aspect. Scale bars: 500 μm.</p></caption><graphic xmlns:xlink="http://www.w3.org/1999/xlink" xlink:href="zookeys-1248-125_article-158182__-g014.jpg" position="float" orientation="portrait" xlink:type="simple" id="oo_1388520.jpg"><uri content-type="original_file" xlink:type="simple">https://binary.pensoft.net/fig/1388520</uri></graphic></fig></tp:treatment-sec><tp:treatment-sec sec-type="Comparative diagnosis" id="SECID0EKJAK"><title>Comparative diagnosis.</title><p>Similar to <italic><tp:taxon-name><tp:taxon-name-part taxon-name-part-type="genus" reg="Zele">Z.</tp:taxon-name-part><tp:taxon-name-part taxon-name-part-type="species" reg="rugulosus">rugulosus</tp:taxon-name-part></tp:taxon-name></italic> but differs mainly by longer vein 2-SC+R of hind wing (compared with vein 1-M of hind wing) (shorter in <italic><tp:taxon-name><tp:taxon-name-part taxon-name-part-type="genus" reg="Zele">Z.</tp:taxon-name-part><tp:taxon-name-part taxon-name-part-type="species" reg="rugulosus">rugulosus</tp:taxon-name-part></tp:taxon-name></italic>), narrow subdiscal cell (wide in <italic><tp:taxon-name><tp:taxon-name-part taxon-name-part-type="genus" reg="Zele">Z.</tp:taxon-name-part><tp:taxon-name-part taxon-name-part-type="species" reg="rugulosus">rugulosus</tp:taxon-name-part></tp:taxon-name></italic>) and dark brown tip of ovipositor sheath (pale yellowish in <italic><tp:taxon-name><tp:taxon-name-part taxon-name-part-type="genus" reg="Zele">Z.</tp:taxon-name-part><tp:taxon-name-part taxon-name-part-type="species" reg="rugulosus">rugulosus</tp:taxon-name-part></tp:taxon-name></italic>).</p></tp:treatment-sec><tp:treatment-sec sec-type="description" id="SECID0E3KAK"><title>Description.</title><p>Holotype, ♀, length of fore wing 6.7 mm, of body 7.1 mm, and antenna 1.3× as long as fore wing.</p><p><bold><italic>Head</italic>.</bold> Antennal segments 44, third segment nearly as long as fourth segment and third, fourth and penultimate segments 3.8×, 3.6×, and 1.6× longer than wide, respectively; length of maxillary palp 1.2× longer than height of head; frons partly rugose and behind antennal sockets impressed; <abbrev xmlns:xlink="http://www.w3.org/1999/xlink" xlink:title="postocellar line" id="ABBRID0EILAK" xlink:type="simple">POL</abbrev>: diameter of posterior ocellus: <abbrev xmlns:xlink="http://www.w3.org/1999/xlink" xlink:title="ocular-ocellar line, measured from ocellus directly to eye" id="ABBRID0EMLAK" xlink:type="simple">OOL</abbrev> = 15: 12: 8; vertex convex, punctulate, matt and densely setose (Fig. <xref ref-type="fig" rid="F14">14I</xref>); clypeus slightly convex in lateral view, widely punctate dorsally, smooth ventrally (Fig. <xref ref-type="fig" rid="F14">14J</xref>); face widely rugulose, punctulate near antennal sockets and eyes, narrowed ventrally, minimum width of face 1.1× height of face (Fig. <xref ref-type="fig" rid="F14">14H</xref>); length of eye 2.2× temple in dorsal view (Fig. <xref ref-type="fig" rid="F14">14I</xref>); length of malar space 0.2× basal width of mandible.</p><p><bold><italic>Mesosoma</italic>.</bold> Length of mesosoma 1.7× its height; side of pronotum striate-rugose ventrally, reticulate-rugose medially, punctate postero-dorsally; epicnemial area largely reticulate-rugose; precoxal sulcus widely punctate-rugose ventrally; dorsal of mesopleuron largely smooth, finely punctate, anteriorly narrowly sculptured (Fig. <xref ref-type="fig" rid="F14">14B</xref>); mesosternum coarsely punctate; metapleuron broadly striate anteriorly, rugose posteriorly smooth; mesoscutal lobes widely punctulate and comparatively shiny; notauli anteriorly distinctly and narrowly crenulate, mesoscutum medio-posteriorly narrowly crenulate-rugose and with a medium-sized carina; scutellar sulcus deep and rather wide with one long obvious median carina; scutellum rather convex and finely punctulate; metanotum with three similar subparallel carinae medially; propodeum densely reticulate-rugose, subbasal carina of propodeum absent, comparatively smooth anteriorly; propodeum without long straight median carina; propodeum gradually lowered posteriorly in lateral view (Fig. <xref ref-type="fig" rid="F14">14B, C</xref>).</p><p><bold><italic>Wings</italic>.</bold> Fore wing (Fig. <xref ref-type="fig" rid="F14">14D</xref>): r:3-SR:SR1 = 11:27:131; 2-SR:3-SR: r-m = 27:27:16; cu-a vertical, interstitial. Hind wing (Fig. <xref ref-type="fig" rid="F14">14E</xref>): r absent; M+CU:1-M = 77:12; 1r-m 3.0× 1-M.</p><p><bold><italic>Legs</italic>.</bold> Hind coxa largely smooth dorsally; length of fore femur 7.0× its width (Fig. <xref ref-type="fig" rid="F14">14M</xref>); length of fore tibial spur 0.3× fore basitarsus (Fig. <xref ref-type="fig" rid="F14">14G</xref>); lengths of hind femur and basitarsus 7.2× and 9.0× their widths, respectively (Fig. <xref ref-type="fig" rid="F14">14N</xref>).</p><p><bold><italic>Metasoma</italic>.</bold> First tergite 2.7× longer than its apical width, its surface largely irregularly rugulose; dorsope narrow elliptical, elongate, and medium-sized, area in front of dorsope depressed (Fig. <xref ref-type="fig" rid="F14">14L</xref>), laterope comparatively small but elongate (Fig. <xref ref-type="fig" rid="F14">14K</xref>); second tergite mainly bare, smooth and shiny; ovipositor comparatively robust basally; length of ovipositor sheath 0.26× as long as fore wing, sheath with moderately erect and short setae (Fig. <xref ref-type="fig" rid="F14">14F</xref>).</p><p><bold><italic>Colour</italic>.</bold> Mesosoma, hind coxa, hind tibia (except apical fourth brown), first metasomal tergite largely black,; antenna, head, mandible, veins C+SC+R, 1-M, and cu-a of fore wing, ovipositor sheath (except pale brown apex) mainly dark brown; palpi, fore and middle legs, metasoma (except first metasomal tergite) yellowish brown; hind femur reddish brown; hind tarsus largely whitish yellow, but its telotarsi dorsally and base of basitarsus yellowish brown; pterostigma brown.</p></tp:treatment-sec><tp:treatment-sec sec-type="distribution" id="SECID0ELOAK"><title>Distribution.</title><p>China (Sichuan).</p></tp:treatment-sec><tp:treatment-sec sec-type="biology" id="SECID0EQOAK"><title>Biology.</title><p>Unknown.</p></tp:treatment-sec><tp:treatment-sec sec-type="etymology" id="SECID0EVOAK"><title>Etymology.</title><p>Named after the comparatively stretched dorsope of the first metasomal tergite; <italic>extensus</italic> is Latin for stretched.</p></tp:treatment-sec></tp:taxon-treatment>
