# Supplementary material for: ﻿Revision of genus Zele Curtis (Hymenoptera, Braconidae, Euphorinae) from China, with description of nineteen new species
Source: Zookeys. 2025 Aug 5;1248:125–208. doi: 10.3897/zookeys.1248.158182 (PMC12344441; doi:10.3897/zookeys.1248.158182)
Supplement: XML Treatment for Zele fulgidus [file zookeys.1248.158182-treatment16.xml]

<!DOCTYPE tp:taxon-treatment
  PUBLIC "-//TaxonX//DTD Taxonomic Treatment Publishing DTD v0 20100105//EN" "tax-treatment-NSO.dtd">
<tp:taxon-treatment xmlns:tp="http://www.plazi.org/taxpub"><tp:treatment-meta><kwd-group><label>Taxon classification</label><kwd>
                <named-content content-type="kingdom">Animalia</named-content>
              </kwd><kwd>
                <named-content content-type="order">Hymenoptera</named-content>
              </kwd><kwd>
                <named-content content-type="family">Braconidae</named-content>
              </kwd></kwd-group><mixed-citation publication-type="journal"><person-group><name><surname>Fang</surname><given-names>Yu</given-names></name><name><surname>van Achterberg</surname><given-names>Cornelis</given-names></name><name><surname>Tang</surname><given-names>Pu</given-names></name><name><surname>Chen</surname><given-names>Xue-xin</given-names></name></person-group><article-title>﻿Revision of genus <italic><tp:taxon-name><tp:taxon-name-part taxon-name-part-type="genus" reg="Zele">Zele</tp:taxon-name-part></tp:taxon-name></italic> Curtis (<tp:taxon-name><tp:taxon-name-part taxon-name-part-type="order">Hymenoptera</tp:taxon-name-part></tp:taxon-name>, <tp:taxon-name><tp:taxon-name-part taxon-name-part-type="family">Braconidae</tp:taxon-name-part></tp:taxon-name>, <tp:taxon-name><tp:taxon-name-part taxon-name-part-type="subfamily">Euphorinae</tp:taxon-name-part></tp:taxon-name>) from China, with description of nineteen new species</article-title><source>Zookeys</source><day>05</day><month>08</month><year>2025</year><volume>1248</volume><fpage>125</fpage><lpage>208</lpage><pub-id pub-id-type="doi">10.3897/zookeys.1248.158182</pub-id></mixed-citation></tp:treatment-meta><tp:nomenclature><label>﻿</label><tp:taxon-name>
              <object-id xmlns:xlink="http://www.w3.org/1999/xlink" content-type="arpha" xlink:type="simple">1C568AC3-FBA7-5906-827F-966AF18B736E</object-id>
              <tp:taxon-name-part taxon-name-part-type="genus" reg="Zele">Zele</tp:taxon-name-part>
              <tp:taxon-name-part taxon-name-part-type="species" reg="fulgidus">fulgidus</tp:taxon-name-part>
              <object-id xmlns:xlink="http://www.w3.org/1999/xlink" content-type="zoobank" xlink:type="simple">https://zoobank.org/7EE03045-598A-4240-90B1-562B48E8B3ED</object-id>
            </tp:taxon-name><tp:taxon-authority>Fang, van Achterberg &amp; Chen</tp:taxon-authority><tp:taxon-status xmlns:xlink="http://www.w3.org/1999/xlink" xlink:type="simple">sp. nov.</tp:taxon-status><xref ref-type="fig" rid="F15">Fig. 15</xref></tp:nomenclature><tp:treatment-sec sec-type="type material" id="SECID0ETQAK"><title>Type material.</title><p><bold><italic>Holotype</italic>.</bold> China – <bold>Xizang Zizhiqu</bold> • ♀; Bomi; 9 Jul. 2013; Zhen Liu leg.; (<named-content xmlns:xlink="http://www.w3.org/1999/xlink" content-type="dwc:institutional_code" xlink:title="Zhejiang University, Hangzhou" xlink:href="http://grbio.org/institution/zhejiang-university" xlink:type="simple">ZJUH</named-content>) No. 201405825.</p></tp:treatment-sec><tp:treatment-sec sec-type="diagnosis" id="SECID0EFRAK"><title>Diagnosis.</title><p>Length of first metasomal tergite 1.7× its apical width; first tergite robust, petiolate part comparatively short and dorsope close to base of tergite (Fig. <xref ref-type="fig" rid="F15">15J, K</xref>); precoxal sulcus comparatively narrowly sculptured anteriorly and mesopleuron shiny (Fig. <xref ref-type="fig" rid="F15">15B</xref>); in dorsal view eyes of ♀ 1.2× as long as temple (Fig. <xref ref-type="fig" rid="F15">15H</xref>); malar space 0.6× as long as basal width of mandible; scutellum yellowish, strongly contrasting with dark brown mesosoma (Fig. <xref ref-type="fig" rid="F15">15C</xref>); pterostigma of ♀ pale yellowish (Fig. <xref ref-type="fig" rid="F15">15D</xref>); dorsope of first tergite medium-sized and area between dorsope wider than dorsope (Fig. <xref ref-type="fig" rid="F15">15K</xref>); hind tarsus yellowish; ovipositor sheath ~0.58× as long as fore wing.</p><fig id="F15" position="float" orientation="portrait"><object-id xmlns:xlink="http://www.w3.org/1999/xlink" content-type="doi" xlink:type="simple">10.3897/zookeys.1248.158182.figure15</object-id><object-id xmlns:xlink="http://www.w3.org/1999/xlink" content-type="arpha" xlink:type="simple">DBCE71DB-9E61-532F-8BDA-FD1DCB91F48F</object-id><label>Figure 15.</label><caption><p><italic><tp:taxon-name><tp:taxon-name-part taxon-name-part-type="genus" reg="Zele">Zele</tp:taxon-name-part><tp:taxon-name-part taxon-name-part-type="species" reg="fulgidus">fulgidus</tp:taxon-name-part></tp:taxon-name></italic> sp. nov., holotype, ♀ A. Habitus, lateral aspect; B. Mesosoma, lateral aspect; C. Mesosoma, dorsal aspect; D. Wings; E. Ovipositor sheath; F. Hind femur, lateral aspect; G. Head, anterior aspect; H. Head, dorsal aspect; I. Head, lateral aspect; J. First metasomal tergite, lateral aspect; K. First metasomal tergite, dorsal aspect; L. Fore femur, lateral aspect; M. Fore tibial spur and fore basitarsus Scale bars: 500 μm.</p></caption><graphic xmlns:xlink="http://www.w3.org/1999/xlink" xlink:href="zookeys-1248-125_article-158182__-g015.jpg" position="float" orientation="portrait" xlink:type="simple" id="oo_1388521.jpg"><uri content-type="original_file" xlink:type="simple">https://binary.pensoft.net/fig/1388521</uri></graphic></fig></tp:treatment-sec><tp:treatment-sec sec-type="Comparative diagnosis" id="SECID0E2SAK"><title>Comparative diagnosis.</title><p>Similar to <italic><tp:taxon-name><tp:taxon-name-part taxon-name-part-type="genus" reg="Zele">Z.</tp:taxon-name-part><tp:taxon-name-part taxon-name-part-type="species" reg="annulicrus">annulicrus</tp:taxon-name-part></tp:taxon-name></italic> but differs mainly by longer ovipositor sheath, ~0.58× as long as fore wing (shorter in <italic><tp:taxon-name><tp:taxon-name-part taxon-name-part-type="genus" reg="Zele">Z.</tp:taxon-name-part><tp:taxon-name-part taxon-name-part-type="species" reg="annulicrus">annulicrus</tp:taxon-name-part></tp:taxon-name></italic>), longer malar space (shorter in <italic><tp:taxon-name><tp:taxon-name-part taxon-name-part-type="genus" reg="Zele">Z.</tp:taxon-name-part><tp:taxon-name-part taxon-name-part-type="species" reg="annulicrus">annulicrus</tp:taxon-name-part></tp:taxon-name></italic>) and straight hind femur (swollen in <italic><tp:taxon-name><tp:taxon-name-part taxon-name-part-type="genus" reg="Zele">Z.</tp:taxon-name-part><tp:taxon-name-part taxon-name-part-type="species" reg="annulicrus">annulicrus</tp:taxon-name-part></tp:taxon-name></italic>).</p></tp:treatment-sec><tp:treatment-sec sec-type="description" id="SECID0ENUAK"><title>Description.</title><p>Holotype, ♀, length of fore wing 4.8 mm, of body 4.7 mm.</p><p><bold><italic>Head</italic>.</bold> Antenna missing; maxillary palp broken; frons smooth and behind antennal sockets impressed; <abbrev xmlns:xlink="http://www.w3.org/1999/xlink" xlink:title="postocellar line" id="ABBRID0EZUAK" xlink:type="simple">POL</abbrev>: diameter of posterior ocellus: <abbrev xmlns:xlink="http://www.w3.org/1999/xlink" xlink:title="ocular-ocellar line, measured from ocellus directly to eye" id="ABBRID0E4UAK" xlink:type="simple">OOL</abbrev> = 5: 3: 6; vertex nearly smooth and setose (Fig. <xref ref-type="fig" rid="F15">15H</xref>); clypeus strongly convex in lateral view, weakly punctate (Fig. <xref ref-type="fig" rid="F15">15I</xref>); face largely smooth and shiny, slightly punctulate near antennal sockets, minimum width of face 1.5× height of face (Fig. <xref ref-type="fig" rid="F15">15G</xref>); length of eye 1.2× temple in dorsal view (Fig. <xref ref-type="fig" rid="F15">15H</xref>); length of malar space 0.6× basal width of mandible.</p><p><bold><italic>Mesosoma</italic>.</bold> Length of mesosoma 1.8× its height; side of pronotum crenulate antero-ventrally, widely smooth and shiny postero-dorsally; epicnemial area slightly sculptured; precoxal sulcus comparatively narrowly crenulate, remainder of mesopleuron distinctly smooth and shiny (Fig. <xref ref-type="fig" rid="F15">15B</xref>); mesosternum smooth, finely punctulate; metapleuron almost smooth, ventrally with some crenulae; mesoscutal lobes punctulate and shiny; notauli comparatively narrowly crenulate, mesoscutum medio-posteriorly widely crenulate-rugose and with a medium-sized carina. scutellar sulcus shallow and wide, with one long median carina; scutellum slightly convex, smooth; metanotum with medium-sized posterior knob and with two medium-sized carinae; propodeum mainly smooth dorsally, subbasal carina complete, angulate; medio-longitudinal carina complete, and mostly well developed; propodeum gradually lowered posteriorly except dorsal part in front of subbasal carina; posterior part not distinctly separated from antero-dorsal part distinctly in lateral view (Fig. <xref ref-type="fig" rid="F15">15B, C</xref>).</p><p><bold><italic>Wings</italic>.</bold> Fore wing (Fig. <xref ref-type="fig" rid="F15">15D</xref>): r:3-SR:SR1 = 8:18:98; 2-SR:3-SR: r-m = 18:18:14; 1-CU1:2-CU1 = 3:50; cu-a nearly vertical, postfurcal. Hind wing (Fig. <xref ref-type="fig" rid="F15">15D</xref>): r absent; M+CU:1-M = 58:15; 1r-m 2.0× 1-M. marginal cell slightly widened (Fig. <xref ref-type="fig" rid="F15">15D</xref>).</p><p><bold><italic>Legs</italic>.</bold> Hind coxa largely smooth dorsally; length of fore femur 7.1× its width (Fig. <xref ref-type="fig" rid="F15">15L</xref>); length of fore tibial spur 0.4× fore basitarsus (Fig. <xref ref-type="fig" rid="F15">15M</xref>); lengths of hind femur and basitarsus 6.5× and 9.7× their widths, respectively (Fig. <xref ref-type="fig" rid="F15">15F</xref>).</p><p><bold><italic>Metasoma</italic>.</bold> First tergite 1.7× longer than its apical width, it robust, petiolate part comparatively short and dorsope close to base of tergite; its surface indistinctly strigulate but shiny; dorsope elliptical and medium-sized, area behind depressed (Fig. <xref ref-type="fig" rid="F15">15K</xref>), laterope sublateral (Fig. <xref ref-type="fig" rid="F15">15J</xref>); second tergite mainly bare, smooth and shiny; ovipositor comparatively slender basally; length of ovipositor sheath 0.58× as long as fore wing, sheath with less erect and short setae (Fig. <xref ref-type="fig" rid="F15">15E</xref>).</p><p><bold><italic>Colour</italic>.</bold> Mesosoma (except yellowish scutellum), dorsal view of head, ovipositor sheath (but apex of ovipositor sheath yellowish) dark brown; face, legs, metasoma (first metasomal tergite between dorsope darked) yellowish; palpi, veins and pterostigma pale yellowish.</p></tp:treatment-sec><tp:treatment-sec sec-type="distribution" id="SECID0EAYAK"><title>Distribution.</title><p>China (Xizang).</p></tp:treatment-sec><tp:treatment-sec sec-type="biology" id="SECID0EFYAK"><title>Biology.</title><p>Unknown.</p></tp:treatment-sec><tp:treatment-sec sec-type="etymology" id="SECID0EKYAK"><title>Etymology.</title><p>Named after the shining mesopleuron; <italic>fulgidus</italic> is Latin for shiny.</p></tp:treatment-sec></tp:taxon-treatment>
