# Supplementary material for: ﻿Revision of genus Zele Curtis (Hymenoptera, Braconidae, Euphorinae) from China, with description of nineteen new species
Source: Zookeys. 2025 Aug 5;1248:125–208. doi: 10.3897/zookeys.1248.158182 (PMC12344441; doi:10.3897/zookeys.1248.158182)
Supplement: XML Treatment for Zele fuscatus [file zookeys.1248.158182-treatment17.xml]

<!DOCTYPE tp:taxon-treatment
  PUBLIC "-//TaxonX//DTD Taxonomic Treatment Publishing DTD v0 20100105//EN" "tax-treatment-NSO.dtd">
<tp:taxon-treatment xmlns:tp="http://www.plazi.org/taxpub"><tp:treatment-meta><kwd-group><label>Taxon classification</label><kwd>
                <named-content content-type="kingdom">Animalia</named-content>
              </kwd><kwd>
                <named-content content-type="order">Hymenoptera</named-content>
              </kwd><kwd>
                <named-content content-type="family">Braconidae</named-content>
              </kwd></kwd-group><mixed-citation publication-type="journal"><person-group><name><surname>Fang</surname><given-names>Yu</given-names></name><name><surname>van Achterberg</surname><given-names>Cornelis</given-names></name><name><surname>Tang</surname><given-names>Pu</given-names></name><name><surname>Chen</surname><given-names>Xue-xin</given-names></name></person-group><article-title>﻿Revision of genus <italic><tp:taxon-name><tp:taxon-name-part taxon-name-part-type="genus" reg="Zele">Zele</tp:taxon-name-part></tp:taxon-name></italic> Curtis (<tp:taxon-name><tp:taxon-name-part taxon-name-part-type="order">Hymenoptera</tp:taxon-name-part></tp:taxon-name>, <tp:taxon-name><tp:taxon-name-part taxon-name-part-type="family">Braconidae</tp:taxon-name-part></tp:taxon-name>, <tp:taxon-name><tp:taxon-name-part taxon-name-part-type="subfamily">Euphorinae</tp:taxon-name-part></tp:taxon-name>) from China, with description of nineteen new species</article-title><source>Zookeys</source><day>05</day><month>08</month><year>2025</year><volume>1248</volume><fpage>125</fpage><lpage>208</lpage><pub-id pub-id-type="doi">10.3897/zookeys.1248.158182</pub-id></mixed-citation></tp:treatment-meta><tp:nomenclature><label>﻿</label><tp:taxon-name>
              <object-id xmlns:xlink="http://www.w3.org/1999/xlink" content-type="arpha" xlink:type="simple">77FF7752-5E7D-5B47-A6BD-73AEE6C65A61</object-id>
              <tp:taxon-name-part taxon-name-part-type="genus" reg="Zele">Zele</tp:taxon-name-part>
              <tp:taxon-name-part taxon-name-part-type="species" reg="fuscatus">fuscatus</tp:taxon-name-part>
              <object-id xmlns:xlink="http://www.w3.org/1999/xlink" content-type="zoobank" xlink:type="simple">https://zoobank.org/5DA91A10-25C1-41D2-B77D-38D105C4C751</object-id>
            </tp:taxon-name><tp:taxon-authority>Fang, van Achterberg &amp; Chen</tp:taxon-authority><tp:taxon-status xmlns:xlink="http://www.w3.org/1999/xlink" xlink:type="simple">sp. nov.</tp:taxon-status><xref ref-type="fig" rid="F16">Fig. 16</xref></tp:nomenclature><tp:treatment-sec sec-type="type material" id="SECID0EI1AK"><title>Type material.</title><p><bold><italic>Holotype</italic>.</bold> China – <bold>Shaanxi Prov.</bold> • ♀; Xunyangba, Ningshan; <named-content xmlns:xlink="http://www.w3.org/1999/xlink" content-type="dwc:verbatimCoordinates" xlink:type="simple"><named-content content-type="geo-json" specific-use="{&#34;type&#34;:&#34;Point&#34;,&#34;coordinates&#34;:[108.550000,33.550000]}" id="NCID0EY1AK" xlink:type="simple">33.55°N, 108.55°E</named-content></named-content>; alt. 1481 m; 20 May–23 Jun. 2016; Jiang-li Tan, Qing-qing Tan leg.; Black Malaise trap; (<named-content xmlns:xlink="http://www.w3.org/1999/xlink" content-type="dwc:institutional_code" xlink:title="Zhejiang University, Hangzhou" xlink:href="http://grbio.org/institution/zhejiang-university" xlink:type="simple">ZJUH</named-content>) No. 202315004. <bold><italic>Paratype</italic>.</bold> China – <bold>Shaanxi Prov.</bold> • 1 ♀; same data as for holotype; (<named-content xmlns:xlink="http://www.w3.org/1999/xlink" content-type="dwc:institutional_code" xlink:title="Northwest University, Xian" xlink:href="http://grbio.org/institution/northwest-university" xlink:type="simple">NWU</named-content>) No. 202315003.</p></tp:treatment-sec><tp:treatment-sec sec-type="diagnosis" id="SECID0EN2AK"><title>Diagnosis.</title><p>Malar space 0.4× as long as basal width of mandible; pterostigma of ♀ dark brown (Fig. <xref ref-type="fig" rid="F16">16D</xref>); ventral 1/2 of temple yellowish, strongly contrasting with blackish mesosoma (Fig. <xref ref-type="fig" rid="F16">16G, C</xref>); face 1.4× wider than high (Fig. <xref ref-type="fig" rid="F16">16F</xref>); first tergite ~2.4× longer than its apical width; dorsope of first tergite small and area between dorsope much wider than dorsope (Fig. <xref ref-type="fig" rid="F16">16J</xref>); hind tarsus mainly white; ovipositor sheath ~0.45× as long as fore wing.</p><fig id="F16" position="float" orientation="portrait"><object-id xmlns:xlink="http://www.w3.org/1999/xlink" content-type="doi" xlink:type="simple">10.3897/zookeys.1248.158182.figure16</object-id><object-id xmlns:xlink="http://www.w3.org/1999/xlink" content-type="arpha" xlink:type="simple">C1BB4497-E0EE-5177-BA79-1F99AC47AC12</object-id><label>Figure 16.</label><caption><p><italic><tp:taxon-name><tp:taxon-name-part taxon-name-part-type="genus" reg="Zele">Zele</tp:taxon-name-part><tp:taxon-name-part taxon-name-part-type="species" reg="fuscatus">fuscatus</tp:taxon-name-part></tp:taxon-name></italic> sp. nov., holotype, ♀ A. Habitus, lateral aspect; B. Mesosoma, lateral aspect; C. Mesosoma, dorsal aspect; D. Wings; E. Ovipositor sheath; F. Head, anterior aspect; G. Head, dorsal aspect; H. Head, lateral aspect; I. First metasomal tergite, lateral aspect; J. First metasomal tergite, dorsal aspect; K. Fore femur, lateral aspect; L. Fore tibial spur and fore basitarsus; M. Hind femur, lateral aspect. Scale bars: 500 μm.</p></caption><graphic xmlns:xlink="http://www.w3.org/1999/xlink" xlink:href="zookeys-1248-125_article-158182__-g016.jpg" position="float" orientation="portrait" xlink:type="simple" id="oo_1388522.jpg"><uri content-type="original_file" xlink:type="simple">https://binary.pensoft.net/fig/1388522</uri></graphic></fig></tp:treatment-sec><tp:treatment-sec sec-type="Comparative diagnosis" id="SECID0E23AK"><title>Comparative diagnosis.</title><p>Similar to <italic><tp:taxon-name><tp:taxon-name-part taxon-name-part-type="genus" reg="Zele">Z.</tp:taxon-name-part><tp:taxon-name-part taxon-name-part-type="species" reg="petiolatus">petiolatus</tp:taxon-name-part></tp:taxon-name></italic> but differs mainly by longer malar space (shorter in <italic><tp:taxon-name><tp:taxon-name-part taxon-name-part-type="genus" reg="Zele">Z.</tp:taxon-name-part><tp:taxon-name-part taxon-name-part-type="species" reg="petiolatus">petiolatus</tp:taxon-name-part></tp:taxon-name></italic>), wide face (narrow in <italic><tp:taxon-name><tp:taxon-name-part taxon-name-part-type="genus" reg="Zele">Z.</tp:taxon-name-part><tp:taxon-name-part taxon-name-part-type="species" reg="petiolatus">petiolatus</tp:taxon-name-part></tp:taxon-name></italic>) and dark brown pterostigma (pale brown in <italic><tp:taxon-name><tp:taxon-name-part taxon-name-part-type="genus" reg="Zele">Z.</tp:taxon-name-part><tp:taxon-name-part taxon-name-part-type="species" reg="petiolatus">petiolatus</tp:taxon-name-part></tp:taxon-name></italic>).</p></tp:treatment-sec><tp:treatment-sec sec-type="description" id="SECID0EN5AK"><title>Description.</title><p>Holotype, ♀, length of fore wing 7.2 mm, of body 8.4 mm.</p><p><bold><italic>Head</italic>.</bold> Antenna incomplete, third segment nearly as long as fourth segment and third and fourth segments 3.0× and 3.1× longer than wide, respectively; length of maxillary palp 1.4× longer than height of head; frons partly rugulose and behind antennal sockets impressed; <abbrev xmlns:xlink="http://www.w3.org/1999/xlink" xlink:title="postocellar line" id="ABBRID0EZ5AK" xlink:type="simple">POL</abbrev>: diameter of posterior ocellus: <abbrev xmlns:xlink="http://www.w3.org/1999/xlink" xlink:title="ocular-ocellar line, measured from ocellus directly to eye" id="ABBRID0E45AK" xlink:type="simple">OOL</abbrev> = 10: 8: 11; vertex finely punctulate and densely setose; clypeus strongly convex in lateral view, weakly punctate (Fig. <xref ref-type="fig" rid="F16">16H</xref>); face almost smooth, widened ventrally, minimum width of face 1.4× height of face (Fig. <xref ref-type="fig" rid="F16">16F</xref>); length of eye 2.0× temple in dorsal view (Fig. <xref ref-type="fig" rid="F16">16G</xref>); length of malar space 0.4× basal width of mandible.</p><p><bold><italic>Mesosoma</italic>.</bold> Length of mesosoma 1.7× its height; side of pronotum largely reticulate-crenulate and matt, with some striae ventrally; epicnemial area mainly reticulate-rugose; precoxal sulcus comparatively carinate dorsally, largely reticulate-rugose; remainder of mesopleuron smooth with few sculptured (Fig. <xref ref-type="fig" rid="F16">16B</xref>); mesosternum coarsely punctate; metapleuron narrowly smooth anteriorly, largely rugose-reticulate; mesoscutal lobes punctate and shiny; notauli rather widely crenulate, mesoscutum medio-posteriorly widely crenulate-rugose. scutellar sulcus deep and wide, with a long median carina; scutellum slightly convex, smooth; metanotum with small posterior knob and with three rather long carinae; propodeum mainly rugulose, subbasal carina of propodeum mainly straight to curved posteriad; medio-longitudinal carina complete, and mostly well developed; in lateral view propodeum gradually lowered posteriorly except for dorsal part in front of subbasal carina and this dorsal part comparatively large (Fig. <xref ref-type="fig" rid="F16">16B, C</xref>).</p><p><bold><italic>Wings</italic>.</bold> Fore wing (Fig. <xref ref-type="fig" rid="F16">16D</xref>): r:3-SR:SR1 = 7:15:91; 2-SR:3-SR: r-m = 27:22:11; 1-CU1:2-CU1 = 5:70; cu-a nearly vertical, postfurcal. Hind wing: r absent; M+CU:1-M = 82:20; 1r-m 2.0× 1-M.</p><p><bold><italic>Legs</italic>.</bold> Hind coxa widely punctate dorsally; length of fore femur 7.4× its width (Fig. <xref ref-type="fig" rid="F16">16K</xref>); length of fore tibial spur 0.3× fore basitarsus (Fig. <xref ref-type="fig" rid="F16">16L</xref>); lengths of hind femur and basitarsus 7.0× and 12.1× their widths, respectively (Fig. <xref ref-type="fig" rid="F16">16M</xref>).</p><p><bold><italic>Metasoma</italic>.</bold> First tergite 2.4× longer than its apical width, it narrow medially, its surface finely strigate basally and shiny; dorsope elliptical and comparatively small, area behind dorsope depressed (Fig. <xref ref-type="fig" rid="F16">16J</xref>), laterope small and sublateral (Fig. <xref ref-type="fig" rid="F16">16I</xref>); second tergite mainly bare, smooth and shiny; ovipositor comparatively robust basally; length of ovipositor sheath 0.45× as long as fore wing, sheath with long semi-erect setae (Fig. <xref ref-type="fig" rid="F16">16E</xref>).</p><p><bold><italic>Colour</italic>.</bold> Mesosoma, hind coxa, hind tibia (except apical 1/6) and part of hind femur and apical 1/2 of first metasomal tergite, ovipositor sheath (but apex pale brown) mainly black; head, face, legs except hind leg yellowish; hind tarsus largely white, but its telotarsus dorsally and base of basitarsus brownish yellow; pterostigma dark brown; wings subhyaline with slight infuscation.</p><p><bold><italic>Variation</italic>.</bold> Vein 1r-m of hind wing 2.0–2.3× as long as vein 1-M; fore femur of ♀ 7.4–7.6× longer than wide; hind femur of ♀ 6.8–7.0× longer than wide;</p></tp:treatment-sec><tp:treatment-sec sec-type="distribution" id="SECID0E2BBK"><title>Distribution.</title><p>China (Shaanxi).</p></tp:treatment-sec><tp:treatment-sec sec-type="biology" id="SECID0EACBK"><title>Biology.</title><p>Unknown.</p></tp:treatment-sec><tp:treatment-sec sec-type="etymology" id="SECID0EFCBK"><title>Etymology.</title><p>Named after the dark mesosoma, strongly contrasting with the ventral half of the yellowish temple; <italic>fuscatus</italic> is Latin for darkened.</p></tp:treatment-sec></tp:taxon-treatment>
