# Supplementary material for: ﻿Revision of genus Zele Curtis (Hymenoptera, Braconidae, Euphorinae) from China, with description of nineteen new species
Source: Zookeys. 2025 Aug 5;1248:125–208. doi: 10.3897/zookeys.1248.158182 (PMC12344441; doi:10.3897/zookeys.1248.158182)
Supplement: XML Treatment for Zele impolitus [file zookeys.1248.158182-treatment18.xml]

<!DOCTYPE tp:taxon-treatment
  PUBLIC "-//TaxonX//DTD Taxonomic Treatment Publishing DTD v0 20100105//EN" "tax-treatment-NSO.dtd">
<tp:taxon-treatment xmlns:tp="http://www.plazi.org/taxpub"><tp:treatment-meta><kwd-group><label>Taxon classification</label><kwd>
                <named-content content-type="kingdom">Animalia</named-content>
              </kwd><kwd>
                <named-content content-type="order">Hymenoptera</named-content>
              </kwd><kwd>
                <named-content content-type="family">Braconidae</named-content>
              </kwd></kwd-group><mixed-citation publication-type="journal"><person-group><name><surname>Fang</surname><given-names>Yu</given-names></name><name><surname>van Achterberg</surname><given-names>Cornelis</given-names></name><name><surname>Tang</surname><given-names>Pu</given-names></name><name><surname>Chen</surname><given-names>Xue-xin</given-names></name></person-group><article-title>﻿Revision of genus <italic><tp:taxon-name><tp:taxon-name-part taxon-name-part-type="genus" reg="Zele">Zele</tp:taxon-name-part></tp:taxon-name></italic> Curtis (<tp:taxon-name><tp:taxon-name-part taxon-name-part-type="order">Hymenoptera</tp:taxon-name-part></tp:taxon-name>, <tp:taxon-name><tp:taxon-name-part taxon-name-part-type="family">Braconidae</tp:taxon-name-part></tp:taxon-name>, <tp:taxon-name><tp:taxon-name-part taxon-name-part-type="subfamily">Euphorinae</tp:taxon-name-part></tp:taxon-name>) from China, with description of nineteen new species</article-title><source>Zookeys</source><day>05</day><month>08</month><year>2025</year><volume>1248</volume><fpage>125</fpage><lpage>208</lpage><pub-id pub-id-type="doi">10.3897/zookeys.1248.158182</pub-id></mixed-citation></tp:treatment-meta><tp:nomenclature><label>﻿</label><tp:taxon-name>
              <object-id xmlns:xlink="http://www.w3.org/1999/xlink" content-type="arpha" xlink:type="simple">15CE9F54-3DFF-53F9-B237-8C7F3FB69166</object-id>
              <tp:taxon-name-part taxon-name-part-type="genus" reg="Zele">Zele</tp:taxon-name-part>
              <tp:taxon-name-part taxon-name-part-type="species" reg="impolitus">impolitus</tp:taxon-name-part>
              <object-id xmlns:xlink="http://www.w3.org/1999/xlink" content-type="zoobank" xlink:type="simple">https://zoobank.org/3112BC61-60A8-45FA-92AD-317B292E4FA0</object-id>
            </tp:taxon-name><tp:taxon-authority>Fang, van Achterberg &amp; Chen</tp:taxon-authority><tp:taxon-status xmlns:xlink="http://www.w3.org/1999/xlink" xlink:type="simple">sp. nov.</tp:taxon-status><xref ref-type="fig" rid="F17">Fig. 17</xref></tp:nomenclature><tp:treatment-sec sec-type="type material" id="SECID0EDEBK"><title>Type material.</title><p><bold><italic>Holotype</italic>.</bold> China – <bold>Sichuan Prov.</bold> • ♀; Ganzizangzu Zizhizhou, Luding, Moxi; 19 Jun. 2005; light trap; (<named-content xmlns:xlink="http://www.w3.org/1999/xlink" content-type="dwc:institutional_code" xlink:title="Zhejiang University, Hangzhou" xlink:href="http://grbio.org/institution/zhejiang-university" xlink:type="simple">ZJUH</named-content>) No. 202401057. GenBank accession no. <ext-link xmlns:xlink="http://www.w3.org/1999/xlink" ext-link-type="gen" xlink:href="PV356307" xlink:type="simple">PV356307</ext-link>.</p></tp:treatment-sec><tp:treatment-sec sec-type="diagnosis" id="SECID0E1EBK"><title>Diagnosis.</title><p>Pterostigma partly infuscated (Fig. <xref ref-type="fig" rid="F17">17D</xref>); lateral lobes of mesoscutum comparatively matt; metanotum with three medium-sized carinae dorsally and posterior knob keeled (Fig. <xref ref-type="fig" rid="F17">17C</xref>); anteriorly propodeum superficially sculptured between carinae (Fig. <xref ref-type="fig" rid="F17">17C</xref>); first tergite ~2.3× longer than its apical width; dorsope of first tergite small and area between dorsope much wider than dorsope (Fig. <xref ref-type="fig" rid="F17">17K</xref>); hind tarsus mainly whitish yellow; ovipositor sheath ~0.24× as long as fore wing; mandible dark brown or brown; laterope wide elliptical (Fig. <xref ref-type="fig" rid="F17">17K</xref>).</p><fig id="F17" position="float" orientation="portrait"><object-id xmlns:xlink="http://www.w3.org/1999/xlink" content-type="doi" xlink:type="simple">10.3897/zookeys.1248.158182.figure17</object-id><object-id xmlns:xlink="http://www.w3.org/1999/xlink" content-type="arpha" xlink:type="simple">05D06EE8-B4E9-50D5-BADB-04C786CFD9AD</object-id><label>Figure 17.</label><caption><p><italic><tp:taxon-name><tp:taxon-name-part taxon-name-part-type="genus" reg="Zele">Zele</tp:taxon-name-part><tp:taxon-name-part taxon-name-part-type="species" reg="impolitus">impolitus</tp:taxon-name-part></tp:taxon-name></italic> sp. nov., holotype, ♀ A. Habitus, lateral aspect; B. Mesosoma, lateral aspect; C. Mesosoma, dorsal aspect; D. Fore wing; E. Hind wing; F. Ovipositor sheath; G. Head, anterior aspect; H. Head, dorsal aspect; I. Head, lateral aspect; J. First metasomal tergite, lateral aspect; K. First metasomal tergite, dorsal aspect; L. Fore femur, lateral aspect; M. Fore tibial spur and fore basitarsus; N. Hind femur, lateral aspect. Scale bars: 500 μm.</p></caption><graphic xmlns:xlink="http://www.w3.org/1999/xlink" xlink:href="zookeys-1248-125_article-158182__-g017.jpg" position="float" orientation="portrait" xlink:type="simple" id="oo_1388523.jpg"><uri content-type="original_file" xlink:type="simple">https://binary.pensoft.net/fig/1388523</uri></graphic></fig></tp:treatment-sec><tp:treatment-sec sec-type="Comparative diagnosis" id="SECID0EMGBK"><title>Comparative diagnosis.</title><p>Very similar to <italic><tp:taxon-name><tp:taxon-name-part taxon-name-part-type="genus" reg="Zele">Z.</tp:taxon-name-part><tp:taxon-name-part taxon-name-part-type="species" reg="carinatus">carinatus</tp:taxon-name-part></tp:taxon-name></italic> but differs mainly by the pale yellow and partly infuscated pterostigma (dark brown in <italic><tp:taxon-name><tp:taxon-name-part taxon-name-part-type="genus" reg="Zele">Z.</tp:taxon-name-part><tp:taxon-name-part taxon-name-part-type="species" reg="carinatus">carinatus</tp:taxon-name-part></tp:taxon-name></italic>), the weakly curved subbasal carina of propodeum (distinctly oblique in <italic><tp:taxon-name><tp:taxon-name-part taxon-name-part-type="genus" reg="Zele">Z.</tp:taxon-name-part><tp:taxon-name-part taxon-name-part-type="species" reg="carinatus">carinatus</tp:taxon-name-part></tp:taxon-name></italic>) and the dark brown mandible (yellow except dark apex in <italic><tp:taxon-name><tp:taxon-name-part taxon-name-part-type="genus" reg="Zele">Z.</tp:taxon-name-part><tp:taxon-name-part taxon-name-part-type="species" reg="carinatus">carinatus</tp:taxon-name-part></tp:taxon-name></italic>).</p></tp:treatment-sec><tp:treatment-sec sec-type="description" id="SECID0E5HBK"><title>Description.</title><p>Holotype, ♀, length of fore wing 9.5 mm, of body 9.0 mm, and antenna 1.1× as long as fore wing.</p><p><bold><italic>Head</italic>.</bold> Antennal segments 46, third segment 1.1× longer than fourth segment and third, fourth and penultimate segments 4.0×, 3.5×, and 2.0× longer than wide, respectively; length of maxillary palp 1.7× longer than height of head; frons smooth and behind antennal sockets impressed; <abbrev xmlns:xlink="http://www.w3.org/1999/xlink" xlink:title="postocellar line" id="ABBRID0EKIBK" xlink:type="simple">POL</abbrev>: diameter of posterior ocellus: <abbrev xmlns:xlink="http://www.w3.org/1999/xlink" xlink:title="ocular-ocellar line, measured from ocellus directly to eye" id="ABBRID0EOIBK" xlink:type="simple">OOL</abbrev> = 10: 7: 5; vertex convex, punctulate and densely setose (Fig. <xref ref-type="fig" rid="F17">17H</xref>); clypeus rather convex in lateral view, widely smooth, only punctate medially (Fig. <xref ref-type="fig" rid="F17">17I</xref>); face largely punctulate and matt, it narrowed ventrally, minimum width of face 1.2× height of face (Fig. <xref ref-type="fig" rid="F17">17G</xref>); length of eye 2.3× temple in dorsal view (Fig. <xref ref-type="fig" rid="F17">17H</xref>); length of malar space 0.2× basal width of mandible.</p><p><bold><italic>Mesosoma</italic>.</bold> Length of mesosoma 1.5× its height; side of pronotum striate-rugose ventrally, rugulose-crenulate medially, smooth postero-dorsally; epicnemial area rugulose anteriorly, striate posteriorly; precoxal sulcus narrowly crenulate-rugose dorsally, coarsely reticulate-rugose ventrally; dorsal of mesopleuron densely punctate anteriorly, reticulate-rugose medially, smooth posteriorly (Fig. <xref ref-type="fig" rid="F17">17B</xref>); mesosternum widely punctulate and comparatively matt; metapleuron mainly smooth and shiny, postero-ventrally rugose, postero-dorsally striate and smooth medially; mesoscutal lobes finely punctulate and comparatively matt; notauli anteriorly finely and narrowly crenulate; mesoscutum medio-posteriorly narrowly crenulate-rugose with a medium-sized carina; scutellar sulcus deep and rather wide with one long median carina; scutellum rather convex and widely punctulate; metanotum with small smooth knob medio-posteriorly, with three medium-sized carina in front of knob; propodeum widely reticulate-rugose, subbasal carina of propodeum irregular submedially, anterior area comparatively inconspicuously rugulose; propodeum with long straight median carina, and comparatively flat in lateral view, gradually lowered posteriorly and comparatively long (Fig. <xref ref-type="fig" rid="F17">17C</xref>).</p><p><bold><italic>Wings</italic>.</bold> Fore wing (Fig. <xref ref-type="fig" rid="F17">17D</xref>): r:3-SR:SR1 = 8:20:101; 2-SR:3-SR: r-m = 26:24:18; 1-CU1:2-CU1 = 4:75; cu-a vertical, postfurcal. Hind wing (Fig. <xref ref-type="fig" rid="F17">17E</xref>): r absent; M+CU:1-M = 70:12; 1r-m 3.3× 1-M.</p><p><bold><italic>Legs</italic>.</bold> Hind coxa densely punctate dorsally; length of fore femur 8.3× its width (Fig. <xref ref-type="fig" rid="F17">17L</xref>); length of fore tibial spur 0.3× fore basitarsus (Fig. <xref ref-type="fig" rid="F17">17M</xref>); lengths of hind femur and basitarsus 7.4× and 10.0× their widths, respectively (Fig. <xref ref-type="fig" rid="F17">17N</xref>).</p><p><bold><italic>Metasoma</italic>.</bold> First tergite 2.3× longer than its apical width, its surface rugulose anteriorly, irregularly and distinctly rugose behind spiracles; dorsope narrow elliptical and comparatively small, area behind dorsope depressed (Fig. <xref ref-type="fig" rid="F17">17K</xref>), laterope comparatively small but deep (Fig. <xref ref-type="fig" rid="F17">17J</xref>); second tergite mainly bare, smooth; ovipositor comparatively robust basally; length of ovipositor sheath 0.24× as long as fore wing, sheath with moderately erect and short setae (Fig. <xref ref-type="fig" rid="F17">17F</xref>).</p><p><bold><italic>Colour</italic>.</bold> Antenna, mesosoma, coxae, trochanters, femora of all legs, hind tibia and metasoma largely black; head, mandible, palpi, fore and middle tibiae, and tarsus, veins C+SC+R, 1-M and cu-a of fore wing, ovipositor sheath (except pale brown apex) mainly dark brown; hind tarsus largely whitish yellow, but its telotarsus dorsally and base of basitarsus dark brown; pterostigma pale yellowish but partly infuscated.</p></tp:treatment-sec><tp:treatment-sec sec-type="distribution" id="SECID0ENLBK"><title>Distribution.</title><p>China (Sichuan).</p></tp:treatment-sec><tp:treatment-sec sec-type="biology" id="SECID0ESLBK"><title>Biology.</title><p>Unknown.</p></tp:treatment-sec><tp:treatment-sec sec-type="etymology" id="SECID0EXLBK"><title>Etymology.</title><p>Named after the comparatively matt lateral lobes of the mesoscutum; <italic>impolitus</italic> is Latin for unpolished.</p></tp:treatment-sec></tp:taxon-treatment>
