# Supplementary material for: ﻿Revision of genus Zele Curtis (Hymenoptera, Braconidae, Euphorinae) from China, with description of nineteen new species
Source: Zookeys. 2025 Aug 5;1248:125–208. doi: 10.3897/zookeys.1248.158182 (PMC12344441; doi:10.3897/zookeys.1248.158182)
Supplement: XML Treatment for Zele inclinator [file zookeys.1248.158182-treatment19.xml]

<!DOCTYPE tp:taxon-treatment
  PUBLIC "-//TaxonX//DTD Taxonomic Treatment Publishing DTD v0 20100105//EN" "tax-treatment-NSO.dtd">
<tp:taxon-treatment xmlns:tp="http://www.plazi.org/taxpub"><tp:treatment-meta><kwd-group><label>Taxon classification</label><kwd>
                <named-content content-type="kingdom">Animalia</named-content>
              </kwd><kwd>
                <named-content content-type="order">Hymenoptera</named-content>
              </kwd><kwd>
                <named-content content-type="family">Braconidae</named-content>
              </kwd></kwd-group><mixed-citation publication-type="journal"><person-group><name><surname>Fang</surname><given-names>Yu</given-names></name><name><surname>van Achterberg</surname><given-names>Cornelis</given-names></name><name><surname>Tang</surname><given-names>Pu</given-names></name><name><surname>Chen</surname><given-names>Xue-xin</given-names></name></person-group><article-title>﻿Revision of genus <italic><tp:taxon-name><tp:taxon-name-part taxon-name-part-type="genus" reg="Zele">Zele</tp:taxon-name-part></tp:taxon-name></italic> Curtis (<tp:taxon-name><tp:taxon-name-part taxon-name-part-type="order">Hymenoptera</tp:taxon-name-part></tp:taxon-name>, <tp:taxon-name><tp:taxon-name-part taxon-name-part-type="family">Braconidae</tp:taxon-name-part></tp:taxon-name>, <tp:taxon-name><tp:taxon-name-part taxon-name-part-type="subfamily">Euphorinae</tp:taxon-name-part></tp:taxon-name>) from China, with description of nineteen new species</article-title><source>Zookeys</source><day>05</day><month>08</month><year>2025</year><volume>1248</volume><fpage>125</fpage><lpage>208</lpage><pub-id pub-id-type="doi">10.3897/zookeys.1248.158182</pub-id></mixed-citation></tp:treatment-meta><tp:nomenclature><label>﻿</label><tp:taxon-name>
              <object-id xmlns:xlink="http://www.w3.org/1999/xlink" content-type="arpha" xlink:type="simple">7EF41E81-AF4C-5996-A6E0-4986977C6E1D</object-id>
              <tp:taxon-name-part taxon-name-part-type="genus" reg="Zele">Zele</tp:taxon-name-part>
              <tp:taxon-name-part taxon-name-part-type="species" reg="inclinator">inclinator</tp:taxon-name-part>
              <object-id xmlns:xlink="http://www.w3.org/1999/xlink" content-type="zoobank" xlink:type="simple">https://zoobank.org/11ABB7F6-BB24-4C53-B7CC-8144F8D1D764</object-id>
            </tp:taxon-name><tp:taxon-authority>Fang, van Achterberg &amp; Chen</tp:taxon-authority><tp:taxon-status xmlns:xlink="http://www.w3.org/1999/xlink" xlink:type="simple">sp. nov.</tp:taxon-status><xref ref-type="fig" rid="F18">Fig. 18</xref></tp:nomenclature><tp:treatment-sec sec-type="type material" id="SECID0EVNBK"><title>Type material.</title><p><bold>Holotype.</bold> China – <bold>Ningxia Huizu Zizhiqu</bold> • ♀; Mt. Liupan, Heshangpu Forest Farm; 25 Jun. 2008; Jing-xian Liu leg.; (<named-content xmlns:xlink="http://www.w3.org/1999/xlink" content-type="dwc:institutional_code" xlink:title="Zhejiang University, Hangzhou" xlink:href="http://grbio.org/institution/zhejiang-university" xlink:type="simple">ZJUH</named-content>) No. 202401065. <bold><italic>Paratype</italic>.</bold> China – <bold>Ningxia Huizu Zizhiqu</bold> • 1 ♀; Liupan, Fengtai Forest Farm; 27 Jun. 2008; Jing-xian Liu leg.; (<named-content xmlns:xlink="http://www.w3.org/1999/xlink" content-type="dwc:institutional_code" xlink:title="Zhejiang University, Hangzhou" xlink:href="http://grbio.org/institution/zhejiang-university" xlink:type="simple">ZJUH</named-content>) No. 202401064. GenBank accession no. <ext-link xmlns:xlink="http://www.w3.org/1999/xlink" ext-link-type="gen" xlink:href="PV356314" xlink:type="simple">PV356314</ext-link>, <ext-link xmlns:xlink="http://www.w3.org/1999/xlink" ext-link-type="gen" xlink:href="PV356315" xlink:type="simple">PV356315</ext-link>.</p></tp:treatment-sec><tp:treatment-sec sec-type="diagnosis" id="SECID0EZOBK"><title>Diagnosis.</title><p>Marginal cell of hind wing strongly widened apically (Fig. <xref ref-type="fig" rid="F18">18E</xref>); densely sculptured area of precoxal sulcus medium-sized medially (Fig. <xref ref-type="fig" rid="F18">18B</xref>); malar space ~0.2× as long as basal width of mandible; metanotum with enlarged smooth knob medio-posteriorly and median carina in front of it short (Fig. <xref ref-type="fig" rid="F18">18C</xref>); first tergite 2.1–2.2× longer than its apical width; dorsope of first tergite large and area between dorsope approximately as wide as dorsope and nearly smooth (Fig. <xref ref-type="fig" rid="F18">18K</xref>); hind tarsus yellowish; ovipositor sheath ~0.26× as long as fore wing; vein cu-a of fore wing slightly oblique (Fig. <xref ref-type="fig" rid="F18">18D</xref>).</p><fig id="F18" position="float" orientation="portrait"><object-id xmlns:xlink="http://www.w3.org/1999/xlink" content-type="doi" xlink:type="simple">10.3897/zookeys.1248.158182.figure18</object-id><object-id xmlns:xlink="http://www.w3.org/1999/xlink" content-type="arpha" xlink:type="simple">CE9ED892-4F54-5271-B148-67568A038EE8</object-id><label>Figure 18.</label><caption><p><italic><tp:taxon-name><tp:taxon-name-part taxon-name-part-type="genus" reg="Zele">Zele</tp:taxon-name-part><tp:taxon-name-part taxon-name-part-type="species" reg="inclinator">inclinator</tp:taxon-name-part></tp:taxon-name></italic> sp. nov., holotype, ♀ A. Habitus, lateral aspect; B. Mesosoma, lateral aspect; C. Mesosoma, dorsal aspect; D. Fore wing; E. Hind wing; F. Ovipositor sheath; G. Head, anterior aspect; H. Head, dorsal aspect; I. Head, lateral aspect; J. First metasomal tergite, lateral aspect; K. First metasomal tergite, dorsal aspect; L. Fore femur, lateral aspect; M. Hind femur, lateral aspect; N. Fore tibial spur and fore basitarsus. Scale bars: 500 μm.</p></caption><graphic xmlns:xlink="http://www.w3.org/1999/xlink" xlink:href="zookeys-1248-125_article-158182__-g018.jpg" position="float" orientation="portrait" xlink:type="simple" id="oo_1388524.jpg"><uri content-type="original_file" xlink:type="simple">https://binary.pensoft.net/fig/1388524</uri></graphic></fig></tp:treatment-sec><tp:treatment-sec sec-type="Comparative diagnosis" id="SECID0ELQBK"><title>Comparative diagnosis.</title><p>Similar to <italic><tp:taxon-name><tp:taxon-name-part taxon-name-part-type="genus" reg="Zele">Z.</tp:taxon-name-part><tp:taxon-name-part taxon-name-part-type="species" reg="caligatus">caligatus</tp:taxon-name-part></tp:taxon-name></italic> but differs mainly by the strongly widened marginal cell of hind wing (slightly widened in <italic><tp:taxon-name><tp:taxon-name-part taxon-name-part-type="genus" reg="Zele">Z.</tp:taxon-name-part><tp:taxon-name-part taxon-name-part-type="species" reg="caligatus">caligatus</tp:taxon-name-part></tp:taxon-name></italic>), the short malar space (long in <italic><tp:taxon-name><tp:taxon-name-part taxon-name-part-type="genus" reg="Zele">Z.</tp:taxon-name-part><tp:taxon-name-part taxon-name-part-type="species" reg="caligatus">caligatus</tp:taxon-name-part></tp:taxon-name></italic>) and the enlarged smooth knob of metanotum (small in <italic><tp:taxon-name><tp:taxon-name-part taxon-name-part-type="genus" reg="Zele">Z.</tp:taxon-name-part><tp:taxon-name-part taxon-name-part-type="species" reg="caligatus">caligatus</tp:taxon-name-part></tp:taxon-name></italic>).</p></tp:treatment-sec><tp:treatment-sec sec-type="description" id="SECID0E4RBK"><title>Description.</title><p>Holotype, ♀, length of fore wing 6.1 mm, of body 6.3 mm, and antenna nearly as long as fore wing.</p><p><bold><italic>Head</italic>.</bold> Antennal segments 38, third segment 0.9× shorter than fourth segment and third, fourth and penultimate segments 3.4×, 3.7×, and 1.8× longer than wide, respectively; length of maxillary palp 1.3× longer than height of head; frons smooth and behind antennal sockets impressed; <abbrev xmlns:xlink="http://www.w3.org/1999/xlink" xlink:title="postocellar line" id="ABBRID0EJSBK" xlink:type="simple">POL</abbrev>: diameter of posterior ocellus: <abbrev xmlns:xlink="http://www.w3.org/1999/xlink" xlink:title="ocular-ocellar line, measured from ocellus directly to eye" id="ABBRID0ENSBK" xlink:type="simple">OOL</abbrev> = 9: 5: 3; vertex finely punctulate and densely setose (Fig. <xref ref-type="fig" rid="F18">18H</xref>); clypeus convex in lateral view, largely smooth (Fig. <xref ref-type="fig" rid="F18">18I</xref>); face widely smooth but punctulate near antennal sockets, it slightly narrowed ventrally (Fig. <xref ref-type="fig" rid="F18">18G</xref>), minimum width of face 1.3× height of face; length of eye 2.5× temple in dorsal view (Fig. <xref ref-type="fig" rid="F18">18H</xref>); length of malar space 0.2× basal width of mandible.</p><p><bold><italic>Mesosoma</italic>.</bold> Length of mesosoma 1.6× its height; side of pronotum largely smooth, with some striae medially and ventrally; epicnemial area widely smooth, narrowly rugulose postero-dorsally; precoxal sulcus finely rugulose anteriorly, and narrowly short striate posteriorly; dorsal of mesopleuron widely smooth and shiny (Fig. <xref ref-type="fig" rid="F18">18B</xref>); mesosternum smooth and shiny; metapleuron smooth medially but striate-rugose anteriorly and posteriorly; mesoscutal lobes finely punctulate and shiny; notauli indistinctly crenulate; scutellar sulcus shallow, with a long median carina and four short indistinctly ones; scutellum slightly convex, weakly punctate; metanotum with enlarged smooth knob medio-posteriorly and short median carina in front of it; propodeum remotely reticulate, without subbasal transverse carina and medio-longitudinal carina; propodeum gradually lowered posteriorly, posterior part not distinctly separated from antero-dorsal part distinctly (Fig. <xref ref-type="fig" rid="F18">18B, C</xref>).</p><p><bold><italic>Wings</italic>.</bold> Fore wing (Fig. <xref ref-type="fig" rid="F18">18D</xref>): r:3-SR:SR1 = 5:11:50; 2-SR:3-SR: r-m = 10:11:8; 1-CU1:2-CU1 = 5:52; cu-a oblique, postfurcal. Hind wing (Fig. <xref ref-type="fig" rid="F18">18E</xref>): r absent; M+CU:1-M = 85:15; 1r-m 3.0× 1-M.</p><p><bold><italic>Legs</italic>.</bold> Hind coxa largely smooth and shiny dorsally; length of fore femur 7.4× its width (Fig. <xref ref-type="fig" rid="F18">18L</xref>); length of fore tibial spur 0.3× fore basitarsus (Fig. <xref ref-type="fig" rid="F18">18N</xref>); lengths of hind femur and basitarsus 7.0× and 13.3× their widths, respectively (Fig. <xref ref-type="fig" rid="F18">18M</xref>).</p><p><bold><italic>Metasoma</italic>.</bold> First tergite 2.2× longer than its apical width, it narrow the apical 1/3, its surface indistinctly striate and shiny; dorsope elliptical, comparatively large, area behind depressed (Fig. <xref ref-type="fig" rid="F18">18K</xref>), laterope comparatively large and deep (Fig. <xref ref-type="fig" rid="F18">18J</xref>); second tergite mainly bare, smooth and glossy; ovipositor comparatively slender basally; length of ovipositor sheath 0.26× length of fore wing, sheath with short semi-erect setae (Fig. <xref ref-type="fig" rid="F18">18F</xref>).</p><p><bold><italic>Colour</italic>.</bold> Mainly yellowish; apical 1/2 of antenna and ovipositor sheath brown; veins and pterostigma pale yellow.</p><p><bold><italic>Variation</italic>.</bold> Vein 1r-m of hind wing 2.0–3.0× as long as vein 1-M; fore femur of ♀ 7.4–8.0× longer than wide; hind femur of ♀ 6.0–7.0× longer than wide; first metasomal tergite 2.2–2.3× its apical width. Antennal segments of ♂ unknown.</p></tp:treatment-sec><tp:treatment-sec sec-type="distribution" id="SECID0ETVBK"><title>Distribution.</title><p>China (Ningxia).</p></tp:treatment-sec><tp:treatment-sec sec-type="biology" id="SECID0EYVBK"><title>Biology.</title><p>Unknown.</p></tp:treatment-sec><tp:treatment-sec sec-type="etymology" id="SECID0E4VBK"><title>Etymology.</title><p>Named after the oblique vein cu-a of the fore wing; <italic>clino</italic> is Latin for slope.</p></tp:treatment-sec></tp:taxon-treatment>
