# Supplementary material for: ﻿Revision of genus Zele Curtis (Hymenoptera, Braconidae, Euphorinae) from China, with description of nineteen new species
Source: Zookeys. 2025 Aug 5;1248:125–208. doi: 10.3897/zookeys.1248.158182 (PMC12344441; doi:10.3897/zookeys.1248.158182)
Supplement: XML Treatment for Zele irregularis [file zookeys.1248.158182-treatment20.xml]

<!DOCTYPE tp:taxon-treatment
  PUBLIC "-//TaxonX//DTD Taxonomic Treatment Publishing DTD v0 20100105//EN" "tax-treatment-NSO.dtd">
<tp:taxon-treatment xmlns:tp="http://www.plazi.org/taxpub"><tp:treatment-meta><kwd-group><label>Taxon classification</label><kwd>
                <named-content content-type="kingdom">Animalia</named-content>
              </kwd><kwd>
                <named-content content-type="order">Hymenoptera</named-content>
              </kwd><kwd>
                <named-content content-type="family">Braconidae</named-content>
              </kwd></kwd-group><mixed-citation publication-type="journal"><person-group><name><surname>Fang</surname><given-names>Yu</given-names></name><name><surname>van Achterberg</surname><given-names>Cornelis</given-names></name><name><surname>Tang</surname><given-names>Pu</given-names></name><name><surname>Chen</surname><given-names>Xue-xin</given-names></name></person-group><article-title>﻿Revision of genus <italic><tp:taxon-name><tp:taxon-name-part taxon-name-part-type="genus" reg="Zele">Zele</tp:taxon-name-part></tp:taxon-name></italic> Curtis (<tp:taxon-name><tp:taxon-name-part taxon-name-part-type="order">Hymenoptera</tp:taxon-name-part></tp:taxon-name>, <tp:taxon-name><tp:taxon-name-part taxon-name-part-type="family">Braconidae</tp:taxon-name-part></tp:taxon-name>, <tp:taxon-name><tp:taxon-name-part taxon-name-part-type="subfamily">Euphorinae</tp:taxon-name-part></tp:taxon-name>) from China, with description of nineteen new species</article-title><source>Zookeys</source><day>05</day><month>08</month><year>2025</year><volume>1248</volume><fpage>125</fpage><lpage>208</lpage><pub-id pub-id-type="doi">10.3897/zookeys.1248.158182</pub-id></mixed-citation></tp:treatment-meta><tp:nomenclature><label>﻿</label><tp:taxon-name>
              <object-id xmlns:xlink="http://www.w3.org/1999/xlink" content-type="arpha" xlink:type="simple">06C7812E-CC60-5888-8ADF-5F2A4C89624F</object-id>
              <tp:taxon-name-part taxon-name-part-type="genus" reg="Zele">Zele</tp:taxon-name-part>
              <tp:taxon-name-part taxon-name-part-type="species" reg="irregularis">irregularis</tp:taxon-name-part>
              <object-id xmlns:xlink="http://www.w3.org/1999/xlink" content-type="zoobank" xlink:type="simple">https://zoobank.org/93C4E9E2-5D2E-492E-915A-DD1A81D53862</object-id>
            </tp:taxon-name><tp:taxon-authority>Fang, van Achterberg &amp; Chen</tp:taxon-authority><tp:taxon-status xmlns:xlink="http://www.w3.org/1999/xlink" xlink:type="simple">sp. nov.</tp:taxon-status><xref ref-type="fig" rid="F19">Fig. 19</xref></tp:nomenclature><tp:treatment-sec sec-type="type material" id="SECID0ETXBK"><title>Type material.</title><p><bold><italic>Holotype</italic>.</bold> China – <bold>Jilin Prov.</bold> • ♀; Yanbian, Huangsongpu Forest Farm; 4 Aug. 2004; light trap; (<named-content xmlns:xlink="http://www.w3.org/1999/xlink" content-type="dwc:institutional_code" xlink:title="Zhejiang University, Hangzhou" xlink:href="http://grbio.org/institution/zhejiang-university" xlink:type="simple">ZJUH</named-content>) No. 202401070. <bold><italic>Paratypes</italic>.</bold> China – <bold>Gansu Prov.</bold> • 1 ♀; Mt. Qingsong; 9 Aug. 1991; Ling Li leg.; (<named-content xmlns:xlink="http://www.w3.org/1999/xlink" content-type="dwc:institutional_code" xlink:title="Zhejiang University, Hangzhou" xlink:href="http://grbio.org/institution/zhejiang-university" xlink:type="simple">ZJUH</named-content>) No. 974297. – <bold>Henan Prov.</bold> • 1 ♀; Ludai, Qihe; 29 Aug. 1996; Ping Cai leg.; (<named-content xmlns:xlink="http://www.w3.org/1999/xlink" content-type="dwc:institutional_code" xlink:title="Zhejiang University, Hangzhou" xlink:href="http://grbio.org/institution/zhejiang-university" xlink:type="simple">ZJUH</named-content>) No. 973261. – <bold>Jilin Prov.</bold> • 2 ♀♀; Yanbian, Huangsongpu Forest Farm; 4 Aug. 2004; Yu-zhou Du, Zhi-jie Wang leg.; (<named-content xmlns:xlink="http://www.w3.org/1999/xlink" content-type="dwc:institutional_code" xlink:title="Zhejiang University, Hangzhou" xlink:href="http://grbio.org/institution/zhejiang-university" xlink:type="simple">ZJUH</named-content>) Nos. 202401068, 202401069. • 1 ♀; Wangqing; 21 May 1980; En-yu Jin leg.; (<named-content xmlns:xlink="http://www.w3.org/1999/xlink" content-type="dwc:institutional_code" xlink:title="Zhejiang University, Hangzhou" xlink:href="http://grbio.org/institution/zhejiang-university" xlink:type="simple">ZJUH</named-content>) No. 948232.– <bold>Shaanxi Prov.</bold> • 1 ♀; Niubeiliang; <named-content xmlns:xlink="http://www.w3.org/1999/xlink" content-type="dwc:verbatimCoordinates" xlink:type="simple"><named-content content-type="geo-json" specific-use="{&#34;type&#34;:&#34;Point&#34;,&#34;coordinates&#34;:[108.770000,33.760000]}" id="NCID0EIZBK" xlink:type="simple">33.76°N, 108.77°E</named-content></named-content>; alt. 1135 m; 11 Aug. 2013; Bing-bing Tu leg.; light trap; (<named-content xmlns:xlink="http://www.w3.org/1999/xlink" content-type="dwc:institutional_code" xlink:title="Zhejiang University, Hangzhou" xlink:href="http://grbio.org/institution/zhejiang-university" xlink:type="simple">ZJUH</named-content>) No. 201300221. • 2 ♀♀; Qingling, Chezhan; 18 Aug. 1965; Yao Zhou leg.; (<named-content xmlns:xlink="http://www.w3.org/1999/xlink" content-type="dwc:institutional_code" xlink:title="Zhejiang University, Hangzhou" xlink:href="http://grbio.org/institution/zhejiang-university" xlink:type="simple">ZJUH</named-content>) Nos. 200011735, 200011736. • 1 ♀; Zhouzhi, Banfangzi; 7 Sep. 1994; Xue-yuan Lin leg.; (<named-content xmlns:xlink="http://www.w3.org/1999/xlink" content-type="dwc:institutional_code" xlink:title="Zhejiang University, Hangzhou" xlink:href="http://grbio.org/institution/zhejiang-university" xlink:type="simple">ZJUH</named-content>) No. 200011632. GenBank accession no. <ext-link xmlns:xlink="http://www.w3.org/1999/xlink" ext-link-type="gen" xlink:href="PV356318" xlink:type="simple">PV356318</ext-link>, <ext-link xmlns:xlink="http://www.w3.org/1999/xlink" ext-link-type="gen" xlink:href="PV356319" xlink:type="simple">PV356319</ext-link>.</p></tp:treatment-sec><tp:treatment-sec sec-type="diagnosis" id="SECID0EG1BK"><title>Diagnosis.</title><p>Propodeum with coarse and irregular sculpture including subbasal carina (Fig. <xref ref-type="fig" rid="F19">19C, B</xref>) propodeum oblique anteriorly in front of subbasal carina (Fig. <xref ref-type="fig" rid="F19">19B</xref>); fore femur comparatively robust, 6.0–6.3× as long as wide; mesosoma in lateral view usually more darkened contrasting with dorsal view; vein r of hind wing present as unsclerotised vein (Fig. <xref ref-type="fig" rid="F19">19D</xref>); first tergite 2.3–2.4× longer than its apical width; dorsope of first tergite medium-sized and area between dorsope wider than dorsope, basal part of first tergite in front of dorsope largely smooth (Fig. <xref ref-type="fig" rid="F19">19L</xref>); hind tarsus mainly white; ovipositor sheath ~0.27× as long as fore wing; vein 1r-m of hind wing comparatively long, vein 1r-m of hind wing 1.6–2.0× as long as vein 1-M; fore tibial spur medium-sized (Fig. <xref ref-type="fig" rid="F19">19G</xref>).</p><fig id="F19" position="float" orientation="portrait"><object-id xmlns:xlink="http://www.w3.org/1999/xlink" content-type="doi" xlink:type="simple">10.3897/zookeys.1248.158182.figure19</object-id><object-id xmlns:xlink="http://www.w3.org/1999/xlink" content-type="arpha" xlink:type="simple">926A48D6-5623-5B41-86D9-10ADCDC6F001</object-id><label>Figure 19.</label><caption><p><italic><tp:taxon-name><tp:taxon-name-part taxon-name-part-type="genus" reg="Zele">Zele</tp:taxon-name-part><tp:taxon-name-part taxon-name-part-type="species" reg="irregularis">irregularis</tp:taxon-name-part></tp:taxon-name></italic> sp. nov., holotype, ♀ A. Habitus, lateral aspect; B. Mesosoma, lateral aspect; C. Mesosoma, dorsal aspect; D. Wings; E. Ovipositor sheath; F. Fore femur, lateral aspect; G. Fore tibial spur and fore basitarsus; H. Head, anterior aspect; I. Head, dorsal aspect; J. Head, lateral aspect; K. First metasomal tergite, lateral aspect; L. First metasomal tergite, dorsal aspect; M. Hind femur, lateral aspect. Scale bars: 1000 μm (A); 500 μm (B–M).</p></caption><graphic xmlns:xlink="http://www.w3.org/1999/xlink" xlink:href="zookeys-1248-125_article-158182__-g019.jpg" position="float" orientation="portrait" xlink:type="simple" id="oo_1388525.jpg"><uri content-type="original_file" xlink:type="simple">https://binary.pensoft.net/fig/1388525</uri></graphic></fig></tp:treatment-sec><tp:treatment-sec sec-type="Comparative diagnosis" id="SECID0EY2BK"><title>Comparative diagnosis.</title><p>Very similar to <italic><tp:taxon-name><tp:taxon-name-part taxon-name-part-type="genus" reg="Zele">Z.</tp:taxon-name-part><tp:taxon-name-part taxon-name-part-type="species" reg="albiditarsus">albiditarsus</tp:taxon-name-part></tp:taxon-name></italic> but differs mainly by the subbasal carina of propodeum removed from anterior margin of propodeum (close to anterior margin of propodeum in <italic><tp:taxon-name><tp:taxon-name-part taxon-name-part-type="genus" reg="Zele">Z.</tp:taxon-name-part><tp:taxon-name-part taxon-name-part-type="species" reg="albiditarsus">albiditarsus</tp:taxon-name-part></tp:taxon-name></italic>), the less developed fore spur, 0.3–0.4× as long as fore basitarsus (more developed in <italic><tp:taxon-name><tp:taxon-name-part taxon-name-part-type="genus" reg="Zele">Z.</tp:taxon-name-part><tp:taxon-name-part taxon-name-part-type="species" reg="albiditarsus">albiditarsus</tp:taxon-name-part></tp:taxon-name></italic>) and the propodeum with coarse and irregular sculpture including subbasal carina (less coarse in <italic><tp:taxon-name><tp:taxon-name-part taxon-name-part-type="genus" reg="Zele">Z.</tp:taxon-name-part><tp:taxon-name-part taxon-name-part-type="species" reg="albiditarsus">albiditarsus</tp:taxon-name-part></tp:taxon-name></italic>).</p></tp:treatment-sec><tp:treatment-sec sec-type="description" id="SECID0EK4BK"><title>Description.</title><p>Holotype, ♀, length of fore wing 9.5 mm, of body 10.0 mm, and antenna 1.3× as long as fore wing.</p><p><bold><italic>Head</italic>.</bold> Antennal segments 47, third segment as long as fourth segment and third, fourth and penultimate segments 3.6×, 3.6×, and 1.8× longer than wide, respectively; length of maxillary palp 1.6× longer than height of head; frons smooth and behind antennal sockets impressed; <abbrev xmlns:xlink="http://www.w3.org/1999/xlink" xlink:title="postocellar line" id="ABBRID0EW4BK" xlink:type="simple">POL</abbrev>: diameter of posterior ocellus: <abbrev xmlns:xlink="http://www.w3.org/1999/xlink" xlink:title="ocular-ocellar line, measured from ocellus directly to eye" id="ABBRID0E14BK" xlink:type="simple">OOL</abbrev> = 8: 10: 5; vertex convex, punctulate and densely setose (Fig. <xref ref-type="fig" rid="F19">19I</xref>); clypeus rather convex in lateral view, widely punctate (Fig. <xref ref-type="fig" rid="F19">19J</xref>); face widely smooth but punctulate near antennal sockets, it slightly narrowed ventrally, minimum width of face 1.4× height of face (Fig. <xref ref-type="fig" rid="F19">19H</xref>); length of eye 2.7× temple in dorsal view (Fig. <xref ref-type="fig" rid="F19">19I</xref>); length of malar space 0.3× basal width of mandible.</p><p><bold><italic>Mesosoma</italic>.</bold> Length of mesosoma 1.7× its height; side of pronotum densely rugulose ventrally and posteriorly, sub-strigulate anteriorly; epicnemial area anteriorly rather smooth and matt, posteriorly punctate-rugose; precoxal sulcus narrowly crenulate, densely reticulate-punctate dorsally; dorsal of mesopleuron largely punctulate (Fig. <xref ref-type="fig" rid="F19">19B</xref>); mesosternum finely punctulate medially, punctate anteriorly; metapleuron roughly rugose; mesoscutal lobes densely punctulate; notauli rather widely crenulate, mesoscutum medio-posteriorly with a short media carina; scutellar sulcus deep and wide with one long median carina and four short carinae; scutellum rather convex and finely punctulate; metanotum with small smooth knob medio-posteriorly and without a median carina in front of it; propodeum reticulate-rugose, subbasal transverse carina of propodeum straight to curved posteriad, it irregular and laterally reduced, comparatively coarse; in lateral view propodeum gradually lowered posteriorly, posterior part not distinctly separated from antero-dorsal part distinctly (Fig. <xref ref-type="fig" rid="F19">19B, C</xref>).</p><p><bold><italic>Wings</italic>.</bold> Fore wing (Fig. <xref ref-type="fig" rid="F19">19D</xref>): r:3-SR:SR1 = 8:20:95; 2-SR:3-SR: r-m = 17:20:14; cu-a vertical, interstitial. Hind wing (Fig. <xref ref-type="fig" rid="F19">19D</xref>): r present; M+CU:1-M = 80:15; 1r-m 1.6× 1-M.</p><p><bold><italic>Legs</italic>.</bold> Hind coxa largely punctulate dorsally; length of fore femur 6.3× its width (Fig. <xref ref-type="fig" rid="F19">19F</xref>); length of fore tibial spur 0.3× fore basitarsus (Fig. <xref ref-type="fig" rid="F19">19G</xref>); lengths of hind femur and basitarsus 6.3× and 12.2× their widths, respectively (Fig. <xref ref-type="fig" rid="F19">19M</xref>).</p><p><bold><italic>Metasoma</italic>.</bold> First tergite 2.3× longer than its apical width, its surface smooth, except some rugulosity behind spiracles; dorsope comparatively medium-sized, area behind dorsope depressed (Fig. <xref ref-type="fig" rid="F19">19L</xref>), laterope comparatively narrow but deep (Fig. <xref ref-type="fig" rid="F19">19K</xref>); second tergite mainly bare, smooth; ovipositor comparatively robust basally; length of ovipositor sheath 0.27× length of fore wing, sheath with moderately erect and short setae (Fig. <xref ref-type="fig" rid="F19">19E</xref>).</p><p><bold><italic>Colour</italic>.</bold> Body brownish yellow; side of pronotum, mesosternum and metapleuron largely black; hind coxa and femur reddish brown; basal fourth of hind tibia nearly dark brown; hind tarsus white; veins C+SC+R, M+CU1, 1-M, cu-a and vein SR1 of fore wing dark brown, other veins and pterostigma yellowish; ovipositor sheath (except pale apex) dark brown.</p><p><bold><italic>Variation</italic>.</bold> Vein 1r-m of hind wing 1.6–2.0× as long as vein 1-M; fore femur of ♀ 6.0–6.3× longer than wide; hind femur of ♀ 6.3–6.4× longer than wide; first metasomal tergite 2.3–2.4× its apical width.</p></tp:treatment-sec><tp:treatment-sec sec-type="distribution" id="SECID0EABCK"><title>Distribution.</title><p>China (Gansu, Henan, Jilin, Shaanxi).</p></tp:treatment-sec><tp:treatment-sec sec-type="biology" id="SECID0EFBCK"><title>Biology.</title><p>Unknown.</p></tp:treatment-sec><tp:treatment-sec sec-type="etymology" id="SECID0EKBCK"><title>Etymology.</title><p>Named after the irregular subbasal carina; <italic>in</italic> and <italic>regularis</italic> is Latin for ‘not according to rule’.</p></tp:treatment-sec></tp:taxon-treatment>
