# Supplementary material for: ﻿Revision of genus Zele Curtis (Hymenoptera, Braconidae, Euphorinae) from China, with description of nineteen new species
Source: Zookeys. 2025 Aug 5;1248:125–208. doi: 10.3897/zookeys.1248.158182 (PMC12344441; doi:10.3897/zookeys.1248.158182)
Supplement: XML Treatment for Zele peronatus [file zookeys.1248.158182-treatment21.xml]

<!DOCTYPE tp:taxon-treatment
  PUBLIC "-//TaxonX//DTD Taxonomic Treatment Publishing DTD v0 20100105//EN" "tax-treatment-NSO.dtd">
<tp:taxon-treatment xmlns:tp="http://www.plazi.org/taxpub"><tp:treatment-meta><kwd-group><label>Taxon classification</label><kwd>
                <named-content content-type="kingdom">Animalia</named-content>
              </kwd><kwd>
                <named-content content-type="order">Hymenoptera</named-content>
              </kwd><kwd>
                <named-content content-type="family">Braconidae</named-content>
              </kwd></kwd-group><mixed-citation publication-type="journal"><person-group><name><surname>Fang</surname><given-names>Yu</given-names></name><name><surname>van Achterberg</surname><given-names>Cornelis</given-names></name><name><surname>Tang</surname><given-names>Pu</given-names></name><name><surname>Chen</surname><given-names>Xue-xin</given-names></name></person-group><article-title>﻿Revision of genus <italic><tp:taxon-name><tp:taxon-name-part taxon-name-part-type="genus" reg="Zele">Zele</tp:taxon-name-part></tp:taxon-name></italic> Curtis (<tp:taxon-name><tp:taxon-name-part taxon-name-part-type="order">Hymenoptera</tp:taxon-name-part></tp:taxon-name>, <tp:taxon-name><tp:taxon-name-part taxon-name-part-type="family">Braconidae</tp:taxon-name-part></tp:taxon-name>, <tp:taxon-name><tp:taxon-name-part taxon-name-part-type="subfamily">Euphorinae</tp:taxon-name-part></tp:taxon-name>) from China, with description of nineteen new species</article-title><source>Zookeys</source><day>05</day><month>08</month><year>2025</year><volume>1248</volume><fpage>125</fpage><lpage>208</lpage><pub-id pub-id-type="doi">10.3897/zookeys.1248.158182</pub-id></mixed-citation></tp:treatment-meta><tp:nomenclature><label>﻿</label><tp:taxon-name>
              <object-id xmlns:xlink="http://www.w3.org/1999/xlink" content-type="arpha" xlink:type="simple">BAF4459C-9C86-5BC7-89BE-5DCD187C8AE2</object-id>
              <tp:taxon-name-part taxon-name-part-type="genus" reg="Zele">Zele</tp:taxon-name-part>
              <tp:taxon-name-part taxon-name-part-type="species" reg="peronatus">peronatus</tp:taxon-name-part>
            </tp:taxon-name><tp:taxon-authority>(Shestakov, 1940), reinstated</tp:taxon-authority><xref ref-type="fig" rid="F20">Fig. 20</xref><tp:nomenclature-citation-list><tp:nomenclature-citation><tp:taxon-name>
                  <tp:taxon-name-part taxon-name-part-type="genus" reg="Meteorus">Meteorus</tp:taxon-name-part>
                  <tp:taxon-name-part taxon-name-part-type="species" reg="peronatus">peronatus</tp:taxon-name-part>
                </tp:taxon-name><comment>Shestakov, 1940: 16. <xref ref-type="bibr" rid="B42">van Achterberg 1979</xref> (as junior synonym of <tp:taxon-name><tp:taxon-name-part taxon-name-part-type="genus" reg="Zele">Zele</tp:taxon-name-part><tp:taxon-name-part taxon-name-part-type="species" reg="niveitarsus">niveitarsus</tp:taxon-name-part></tp:taxon-name> (Cresson, 1872)).</comment></tp:nomenclature-citation><tp:nomenclature-citation><tp:taxon-name>
                  <tp:taxon-name-part taxon-name-part-type="genus" reg="Zele">Zele</tp:taxon-name-part>
                  <tp:taxon-name-part taxon-name-part-type="species" reg="niveitarsis">niveitarsis</tp:taxon-name-part>
                  <tp:taxon-name-part taxon-name-part-type="infraspecific-rank">f.</tp:taxon-name-part>
                  <tp:taxon-name-part taxon-name-part-type="form" reg="peronatus">peronatus</tp:taxon-name-part>
                </tp:taxon-name><comment>: <xref ref-type="bibr" rid="B42">van Achterberg 1979</xref>: 370; <xref ref-type="bibr" rid="B7">Chen et al. 1987</xref>: 94.</comment></tp:nomenclature-citation></tp:nomenclature-citation-list></tp:nomenclature><tp:treatment-sec sec-type="type material" id="SECID0EVECK"><title>Type material examined.</title><p><bold><italic>Holotype</italic>.</bold> Russia • ♀; Vladivostok, Sedanka; 10 Aug. 1930; R. Malaise leg.; 406, [19]77 (<abbrev xmlns:xlink="http://www.w3.org/1999/xlink" content-type="institution" xlink:title="Naturhistoriska Riksmuseum, Stockholm" id="ABBRID0EAFCK" xlink:type="simple">NRMS</abbrev>, Stockholm).</p></tp:treatment-sec><tp:treatment-sec sec-type="material" id="SECID0EFFCK"><title>Other material examined.</title><p>China – <bold>Fujian Prov.</bold> • 1 ♀; Sangang; 27 Apr. 1984; Jia-zhuang Wang leg.; (<named-content xmlns:xlink="http://www.w3.org/1999/xlink" content-type="dwc:institutional_code" xlink:title="Zhejiang University, Hangzhou" xlink:href="http://grbio.org/institution/zhejiang-university" xlink:type="simple">ZJUH</named-content>) No. 854298. – <bold>Gansu Prov.</bold> • 1 ♀; Pingliang; Jul. 1986; Shou-ming Liu leg.; (<named-content xmlns:xlink="http://www.w3.org/1999/xlink" content-type="dwc:institutional_code" xlink:title="Zhejiang University, Hangzhou" xlink:href="http://grbio.org/institution/zhejiang-university" xlink:type="simple">ZJUH</named-content>) No. 865148. – <bold>Jilin Prov.</bold> • 1 ♀; Huangsongpu Forest Farm; 4 Aug. 2004; Yu-zhou Du, Zhi-jie Wang leg.; (<named-content xmlns:xlink="http://www.w3.org/1999/xlink" content-type="dwc:institutional_code" xlink:title="Zhejiang University, Hangzhou" xlink:href="http://grbio.org/institution/zhejiang-university" xlink:type="simple">ZJUH</named-content>) No. 202401066. – <bold>Shaanxi Prov.</bold> • 1 ♀; Danfeng; 10 Aug. 2014; light trap; (<named-content xmlns:xlink="http://www.w3.org/1999/xlink" content-type="dwc:institutional_code" xlink:title="Zhejiang University, Hangzhou" xlink:href="http://grbio.org/institution/zhejiang-university" xlink:type="simple">ZJUH</named-content>) No. 202401063. • 1 ♀; Liuba, Weituogou; alt. 1600 m; 21 Jun. 1998; Jun Chen leg; (<named-content xmlns:xlink="http://www.w3.org/1999/xlink" content-type="dwc:institutional_code" xlink:title="Zhejiang University, Hangzhou" xlink:href="http://grbio.org/institution/zhejiang-university" xlink:type="simple">ZJUH</named-content>) No. 200104796. • 1 ♀; Ningshan, Xunyang; 12 Aug. 2013; Bing-bing Tu leg; light trap; (<named-content xmlns:xlink="http://www.w3.org/1999/xlink" content-type="dwc:institutional_code" xlink:title="Zhejiang University, Hangzhou" xlink:href="http://grbio.org/institution/zhejiang-university" xlink:type="simple">ZJUH</named-content>) No. 201310084. • 1 ♀; Xunyangba; alt. 1485 m; 13 Aug. 2013; Bing-bing Tu leg; (<named-content xmlns:xlink="http://www.w3.org/1999/xlink" content-type="dwc:institutional_code" xlink:title="Zhejiang University, Hangzhou" xlink:href="http://grbio.org/institution/zhejiang-university" xlink:type="simple">ZJUH</named-content>) No. 201300257. • 1 ♀; Xunyangba, Ningshan; <named-content xmlns:xlink="http://www.w3.org/1999/xlink" content-type="dwc:verbatimCoordinates" xlink:type="simple"><named-content content-type="geo-json" specific-use="{&#34;type&#34;:&#34;Point&#34;,&#34;coordinates&#34;:[108.550000,33.540000]}" id="NCID0EZGCK" xlink:type="simple">33.54°N, 108.55°E</named-content></named-content>; alt. 1481 m; 17 Aug.–3 Oct. 2016; Qing-Qing Tan leg; Yellow and Green Malaise trap; (<named-content xmlns:xlink="http://www.w3.org/1999/xlink" content-type="dwc:institutional_code" xlink:title="Zhejiang University, Hangzhou" xlink:href="http://grbio.org/institution/zhejiang-university" xlink:type="simple">ZJUH</named-content>) No. 202315006. • 1 ♀; Shanshuping, Lower Changqing Nature Reserve; <named-content xmlns:xlink="http://www.w3.org/1999/xlink" content-type="dwc:verbatimCoordinates" xlink:type="simple"><named-content content-type="geo-json" specific-use="{&#34;type&#34;:&#34;Point&#34;,&#34;coordinates&#34;:[107.570000,33.670000]}" id="NCID0EGHCK" xlink:type="simple">33.67°N, 107.57°E</named-content></named-content>; alt. 1445 m; 25 Aug.–22 Sept. 2016; Qing-Qing Tan leg; Yellow Malaise trap; (<named-content xmlns:xlink="http://www.w3.org/1999/xlink" content-type="dwc:institutional_code" xlink:title="Zhejiang University, Hangzhou" xlink:href="http://grbio.org/institution/zhejiang-university" xlink:type="simple">ZJUH</named-content>) No. 202315005. – <bold>Zhejiang Prov.</bold> • 2 ♀♀; Anji, Mt. Longwang; 31 Aug. 1993; Jun-hua He leg.; (<named-content xmlns:xlink="http://www.w3.org/1999/xlink" content-type="dwc:institutional_code" xlink:title="Zhejiang University, Hangzhou" xlink:href="http://grbio.org/institution/zhejiang-university" xlink:type="simple">ZJUH</named-content>) Nos. 9310777, 9310778. • 1 ♀; Mt. Tianmu, Longfengjian; 27 Jul. 1999; Ming-shui Zhao leg.; (<named-content xmlns:xlink="http://www.w3.org/1999/xlink" content-type="dwc:institutional_code" xlink:title="Zhejiang University, Hangzhou" xlink:href="http://grbio.org/institution/zhejiang-university" xlink:type="simple">ZJUH</named-content>) No. 200010956. GenBank accession no. <ext-link xmlns:xlink="http://www.w3.org/1999/xlink" ext-link-type="gen" xlink:href="PV356313" xlink:type="simple">PV356313</ext-link>.</p></tp:treatment-sec><tp:treatment-sec sec-type="diagnosis" id="SECID0EBICK"><title>Diagnosis.</title><p>Hind coxa punctate and with small smooth interspaces, rather shiny (Fig. <xref ref-type="fig" rid="F20">20A</xref>); pterostigma dark brown; dorsope of first tergite large and oval, area between dorsope slightly wider than dorsope and sculptured (Fig. <xref ref-type="fig" rid="F20">20K</xref>); hind tibia (except basal 1/4) dark brown or brown; frons largely smooth, rugulose or finely carinate (Fig. <xref ref-type="fig" rid="F20">20H</xref>); base of hind basitarsus often blackish brown, rarely infuscated. first tergite 2.3–2.8× its apical width; ovipositor sheath 0.46–0.50× as long as fore wing.</p><fig id="F20" position="float" orientation="portrait"><object-id xmlns:xlink="http://www.w3.org/1999/xlink" content-type="doi" xlink:type="simple">10.3897/zookeys.1248.158182.figure20</object-id><object-id xmlns:xlink="http://www.w3.org/1999/xlink" content-type="arpha" xlink:type="simple">31820468-17F6-5B0E-A6E4-AB6195660F5E</object-id><label>Figure 20.</label><caption><p><italic><tp:taxon-name><tp:taxon-name-part taxon-name-part-type="genus" reg="Zele">Zele</tp:taxon-name-part><tp:taxon-name-part taxon-name-part-type="species" reg="peronatus">peronatus</tp:taxon-name-part></tp:taxon-name></italic> (Shestakov), China, Shaanxi, ♀ A. Habitus, lateral aspect; B. Mesosoma, lateral aspect; C. Mesosoma, dorsal aspect; D. Fore wing; E. Hind wing; F. Ovipositor sheath; G. Head, anterior aspect; H. Head, dorsal aspect; I. Head, lateral aspect; J. First metasomal tergite, lateral aspect; K. First metasomal tergite, dorsal aspect; L. Fore femur, lateral aspect; M. Hind femur, lateral aspect; N. Fore tibial spur and fore basitarsus. Scale bars: 500 μm.</p></caption><graphic xmlns:xlink="http://www.w3.org/1999/xlink" xlink:href="zookeys-1248-125_article-158182__-g020.jpg" position="float" orientation="portrait" xlink:type="simple" id="oo_1388526.jpg"><uri content-type="original_file" xlink:type="simple">https://binary.pensoft.net/fig/1388526</uri></graphic></fig></tp:treatment-sec><tp:treatment-sec sec-type="distribution" id="SECID0ELJCK"><title>Distribution.</title><p>China (Fujian, Gansu, Jilin, Shaanxi, Zhejiang), Indonesia, Korea, Russia.</p></tp:treatment-sec><tp:treatment-sec sec-type="biology" id="SECID0EQJCK"><title>Biology.</title><p>Unknown.</p></tp:treatment-sec><tp:treatment-sec sec-type="remarks" id="SECID0EVJCK"><title>Remarks.</title><p>This species was as a form included in the species <italic><tp:taxon-name><tp:taxon-name-part taxon-name-part-type="genus" reg="Zele">Z.</tp:taxon-name-part><tp:taxon-name-part taxon-name-part-type="species" reg="niveitarsis">niveitarsis</tp:taxon-name-part></tp:taxon-name></italic> (<xref ref-type="bibr" rid="B42">van Achterberg 1979</xref>: figs 796–807), because of their whitish hind tarsus and eyes of ♀ comparatively large, 2.4–3.2× length of temple. However, the species is different from <italic><tp:taxon-name><tp:taxon-name-part taxon-name-part-type="genus" reg="Zele">Z.</tp:taxon-name-part><tp:taxon-name-part taxon-name-part-type="species" reg="niveitarsis">niveitarsis</tp:taxon-name-part></tp:taxon-name></italic>, separable by the diffenences of face, dorsope, pterostigma and hind tibia. <italic><tp:taxon-name><tp:taxon-name-part taxon-name-part-type="genus" reg="Zele">Z.</tp:taxon-name-part><tp:taxon-name-part taxon-name-part-type="species" reg="peronatus">peronatus</tp:taxon-name-part></tp:taxon-name></italic> have narrower face, ~1.0–1.1× wider than high (1.3× in <italic><tp:taxon-name><tp:taxon-name-part taxon-name-part-type="genus" reg="Zele">Z.</tp:taxon-name-part><tp:taxon-name-part taxon-name-part-type="species" reg="niveitarsis">niveitarsis</tp:taxon-name-part></tp:taxon-name></italic>); comparatively smaller dorsope, area between dorsope slightly wider than dorsope (larger dorsope, area between dorsope smaller than dorsope in <italic><tp:taxon-name><tp:taxon-name-part taxon-name-part-type="genus" reg="Zele">Z.</tp:taxon-name-part><tp:taxon-name-part taxon-name-part-type="species" reg="niveitarsis">niveitarsis</tp:taxon-name-part></tp:taxon-name></italic>); dark brown pterostigma (pale yellowish in <italic><tp:taxon-name><tp:taxon-name-part taxon-name-part-type="genus" reg="Zele">Z.</tp:taxon-name-part><tp:taxon-name-part taxon-name-part-type="species" reg="niveitarsis">niveitarsis</tp:taxon-name-part></tp:taxon-name></italic>) and apical 1/3 of hind tibia dark brown (brownish yellow in <italic><tp:taxon-name><tp:taxon-name-part taxon-name-part-type="genus" reg="Zele">Z.</tp:taxon-name-part><tp:taxon-name-part taxon-name-part-type="species" reg="niveitarsis">niveitarsis</tp:taxon-name-part></tp:taxon-name></italic>).</p></tp:treatment-sec><ref-list><ref id="B42"><mixed-citation xmlns:xlink="http://www.w3.org/1999/xlink" xlink:type="simple"><person-group><name name-style="western"><surname>van Achterberg</surname><given-names>C</given-names></name></person-group> (<year>1979</year>) <article-title>A revision of the subfamily <tp:taxon-name><tp:taxon-name-part taxon-name-part-type="subfamily">Zelinae</tp:taxon-name-part></tp:taxon-name> auct. (<tp:taxon-name><tp:taxon-name-part taxon-name-part-type="order">Hymenoptera</tp:taxon-name-part></tp:taxon-name>, <tp:taxon-name><tp:taxon-name-part taxon-name-part-type="family">Braconidae</tp:taxon-name-part></tp:taxon-name>).</article-title><source>Tijdschrift voor Entomologie</source><volume>122</volume>: <fpage>241</fpage>–<lpage>479</lpage>.</mixed-citation></ref><ref id="B7"><mixed-citation xmlns:xlink="http://www.w3.org/1999/xlink" xlink:type="simple"><person-group><name name-style="western"><surname>Chen</surname><given-names>XX</given-names></name><name name-style="western"><surname>He</surname><given-names>JH</given-names></name><name name-style="western"><surname>Ma</surname><given-names>Y</given-names></name></person-group> (<year>1987</year>) <article-title>New records of five species of the genus <italic><tp:taxon-name><tp:taxon-name-part taxon-name-part-type="genus">Zele</tp:taxon-name-part></tp:taxon-name></italic> Curtis from China (<tp:taxon-name><tp:taxon-name-part taxon-name-part-type="order">Hymenoptera</tp:taxon-name-part></tp:taxon-name>: <tp:taxon-name><tp:taxon-name-part taxon-name-part-type="family">Braconidae</tp:taxon-name-part></tp:taxon-name>).</article-title><source>Wuyi Kexue</source><volume>7</volume>: <fpage>94</fpage>–<lpage>96</lpage>.</mixed-citation></ref></ref-list></tp:taxon-treatment>
