# Supplementary material for: ﻿Revision of genus Zele Curtis (Hymenoptera, Braconidae, Euphorinae) from China, with description of nineteen new species
Source: Zookeys. 2025 Aug 5;1248:125–208. doi: 10.3897/zookeys.1248.158182 (PMC12344441; doi:10.3897/zookeys.1248.158182)
Supplement: XML Treatment for Zele petiolatus [file zookeys.1248.158182-treatment22.xml]

<!DOCTYPE tp:taxon-treatment
  PUBLIC "-//TaxonX//DTD Taxonomic Treatment Publishing DTD v0 20100105//EN" "tax-treatment-NSO.dtd">
<tp:taxon-treatment xmlns:tp="http://www.plazi.org/taxpub"><tp:treatment-meta><kwd-group><label>Taxon classification</label><kwd>
                <named-content content-type="kingdom">Animalia</named-content>
              </kwd><kwd>
                <named-content content-type="order">Hymenoptera</named-content>
              </kwd><kwd>
                <named-content content-type="family">Braconidae</named-content>
              </kwd></kwd-group><mixed-citation publication-type="journal"><person-group><name><surname>Fang</surname><given-names>Yu</given-names></name><name><surname>van Achterberg</surname><given-names>Cornelis</given-names></name><name><surname>Tang</surname><given-names>Pu</given-names></name><name><surname>Chen</surname><given-names>Xue-xin</given-names></name></person-group><article-title>﻿Revision of genus <italic><tp:taxon-name><tp:taxon-name-part taxon-name-part-type="genus" reg="Zele">Zele</tp:taxon-name-part></tp:taxon-name></italic> Curtis (<tp:taxon-name><tp:taxon-name-part taxon-name-part-type="order">Hymenoptera</tp:taxon-name-part></tp:taxon-name>, <tp:taxon-name><tp:taxon-name-part taxon-name-part-type="family">Braconidae</tp:taxon-name-part></tp:taxon-name>, <tp:taxon-name><tp:taxon-name-part taxon-name-part-type="subfamily">Euphorinae</tp:taxon-name-part></tp:taxon-name>) from China, with description of nineteen new species</article-title><source>Zookeys</source><day>05</day><month>08</month><year>2025</year><volume>1248</volume><fpage>125</fpage><lpage>208</lpage><pub-id pub-id-type="doi">10.3897/zookeys.1248.158182</pub-id></mixed-citation></tp:treatment-meta><tp:nomenclature><label>﻿</label><tp:taxon-name>
              <object-id xmlns:xlink="http://www.w3.org/1999/xlink" content-type="arpha" xlink:type="simple">31881FDE-5C12-5BA8-9ED6-AB5EC733558C</object-id>
              <tp:taxon-name-part taxon-name-part-type="genus" reg="Zele">Zele</tp:taxon-name-part>
              <tp:taxon-name-part taxon-name-part-type="species" reg="petiolatus">petiolatus</tp:taxon-name-part>
              <object-id xmlns:xlink="http://www.w3.org/1999/xlink" content-type="zoobank" xlink:type="simple">https://zoobank.org/09A6B10D-8141-49DB-A3BC-5F3BB72AA91C</object-id>
            </tp:taxon-name><tp:taxon-authority>Fang, van Achterberg &amp; Chen</tp:taxon-authority><tp:taxon-status xmlns:xlink="http://www.w3.org/1999/xlink" xlink:type="simple">sp. nov.</tp:taxon-status><xref ref-type="fig" rid="F21">Fig. 21</xref></tp:nomenclature><tp:treatment-sec sec-type="type material" id="SECID0E1NCK"><title>Type material.</title><p><bold><italic>Holotype</italic>.</bold> China – <bold>Jiangxi Prov.</bold> • ♀; Shangrao, Mt. Huanggang; 16 Aug. 2015; Ning Mao leg.; (<named-content xmlns:xlink="http://www.w3.org/1999/xlink" content-type="dwc:institutional_code" xlink:title="Zhejiang University, Hangzhou" xlink:href="http://grbio.org/institution/zhejiang-university" xlink:type="simple">ZJUH</named-content>) No. 202401060. <bold><italic>Paratype</italic>.</bold> China – <bold>Hubei Prov.</bold> • 1 ♀; Shennongjia, Muyuzhen, Tanbao River; 21 May 2012; Lu-jing Yang leg.; (<named-content xmlns:xlink="http://www.w3.org/1999/xlink" content-type="dwc:institutional_code" xlink:title="Zhejiang University, Hangzhou" xlink:href="http://grbio.org/institution/zhejiang-university" xlink:type="simple">ZJUH</named-content>) No. 201203030. GenBank accession no. <ext-link xmlns:xlink="http://www.w3.org/1999/xlink" ext-link-type="gen" xlink:href="PV356310" xlink:type="simple">PV356310</ext-link>.</p></tp:treatment-sec><tp:treatment-sec sec-type="diagnosis" id="SECID0E3OCK"><title>Diagnosis.</title><p>Pterostigma of ♀ pale brown (Fig. <xref ref-type="fig" rid="F21">21D</xref>); length of first tergite 2.7–2.9× its apical width (Fig. <xref ref-type="fig" rid="F21">21I, J</xref>); first metasomal tergite conspicuously narrowed in front of dorsope (Fig. <xref ref-type="fig" rid="F21">21J</xref>); dorsope of first tergite narrow in dorsal view and rather wide in lateral view, area between dorsope wider than dorsope and sculptured (Fig. <xref ref-type="fig" rid="F21">21I, J</xref>); hind tarsus white or ivory medially, distinctly contrasting with apex of hind tibia (Fig. <xref ref-type="fig" rid="F21">21A</xref>); setae of ovipositor sheath conspicuous and erect or semi-erect (Fig. <xref ref-type="fig" rid="F21">21E</xref>); hind tarsus mainly white; ovipositor sheath ~0.45× as long as fore wing.</p><fig id="F21" position="float" orientation="portrait"><object-id xmlns:xlink="http://www.w3.org/1999/xlink" content-type="doi" xlink:type="simple">10.3897/zookeys.1248.158182.figure21</object-id><object-id xmlns:xlink="http://www.w3.org/1999/xlink" content-type="arpha" xlink:type="simple">C288CDFF-DB9B-5517-A7B3-AF69BB1A6E96</object-id><label>Figure 21.</label><caption><p><italic><tp:taxon-name><tp:taxon-name-part taxon-name-part-type="genus" reg="Zele">Zele</tp:taxon-name-part><tp:taxon-name-part taxon-name-part-type="species" reg="petiolatus">petiolatus</tp:taxon-name-part></tp:taxon-name></italic> sp. nov., holotype, ♀ A. Habitus, lateral aspect; B. Mesosoma, lateral aspect; C. Mesosoma, dorsal aspect; D. Wings; E. Ovipositor sheath; F. Head, anterior aspect; G. Head, dorsal aspect; H. Head, lateral aspect; I. First metasomal tergite, lateral aspect; J. First metasomal tergite, dorsal aspect; K. Fore femur, lateral aspect; L. Fore tibial spur and fore basitarsus; M. Hind femur, lateral aspect. Scale bars: 500 μm.</p></caption><graphic xmlns:xlink="http://www.w3.org/1999/xlink" xlink:href="zookeys-1248-125_article-158182__-g021.jpg" position="float" orientation="portrait" xlink:type="simple" id="oo_1388527.jpg"><uri content-type="original_file" xlink:type="simple">https://binary.pensoft.net/fig/1388527</uri></graphic></fig></tp:treatment-sec><tp:treatment-sec sec-type="Comparative diagnosis" id="SECID0ESQCK"><title>Comparative diagnosis.</title><p>Similar to <italic><tp:taxon-name><tp:taxon-name-part taxon-name-part-type="genus" reg="Zele">Z.</tp:taxon-name-part><tp:taxon-name-part taxon-name-part-type="species" reg="chlorophthalmus">chlorophthalmus</tp:taxon-name-part></tp:taxon-name></italic> but differs mainly by longer first metasomal tergite (shorter in <italic><tp:taxon-name><tp:taxon-name-part taxon-name-part-type="genus" reg="Zele">Z.</tp:taxon-name-part><tp:taxon-name-part taxon-name-part-type="species" reg="chlorophthalmus">chlorophthalmus</tp:taxon-name-part></tp:taxon-name></italic>), white hind tarsus (yellowish in <italic><tp:taxon-name><tp:taxon-name-part taxon-name-part-type="genus" reg="Zele">Z.</tp:taxon-name-part><tp:taxon-name-part taxon-name-part-type="species" reg="chlorophthalmus">chlorophthalmus</tp:taxon-name-part></tp:taxon-name></italic>) and erect or semi-erect setae of ovipositor sheath (less erect, more slanted in <italic><tp:taxon-name><tp:taxon-name-part taxon-name-part-type="genus" reg="Zele">Z.</tp:taxon-name-part><tp:taxon-name-part taxon-name-part-type="species" reg="chlorophthalmus">chlorophthalmus</tp:taxon-name-part></tp:taxon-name></italic>).</p></tp:treatment-sec><tp:treatment-sec sec-type="description" id="SECID0EESCK"><title>Description.</title><p>Holotype, ♀, length of fore wing 5.8 mm, of body 6.9 mm, and antenna 1.3× as long as fore wing.</p><p><bold><italic>Head</italic>.</bold> Antennal segments 38, third segment 0.9× shorter than fourth segment and third, fourth and penultimate segments 3.3×, 4.3×, and 2.0× longer than wide, respectively; maxillary palp broken; frons smooth and behind antennal sockets impressed; <abbrev xmlns:xlink="http://www.w3.org/1999/xlink" xlink:title="postocellar line" id="ABBRID0EQSCK" xlink:type="simple">POL</abbrev>: diameter of posterior ocellus: <abbrev xmlns:xlink="http://www.w3.org/1999/xlink" xlink:title="ocular-ocellar line, measured from ocellus directly to eye" id="ABBRID0EUSCK" xlink:type="simple">OOL</abbrev> = 7: 6: 3; vertex finely punctulate and densely setose (Fig. <xref ref-type="fig" rid="F21">21G</xref>); clypeus convex in lateral view, weakly punctate (Fig. <xref ref-type="fig" rid="F21">21H</xref>); face medially punctate and near antennal sockets, it narrowed ventrally, minimum width of face 1.0× height of face (Fig. <xref ref-type="fig" rid="F21">21F</xref>); length of eye 2.7× temple in dorsal view (Fig. <xref ref-type="fig" rid="F21">21G</xref>); length of malar space 0.2× basal width of mandible.</p><p><bold><italic>Mesosoma</italic>.</bold> Length of mesosoma 1.7× its height; side of pronotum largely reticulate-rugose and matt, with some striae ventrally and punctate antero-medially; epicnemial area mainly striate-rugose; precoxal sulcus coarsely reticulate-rugose dorsally, dorsal of mesopleuron largely smooth with few punctures (Fig. <xref ref-type="fig" rid="F21">21B</xref>); mesosternum double-punctate; metapleuron coarsely irregular rugose; mesoscutal lobes densely punctate and shiny; notauli rather widely crenulate, posteriorly widely crenulate-rugose; scutellar sulcus deep and wide, with a long median carina and two indistinct short carinae; scutellum slightly convex, weakly punctate; metanotum with small posterior knob and with one rather long carina; propodeum mainly areolate, subbasal carina complete, angulate, medio-longitudinal carina complete, and mostly well developed; propodeum gradually lowered posteriorly except dorsal part in front of subbasal carina, dorsal part comparatively large and mainly densely rugose-reticulate (Fig. <xref ref-type="fig" rid="F21">21B, C</xref>).</p><p><bold><italic>Wings</italic>.</bold> Fore wing (Fig. <xref ref-type="fig" rid="F21">21D</xref>): r:3-SR:SR1 = 8:21:99; 2-SR:3-SR: r-m = 19:21:14; 1-CU1:2-CU1 = 1:30; cu-a nearly vertical, postfurcal. Hind wing (Fig. <xref ref-type="fig" rid="F21">21D</xref>): r absent; M+CU:1-M = 65:20; 1r-m 1.7× 1-M.</p><p><bold><italic>Legs</italic>.</bold> Hind coxa largely punctate dorsally; length of fore femur 8.2× its width (Fig. <xref ref-type="fig" rid="F21">21K</xref>); length of fore tibial spur 0.3× fore basitarsus (Fig. <xref ref-type="fig" rid="F21">21L</xref>); lengths of hind femur and basitarsus 7.4× and 11.9× their widths, respectively (Fig. <xref ref-type="fig" rid="F21">21M</xref>).</p><p><bold><italic>Metasoma</italic>.</bold> First tergite 2.9× longer than its apical width, it narrow medially, narrow petiolate part approximately as long as remaining posterior part and posterior part comparatively narrow, its surface striate and basally rugose but shiny; dorsope elliptical and comparatively narrow, area behind dorsope depressed (Fig. <xref ref-type="fig" rid="F21">21J</xref>), laterope large and sublateral (Fig. <xref ref-type="fig" rid="F21">21I</xref>); second tergite mainly bare, smooth and matt; ovipositor comparatively slender basally; length of ovipositor sheath 0.45× as long as fore wing, sheath with short semi-erect setae (Fig. <xref ref-type="fig" rid="F21">21E</xref>).</p><p><bold><italic>Colour</italic>.</bold> Mesosoma, hind coxa and first metasomal tergite mainly black; head, antenna, and legs except hind leg reddish brown; hind tarsus largely white, but its telotarsus dorsally and base of basitarsus orange brown; hind tibia (except apical 1/6) and hind femur dark brown; veins and pterostigma pale brown; wings subhyaline with slight infuscation; apex of ovipositor sheath pale yellow.</p><p><bold><italic>Variation</italic>.</bold> Vein 1r-m of hind wing 2.0–2.7× as long as vein 1-M; fore femur of ♀ 7.7–8.2× longer than wide; hind femur of ♀ 7.2–7.4× longer than wide; first metasomal tergite 2.7–2.9× its apical width. Antennal segments of ♂ unknown.</p></tp:treatment-sec><tp:treatment-sec sec-type="distribution" id="SECID0E1VCK"><title>Distribution.</title><p>China (Hubei, Jiangxi).</p></tp:treatment-sec><tp:treatment-sec sec-type="biology" id="SECID0E6VCK"><title>Biology.</title><p>Unknown.</p></tp:treatment-sec><tp:treatment-sec sec-type="etymology" id="SECID0EEWCK"><title>Etymology.</title><p>Named after the conspicuously narrowed base of the first tergite, <italic>petiolatus</italic> is Latin for stalk, stem.</p></tp:treatment-sec></tp:taxon-treatment>
