# Supplementary material for: ﻿Revision of genus Zele Curtis (Hymenoptera, Braconidae, Euphorinae) from China, with description of nineteen new species
Source: Zookeys. 2025 Aug 5;1248:125–208. doi: 10.3897/zookeys.1248.158182 (PMC12344441; doi:10.3897/zookeys.1248.158182)
Supplement: XML Treatment for Zele romani [file zookeys.1248.158182-treatment23.xml]

<!DOCTYPE tp:taxon-treatment
  PUBLIC "-//TaxonX//DTD Taxonomic Treatment Publishing DTD v0 20100105//EN" "tax-treatment-NSO.dtd">
<tp:taxon-treatment xmlns:tp="http://www.plazi.org/taxpub"><tp:treatment-meta><kwd-group><label>Taxon classification</label><kwd>
                <named-content content-type="kingdom">Animalia</named-content>
              </kwd><kwd>
                <named-content content-type="order">Hymenoptera</named-content>
              </kwd><kwd>
                <named-content content-type="family">Braconidae</named-content>
              </kwd></kwd-group><mixed-citation publication-type="journal"><person-group><name><surname>Fang</surname><given-names>Yu</given-names></name><name><surname>van Achterberg</surname><given-names>Cornelis</given-names></name><name><surname>Tang</surname><given-names>Pu</given-names></name><name><surname>Chen</surname><given-names>Xue-xin</given-names></name></person-group><article-title>﻿Revision of genus <italic><tp:taxon-name><tp:taxon-name-part taxon-name-part-type="genus" reg="Zele">Zele</tp:taxon-name-part></tp:taxon-name></italic> Curtis (<tp:taxon-name><tp:taxon-name-part taxon-name-part-type="order">Hymenoptera</tp:taxon-name-part></tp:taxon-name>, <tp:taxon-name><tp:taxon-name-part taxon-name-part-type="family">Braconidae</tp:taxon-name-part></tp:taxon-name>, <tp:taxon-name><tp:taxon-name-part taxon-name-part-type="subfamily">Euphorinae</tp:taxon-name-part></tp:taxon-name>) from China, with description of nineteen new species</article-title><source>Zookeys</source><day>05</day><month>08</month><year>2025</year><volume>1248</volume><fpage>125</fpage><lpage>208</lpage><pub-id pub-id-type="doi">10.3897/zookeys.1248.158182</pub-id></mixed-citation></tp:treatment-meta><tp:nomenclature><label>﻿</label><tp:taxon-name>
              <object-id xmlns:xlink="http://www.w3.org/1999/xlink" content-type="arpha" xlink:type="simple">63818F9A-1945-5941-8BC7-322579F8CFCC</object-id>
              <tp:taxon-name-part taxon-name-part-type="genus" reg="Zele">Zele</tp:taxon-name-part>
              <tp:taxon-name-part taxon-name-part-type="species" reg="romani">romani</tp:taxon-name-part>
            </tp:taxon-name><tp:taxon-authority>(Fahringer, 1929), reinstated</tp:taxon-authority><xref ref-type="fig" rid="F22">Fig. 22</xref><tp:nomenclature-citation-list><tp:nomenclature-citation><tp:taxon-name>
                  <tp:taxon-name-part taxon-name-part-type="genus" reg="Meteorus">Meteorus</tp:taxon-name-part>
                  <tp:taxon-name-part taxon-name-part-type="species" reg="romani">romani</tp:taxon-name-part>
                </tp:taxon-name><comment>Fahringer, 1929: 1–12. Syn. by <xref ref-type="bibr" rid="B42">van Achterberg 1979</xref> with <tp:taxon-name><tp:taxon-name-part taxon-name-part-type="genus" reg="Zele">Zele</tp:taxon-name-part><tp:taxon-name-part taxon-name-part-type="species" reg="albiditarsus">albiditarsus</tp:taxon-name-part></tp:taxon-name> Curtis, 1832.</comment></tp:nomenclature-citation><tp:nomenclature-citation><tp:taxon-name>
                  <tp:taxon-name-part taxon-name-part-type="genus" reg="Zele">Zele</tp:taxon-name-part>
                  <tp:taxon-name-part taxon-name-part-type="species" reg="albiditarsus">albiditarsus</tp:taxon-name-part>
                  <tp:taxon-name-part taxon-name-part-type="infraspecific-rank">f.</tp:taxon-name-part>
                  <tp:taxon-name-part taxon-name-part-type="form" reg="albiditarsus">albiditarsus</tp:taxon-name-part>
                </tp:taxon-name><comment>: <xref ref-type="bibr" rid="B42">van Achterberg 1979</xref>: 380–383.</comment></tp:nomenclature-citation></tp:nomenclature-citation-list></tp:nomenclature><tp:treatment-sec sec-type="type material" id="SECID0ERZCK"><title>Type material examined.</title><p><bold><italic>Lectotype</italic></bold> of <italic><tp:taxon-name><tp:taxon-name-part taxon-name-part-type="genus" reg="Zele">Zele</tp:taxon-name-part><tp:taxon-name-part taxon-name-part-type="species" reg="romani">romani</tp:taxon-name-part></tp:taxon-name></italic>. Russia • ♀; “Kamtschatka Malaise”; “1231”; “Type”; “403, 77”; NHRS-HYME 000005237; (<abbrev xmlns:xlink="http://www.w3.org/1999/xlink" content-type="institution" xlink:title="Naturhistoriska Riksmuseum, Stockholm" id="ABBRID0EH1CK" xlink:type="simple">NRMS</abbrev>, Stockholm).</p></tp:treatment-sec><tp:treatment-sec sec-type="material" id="SECID0EM1CK"><title>Other material examined.</title><p>None in this study.</p></tp:treatment-sec><tp:treatment-sec sec-type="diagnosis" id="SECID0ER1CK"><title>Diagnosis.</title><p>Vein 1r-m of hind wing ~7.0× longer than vein 1-M (Fig. <xref ref-type="fig" rid="F22">22E</xref>); first metasomal tergite comparatively robust (~2.0× longer than its apical width), dorsope comparatively close to base of tergite and largely smooth, dorsope of first tergite small in dorsal view, area between dorsope much wider than dorsope (Fig. <xref ref-type="fig" rid="F22">22J, K</xref>); head largely dark brown (except yellowish clypeus and mandible) (Fig. <xref ref-type="fig" rid="F22">22G, H</xref>); precoxal sulcus area mainly coarsely punctate; ovipositor sheath ~0.45× as long as fore wing; hind tarsus largely ivory or white; length of malar space 0.2× basal width of mandible; pedicellus yellowish; hind coxa, first and second tergites dark brown; length of hind femur ~6.3× as long as wide (lectotype from photo); length of eye 2.3–2.4× temple.</p><fig id="F22" position="float" orientation="portrait"><object-id xmlns:xlink="http://www.w3.org/1999/xlink" content-type="doi" xlink:type="simple">10.3897/zookeys.1248.158182.figure22</object-id><object-id xmlns:xlink="http://www.w3.org/1999/xlink" content-type="arpha" xlink:type="simple">CA5B88B2-AEEB-54D0-B870-C8880F956B42</object-id><label>Figure 22.</label><caption><p><italic><tp:taxon-name><tp:taxon-name-part taxon-name-part-type="genus" reg="Zele">Zele</tp:taxon-name-part><tp:taxon-name-part taxon-name-part-type="species" reg="romani">romani</tp:taxon-name-part></tp:taxon-name></italic> Fahringer, lectotype, Russia, ♀ A. Habitus, lateral aspect; B. Mesosoma, lateral aspect; C. Mesosoma, dorsal aspect; D. Fore wing; E. Hind wing; F. Ovipositor sheath; G. Head, anterior aspect; H. Head, dorsal aspect; I. Head, lateral aspect; J. First metasomal tergite, lateral aspect; K. First metasomal tergite, dorsal aspect; L. Fore femur, lateral aspect; M. Hind femur, lateral aspect. Scale bars: 500 μm. Photos: H. Vårdal.</p></caption><graphic xmlns:xlink="http://www.w3.org/1999/xlink" xlink:href="zookeys-1248-125_article-158182__-g022.jpg" position="float" orientation="portrait" xlink:type="simple" id="oo_1388528.jpg"><uri content-type="original_file" xlink:type="simple">https://binary.pensoft.net/fig/1388528</uri></graphic></fig></tp:treatment-sec><tp:treatment-sec sec-type="distribution" id="SECID0E22CK"><title>Distribution.</title><p>Russia (Kamchatka Peninsula).</p></tp:treatment-sec><tp:treatment-sec sec-type="biology" id="SECID0EA3CK"><title>Biology.</title><p>Unknown.</p></tp:treatment-sec><tp:treatment-sec sec-type="remarks" id="SECID0EF3CK"><title>Remarks.</title><p>This species was as a synonym included in the species <tp:taxon-name><tp:taxon-name-part taxon-name-part-type="genus" reg="Zele">Z.</tp:taxon-name-part><tp:taxon-name-part taxon-name-part-type="species" reg="albiditarsus">albiditarsus</tp:taxon-name-part><tp:taxon-name-part taxon-name-part-type="infraspecific-rank">f.</tp:taxon-name-part><tp:taxon-name-part taxon-name-part-type="form" reg="albiditarsus">albiditarsus</tp:taxon-name-part></tp:taxon-name> (van Achterberg, 1979), because of their length of vein 1-M of hind wing 0.3–0.8× vein cu-a; hind tarsus whitish, paler than hind femur; However, they can separated by having vein 1r-m of hind wing ~7.0× longer than vein 1-M (much shorter in <italic><tp:taxon-name><tp:taxon-name-part taxon-name-part-type="genus" reg="Zele">Z.</tp:taxon-name-part><tp:taxon-name-part taxon-name-part-type="species" reg="albiditarsus">albiditarsus</tp:taxon-name-part></tp:taxon-name></italic>); less developed fore spur, 0.3–0.4× as long as fore basitarsus (more developed in <italic><tp:taxon-name><tp:taxon-name-part taxon-name-part-type="genus" reg="Zele">Z.</tp:taxon-name-part><tp:taxon-name-part taxon-name-part-type="species" reg="albiditarsus">albiditarsus</tp:taxon-name-part></tp:taxon-name></italic>); vein r of hind wing absent (present in <italic><tp:taxon-name><tp:taxon-name-part taxon-name-part-type="genus" reg="Zele">Z.</tp:taxon-name-part><tp:taxon-name-part taxon-name-part-type="species" reg="albiditarsus">albiditarsus</tp:taxon-name-part></tp:taxon-name></italic>) and largely dark brown head (yellowish in <italic><tp:taxon-name><tp:taxon-name-part taxon-name-part-type="genus" reg="Zele">Z.</tp:taxon-name-part><tp:taxon-name-part taxon-name-part-type="species" reg="albiditarsus">albiditarsus</tp:taxon-name-part></tp:taxon-name></italic>).</p></tp:treatment-sec><ref-list><ref id="B42"><mixed-citation xmlns:xlink="http://www.w3.org/1999/xlink" xlink:type="simple"><person-group><name name-style="western"><surname>van Achterberg</surname><given-names>C</given-names></name></person-group> (<year>1979</year>) <article-title>A revision of the subfamily <tp:taxon-name><tp:taxon-name-part taxon-name-part-type="subfamily">Zelinae</tp:taxon-name-part></tp:taxon-name> auct. (<tp:taxon-name><tp:taxon-name-part taxon-name-part-type="order">Hymenoptera</tp:taxon-name-part></tp:taxon-name>, <tp:taxon-name><tp:taxon-name-part taxon-name-part-type="family">Braconidae</tp:taxon-name-part></tp:taxon-name>).</article-title><source>Tijdschrift voor Entomologie</source><volume>122</volume>: <fpage>241</fpage>–<lpage>479</lpage>.</mixed-citation></ref></ref-list></tp:taxon-treatment>
