# Supplementary material for: ﻿Revision of genus Zele Curtis (Hymenoptera, Braconidae, Euphorinae) from China, with description of nineteen new species
Source: Zookeys. 2025 Aug 5;1248:125–208. doi: 10.3897/zookeys.1248.158182 (PMC12344441; doi:10.3897/zookeys.1248.158182)
Supplement: XML Treatment for Zele rugulosus [file zookeys.1248.158182-treatment25.xml]

<!DOCTYPE tp:taxon-treatment
  PUBLIC "-//TaxonX//DTD Taxonomic Treatment Publishing DTD v0 20100105//EN" "tax-treatment-NSO.dtd">
<tp:taxon-treatment xmlns:tp="http://www.plazi.org/taxpub"><tp:treatment-meta><kwd-group><label>Taxon classification</label><kwd>
                <named-content content-type="kingdom">Animalia</named-content>
              </kwd><kwd>
                <named-content content-type="order">Hymenoptera</named-content>
              </kwd><kwd>
                <named-content content-type="family">Braconidae</named-content>
              </kwd></kwd-group><mixed-citation publication-type="journal"><person-group><name><surname>Fang</surname><given-names>Yu</given-names></name><name><surname>van Achterberg</surname><given-names>Cornelis</given-names></name><name><surname>Tang</surname><given-names>Pu</given-names></name><name><surname>Chen</surname><given-names>Xue-xin</given-names></name></person-group><article-title>﻿Revision of genus <italic><tp:taxon-name><tp:taxon-name-part taxon-name-part-type="genus" reg="Zele">Zele</tp:taxon-name-part></tp:taxon-name></italic> Curtis (<tp:taxon-name><tp:taxon-name-part taxon-name-part-type="order">Hymenoptera</tp:taxon-name-part></tp:taxon-name>, <tp:taxon-name><tp:taxon-name-part taxon-name-part-type="family">Braconidae</tp:taxon-name-part></tp:taxon-name>, <tp:taxon-name><tp:taxon-name-part taxon-name-part-type="subfamily">Euphorinae</tp:taxon-name-part></tp:taxon-name>) from China, with description of nineteen new species</article-title><source>Zookeys</source><day>05</day><month>08</month><year>2025</year><volume>1248</volume><fpage>125</fpage><lpage>208</lpage><pub-id pub-id-type="doi">10.3897/zookeys.1248.158182</pub-id></mixed-citation></tp:treatment-meta><tp:nomenclature><label>﻿</label><tp:taxon-name>
              <object-id xmlns:xlink="http://www.w3.org/1999/xlink" content-type="arpha" xlink:type="simple">3344B3E5-8BA3-524D-88DB-737AC698DC87</object-id>
              <tp:taxon-name-part taxon-name-part-type="genus" reg="Zele">Zele</tp:taxon-name-part>
              <tp:taxon-name-part taxon-name-part-type="species" reg="rugulosus">rugulosus</tp:taxon-name-part>
              <object-id xmlns:xlink="http://www.w3.org/1999/xlink" content-type="zoobank" xlink:type="simple">https://zoobank.org/8A80F651-B244-4204-971D-6A6F3FAE2518</object-id>
            </tp:taxon-name><tp:taxon-authority>Fang, van Achterberg &amp; Chen</tp:taxon-authority><tp:taxon-status xmlns:xlink="http://www.w3.org/1999/xlink" xlink:type="simple">sp. nov.</tp:taxon-status><xref ref-type="fig" rid="F24">Fig. 24</xref></tp:nomenclature><tp:treatment-sec sec-type="type material" id="SECID0EHJDK"><title>Type material.</title><p><bold><italic>Holotype</italic>.</bold> China – <bold>Sichuan Prov.</bold> • ♀; Ganzizangzu Zizhizhou, Luding, Gongkou; 27 Jul. 2005; Jiang-li Tan leg.; (<named-content xmlns:xlink="http://www.w3.org/1999/xlink" content-type="dwc:institutional_code" xlink:title="Zhejiang University, Hangzhou" xlink:href="http://grbio.org/institution/zhejiang-university" xlink:type="simple">ZJUH</named-content>) No. 202401049. <bold><italic>Paratypes</italic>.</bold> China – <bold>Sichuan Prov.</bold> • 2 ♀♀; Ganzizangzu Zizhizhou, Luding, Moxi; 19 Jun. 2005; light trap; (<named-content xmlns:xlink="http://www.w3.org/1999/xlink" content-type="dwc:institutional_code" xlink:title="Zhejiang University, Hangzhou" xlink:href="http://grbio.org/institution/zhejiang-university" xlink:type="simple">ZJUH</named-content>) Nos. 202401087, 202401088. GenBank accession no. <ext-link xmlns:xlink="http://www.w3.org/1999/xlink" ext-link-type="gen" xlink:href="PV356299" xlink:type="simple">PV356299</ext-link>, <ext-link xmlns:xlink="http://www.w3.org/1999/xlink" ext-link-type="gen" xlink:href="PV356326" xlink:type="simple">PV356326</ext-link>, <ext-link xmlns:xlink="http://www.w3.org/1999/xlink" ext-link-type="gen" xlink:href="PV356327" xlink:type="simple">PV356327</ext-link>.</p></tp:treatment-sec><tp:treatment-sec sec-type="diagnosis" id="SECID0ETKDK"><title>Diagnosis.</title><p>Propodeum depressed posteriorly in lateral view (Fig. <xref ref-type="fig" rid="F24">24B</xref>); mandible blackish (Fig. <xref ref-type="fig" rid="F24">24I</xref>); first tergite more widened posteriorly (compared to its minimum width: Fig. <xref ref-type="fig" rid="F24">24K</xref>); pterostigma pale yellowish, at most posterior rim slightly infuscated (Fig. <xref ref-type="fig" rid="F24">24D</xref>); hind tarsus whitish yellow; laterope narrow elliptical (Fig. <xref ref-type="fig" rid="F24">24K</xref>); lateral lobe of mesoscutum shiny; metanotum with 2 long carinae; mesoscutum medio-posteriorly with medium-sized carina (Fig. <xref ref-type="fig" rid="F24">24C</xref>); first tergite robust posteriorly and anteriorly comparatively abruptly narrowed (Fig. <xref ref-type="fig" rid="F24">24K</xref>), ~2.2–2.3× longer than its apical width; dorsope of first tergite long and moderately wide, area between dorsope distinctly wider than dorsope (Fig. <xref ref-type="fig" rid="F24">24K</xref>); ovipositor sheath ~0.19× as long as fore wing.</p><fig id="F24" position="float" orientation="portrait"><object-id xmlns:xlink="http://www.w3.org/1999/xlink" content-type="doi" xlink:type="simple">10.3897/zookeys.1248.158182.figure24</object-id><object-id xmlns:xlink="http://www.w3.org/1999/xlink" content-type="arpha" xlink:type="simple">414503A3-F2A9-51EF-82F5-DFC327D99D47</object-id><label>Figure 24.</label><caption><p><italic><tp:taxon-name><tp:taxon-name-part taxon-name-part-type="genus" reg="Zele">Zele</tp:taxon-name-part><tp:taxon-name-part taxon-name-part-type="species" reg="rugulosus">rugulosus</tp:taxon-name-part></tp:taxon-name></italic> sp. nov., holotype, ♀ A. Habitus, lateral aspect; B. Mesosoma, lateral aspect; C. Mesosoma, dorsal aspect; D. Wings; E. Ovipositor sheath; F. Hind femur, lateral aspect r; G. Head, anterior aspect; H. Head, dorsal aspect; I. Head, lateral aspect; J. First metasomal tergite, lateral aspect; K. First metasomal tergite, dorsal aspect; L. Fore femur, lateral aspect; M. Fore tibial spur and fore basitarsus. Scale bars: 500 μm.</p></caption><graphic xmlns:xlink="http://www.w3.org/1999/xlink" xlink:href="zookeys-1248-125_article-158182__-g024.jpg" position="float" orientation="portrait" xlink:type="simple" id="oo_1388530.jpg"><uri content-type="original_file" xlink:type="simple">https://binary.pensoft.net/fig/1388530</uri></graphic></fig></tp:treatment-sec><tp:treatment-sec sec-type="Comparative diagnosis" id="SECID0ERMDK"><title>Comparative diagnosis.</title><p>Very similar to <italic><tp:taxon-name><tp:taxon-name-part taxon-name-part-type="genus" reg="Zele">Z.</tp:taxon-name-part><tp:taxon-name-part taxon-name-part-type="species" reg="impolitus">impolitus</tp:taxon-name-part></tp:taxon-name></italic> but differs mainly by pale yellowish pterostigma (partly infuscated in <italic><tp:taxon-name><tp:taxon-name-part taxon-name-part-type="genus" reg="Zele">Z.</tp:taxon-name-part><tp:taxon-name-part taxon-name-part-type="species" reg="impolitus">impolitus</tp:taxon-name-part></tp:taxon-name></italic>), anteriorly propodeum remotely sculptured between carinae (superficially sculptured in <italic><tp:taxon-name><tp:taxon-name-part taxon-name-part-type="genus" reg="Zele">Z.</tp:taxon-name-part><tp:taxon-name-part taxon-name-part-type="species" reg="impolitus">impolitus</tp:taxon-name-part></tp:taxon-name></italic>) and metanotum with two rather long carinae dorsally and without knob posteriorly (with three medium-sized carinae dorsally and knob keeled posteriorly in <italic><tp:taxon-name><tp:taxon-name-part taxon-name-part-type="genus" reg="Zele">Z.</tp:taxon-name-part><tp:taxon-name-part taxon-name-part-type="species" reg="impolitus">impolitus</tp:taxon-name-part></tp:taxon-name></italic>).</p></tp:treatment-sec><tp:treatment-sec sec-type="description" id="SECID0EDODK"><title>Description.</title><p>Holotype, ♀, length of fore wing 9.0 mm, of body 9.0 mm and antenna 1.1× as long as fore wing.</p><p><bold><italic>Head</italic>.</bold> Antennal segments 45, third segment 1.1× longer than fourth segment and third, fourth and penultimate segments 3.8×, 3.2×, and 1.8× longer than wide, respectively; length of maxillary palp 1.3× longer than height of head; frons smooth and behind antennal sockets impressed; <abbrev xmlns:xlink="http://www.w3.org/1999/xlink" xlink:title="postocellar line" id="ABBRID0EPODK" xlink:type="simple">POL</abbrev>: diameter of posterior ocellus: <abbrev xmlns:xlink="http://www.w3.org/1999/xlink" xlink:title="ocular-ocellar line, measured from ocellus directly to eye" id="ABBRID0ETODK" xlink:type="simple">OOL</abbrev> = 8: 8: 5; vertex convex, punctulate and densely setose; clypeus rather convex in lateral view, widely punctate dorsally, smooth ventrally (Fig. <xref ref-type="fig" rid="F24">24I</xref>); face largely smooth, rugulose near antennal sockets and eyes, and narrowed ventrally (Fig. <xref ref-type="fig" rid="F24">24G</xref>), minimum width of face 1.2× height of face; length of eye 2.1× temple in dorsal view (Fig. <xref ref-type="fig" rid="F24">24H</xref>); length of malar space 0.3× basal width of mandible.</p><p><bold><italic>Mesosoma</italic>.</bold> Length of mesosoma 1.6× its height; side of pronotum striate-rugose ventrally, reticulate-rugose medially, smooth postero-dorsally; epicnemial area largely rugulose; precoxal sulcus widely crenulate-rugulose dorsally, narrowly punctulate ventrally, posteriorly narrowly smooth; dorsal of mesopleuron largely smooth and shiny, finely punctulate (Fig. <xref ref-type="fig" rid="F24">24B</xref>); mesosternum finely punctulate; metapleuron mainly smooth and shiny anteriorly, postero-ventrally rugose, postero-dorsally smooth; mesoscutal lobes widely punctulate and comparatively shiny; notauli anteriorly finely and narrowly crenulate, mesoscutum medio-posteriorly narrowly crenulate-rugose and with a long carina; scutellar sulcus deep and rather wide with one long obvious median carina; scutellum rather convex and finely punctulate; metanotum with small smooth knob medio-posteriorly, with two long carinae in front of knob; propodeum widely reticulate-rugose, subbasal carina of propodeum absent or fragmented submedially, anterior part of propodeum rather smooth anteriorly; propodeum with long straight median carina, and comparatively flat in lateral view and comparatively long; propodeum gradually lowered posteriorly, and posterior part not distinctly separated from antero-dorsal part distinctly (Fig. <xref ref-type="fig" rid="F24">24B, C</xref>).</p><p><bold><italic>Wings</italic>.</bold> Fore wing (Fig. <xref ref-type="fig" rid="F24">24D</xref>): r:3-SR:SR1 = 9:23:120; 2-SR:3-SR: r-m = 26:23:17; 1-CU1:2-CU1 = 3:86; cu-a vertical, postfurcal. Hind wing (Fig. <xref ref-type="fig" rid="F24">24D</xref>): r absent; M+CU:1-M = 80:12; 1r-m 3.4× 1-M.</p><p><bold><italic>Legs</italic>.</bold> Hind coxa densely punctate dorsally; length of fore femur 8.2× its width (Fig. <xref ref-type="fig" rid="F24">24L</xref>); length of fore tibial spur 0.3× fore basitarsus (Fig. <xref ref-type="fig" rid="F24">24M</xref>); lengths of hind femur and basitarsus 7.5× and 9.0× their widths, respectively (Fig. <xref ref-type="fig" rid="F24">24F</xref>).</p><p><bold><italic>Metasoma</italic>.</bold> First tergite 2.2× longer than its apical width, its surface largely irregularly rugulose, only narrowly smooth posteriorly near second tergite; dorsope narrow elliptical and comparatively small, area behind dorsope depressed (Fig. <xref ref-type="fig" rid="F24">24K</xref>), laterope comparatively small but deep (Fig. <xref ref-type="fig" rid="F24">24J</xref>); second tergite mainly bare, smooth; ovipositor comparatively robust basally; length of ovipositor sheath 0.19× length of fore wing, sheath with short semi-erect setae (Fig. <xref ref-type="fig" rid="F24">24E</xref>).</p><p><bold><italic>Colour</italic>.</bold> Antenna, vertex, mesosoma, coxae, trochanters of all legs, hind femur, hind tibia (except dark brown basal of 1/3), and metasoma largely black; head, mandible, fore and middle femora reddish brown; fore and middle tibias and tarsus yellowish brown; vein C+SC+R, vein 1-M and vein cu-a of fore wing, ovipositor sheath (except pale yellowish apex) mainly dark brown; hind tarsus largely whitish yellow, but its telotarsus dorsally and base of basitarsus dark brown; palpi and pterostigma pale yellowish.</p><p><bold><italic>Variation</italic>.</bold> Vein 1r-m of hind wing 3.3–4.0× as long as vein 1-M; fore femur of ♀ 7.9–8.3× longer than wide; hind femur of ♀ 7.0–7.5× longer than wide; first metasomal tergite 2.2–2.3× its apical width.</p></tp:treatment-sec><tp:treatment-sec sec-type="distribution" id="SECID0EVRDK"><title>Distribution.</title><p>China (Sichuan).</p></tp:treatment-sec><tp:treatment-sec sec-type="biology" id="SECID0E1RDK"><title>Biology.</title><p>Unknown.</p></tp:treatment-sec><tp:treatment-sec sec-type="etymology" id="SECID0E6RDK"><title>Etymology.</title><p>Named after the very finely and densely rugulose precoxal sulcus; <italic>rugulosus</italic> is Latin for finely creased.</p></tp:treatment-sec></tp:taxon-treatment>
