# Supplementary material for: ﻿Revision of genus Zele Curtis (Hymenoptera, Braconidae, Euphorinae) from China, with description of nineteen new species
Source: Zookeys. 2025 Aug 5;1248:125–208. doi: 10.3897/zookeys.1248.158182 (PMC12344441; doi:10.3897/zookeys.1248.158182)
Supplement: XML Treatment for Zele sculpticoxis [file zookeys.1248.158182-treatment27.xml]

<!DOCTYPE tp:taxon-treatment
  PUBLIC "-//TaxonX//DTD Taxonomic Treatment Publishing DTD v0 20100105//EN" "tax-treatment-NSO.dtd">
<tp:taxon-treatment xmlns:tp="http://www.plazi.org/taxpub"><tp:treatment-meta><kwd-group><label>Taxon classification</label><kwd>
                <named-content content-type="kingdom">Animalia</named-content>
              </kwd><kwd>
                <named-content content-type="order">Hymenoptera</named-content>
              </kwd><kwd>
                <named-content content-type="family">Braconidae</named-content>
              </kwd></kwd-group><mixed-citation publication-type="journal"><person-group><name><surname>Fang</surname><given-names>Yu</given-names></name><name><surname>van Achterberg</surname><given-names>Cornelis</given-names></name><name><surname>Tang</surname><given-names>Pu</given-names></name><name><surname>Chen</surname><given-names>Xue-xin</given-names></name></person-group><article-title>﻿Revision of genus <italic><tp:taxon-name><tp:taxon-name-part taxon-name-part-type="genus" reg="Zele">Zele</tp:taxon-name-part></tp:taxon-name></italic> Curtis (<tp:taxon-name><tp:taxon-name-part taxon-name-part-type="order">Hymenoptera</tp:taxon-name-part></tp:taxon-name>, <tp:taxon-name><tp:taxon-name-part taxon-name-part-type="family">Braconidae</tp:taxon-name-part></tp:taxon-name>, <tp:taxon-name><tp:taxon-name-part taxon-name-part-type="subfamily">Euphorinae</tp:taxon-name-part></tp:taxon-name>) from China, with description of nineteen new species</article-title><source>Zookeys</source><day>05</day><month>08</month><year>2025</year><volume>1248</volume><fpage>125</fpage><lpage>208</lpage><pub-id pub-id-type="doi">10.3897/zookeys.1248.158182</pub-id></mixed-citation></tp:treatment-meta><tp:nomenclature><label>﻿</label><tp:taxon-name>
              <object-id xmlns:xlink="http://www.w3.org/1999/xlink" content-type="arpha" xlink:type="simple">9E832CA7-50B8-5C8C-9A76-EAFDA5735428</object-id>
              <tp:taxon-name-part taxon-name-part-type="genus" reg="Zele">Zele</tp:taxon-name-part>
              <tp:taxon-name-part taxon-name-part-type="species" reg="sculpticoxis">sculpticoxis</tp:taxon-name-part>
              <object-id xmlns:xlink="http://www.w3.org/1999/xlink" content-type="zoobank" xlink:type="simple">https://zoobank.org/02F42CEF-E4C2-45B7-96AC-D938AE003285</object-id>
            </tp:taxon-name><tp:taxon-authority>Fang, van Achterberg &amp; Chen</tp:taxon-authority><tp:taxon-status xmlns:xlink="http://www.w3.org/1999/xlink" xlink:type="simple">sp. nov.</tp:taxon-status><xref ref-type="fig" rid="F26">Fig. 26</xref></tp:nomenclature><tp:treatment-sec sec-type="type material" id="SECID0EE3DK"><title>Type material.</title><p><bold><italic>Holotype</italic>.</bold> China – <bold>Hubei Prov.</bold> • ♀; Shennongjia, Qianjiaping; 26 Aug. 1982; Jun-hua He leg.; (<named-content xmlns:xlink="http://www.w3.org/1999/xlink" content-type="dwc:institutional_code" xlink:title="Zhejiang University, Hangzhou" xlink:href="http://grbio.org/institution/zhejiang-university" xlink:type="simple">ZJUH</named-content>) No. 825529. <bold><italic>Paratypes</italic>.</bold> China –<bold>Hubei Prov.</bold> • 2 ♀♀; topotypic and same date; Nos. 825551, 825470; • 2 ♀♀; Shennongjia, Qianjiaping; 26 Aug. 1982; Shang-bo Shi leg.; (<named-content xmlns:xlink="http://www.w3.org/1999/xlink" content-type="dwc:institutional_code" xlink:title="Zhejiang University, Hangzhou" xlink:href="http://grbio.org/institution/zhejiang-university" xlink:type="simple">ZJUH</named-content>) Nos. 870107, 870106. • 1 ♀; Shennongjia, Dashennongjia; 27 Aug. 1982; Jun-hua He leg.; (<named-content xmlns:xlink="http://www.w3.org/1999/xlink" content-type="dwc:institutional_code" xlink:title="Zhejiang University, Hangzhou" xlink:href="http://grbio.org/institution/zhejiang-university" xlink:type="simple">ZJUH</named-content>) No. 825695. • 1 ♀; Jiuhu; 27 Aug. 1982; Shang-bo Shi leg.; (<named-content xmlns:xlink="http://www.w3.org/1999/xlink" content-type="dwc:institutional_code" xlink:title="Zhejiang University, Hangzhou" xlink:href="http://grbio.org/institution/zhejiang-university" xlink:type="simple">ZJUH</named-content>) No. 870113. – <bold>Shaanxi Prov.</bold> • 1 ♀; Mt. Taibai; 20 Aug. 2003; Zai-fu Xu leg.; (<named-content xmlns:xlink="http://www.w3.org/1999/xlink" content-type="dwc:institutional_code" xlink:title="Zhejiang University, Hangzhou" xlink:href="http://grbio.org/institution/zhejiang-university" xlink:type="simple">ZJUH</named-content>) No. 20059093.</p></tp:treatment-sec><tp:treatment-sec sec-type="diagnosis" id="SECID0ES4DK"><title>Diagnosis.</title><p>Hind coxa densely punctate-rugulose, rather matt, and without distinct smooth interspaces (Fig. <xref ref-type="fig" rid="F26">26A</xref>); first tergite 2.4× longer than its apical width; hind tarsus mainly whitish, but base of basitarsus infuscated; dorsope of first tergite small and narrow elliptical, area between dorsope much wider than dorsope (Fig. <xref ref-type="fig" rid="F26">26K</xref>); hind tibia (except apical 1/3) ivory; frons usually partly rugose (Fig. <xref ref-type="fig" rid="F26">26G</xref>); base of hind basitarsus only infuscated; ovipositor sheath 0.45–0.58× as long as fore wing.</p><fig id="F26" position="float" orientation="portrait"><object-id xmlns:xlink="http://www.w3.org/1999/xlink" content-type="doi" xlink:type="simple">10.3897/zookeys.1248.158182.figure26</object-id><object-id xmlns:xlink="http://www.w3.org/1999/xlink" content-type="arpha" xlink:type="simple">B214F66B-0667-582E-9794-EDC1B8132A0C</object-id><label>Figure 26.</label><caption><p><italic><tp:taxon-name><tp:taxon-name-part taxon-name-part-type="genus" reg="Zele">Zele</tp:taxon-name-part><tp:taxon-name-part taxon-name-part-type="species" reg="sculpticoxis">sculpticoxis</tp:taxon-name-part></tp:taxon-name></italic> sp. nov., holotype, ♀ A. Habitus, lateral aspect; B. Mesosoma, lateral aspect; C. Mesosoma, dorsal aspect; D. Fore wing; E. Hind wing; F. Ovipositor sheath; G. Head, anterior aspect; H. Head, dorsal aspect; I. Head, lateral aspect; J. First metasomal tergite, lateral aspect; K. First metasomal tergite, dorsal aspect; L. Fore femur, lateral aspect; M. Fore tibial spur and fore basitarsus; N. Hind femur, lateral aspect. Scale bars: 500 μm.</p></caption><graphic xmlns:xlink="http://www.w3.org/1999/xlink" xlink:href="zookeys-1248-125_article-158182__-g026.jpg" position="float" orientation="portrait" xlink:type="simple" id="oo_1388532.jpg"><uri content-type="original_file" xlink:type="simple">https://binary.pensoft.net/fig/1388532</uri></graphic></fig></tp:treatment-sec><tp:treatment-sec sec-type="Comparative diagnosis" id="SECID0E35DK"><title>Comparative diagnosis.</title><p>Very similar to <italic><tp:taxon-name><tp:taxon-name-part taxon-name-part-type="genus" reg="Zele">Z.</tp:taxon-name-part><tp:taxon-name-part taxon-name-part-type="species" reg="peronatus">peronatus</tp:taxon-name-part></tp:taxon-name></italic> but differs mainly by the hind coxa densely punctate-rugulose, rather matt, and without distinct smooth interspaces (punctate and with small smooth interspaces, rather shiny in <italic><tp:taxon-name><tp:taxon-name-part taxon-name-part-type="genus" reg="Zele">Z.</tp:taxon-name-part><tp:taxon-name-part taxon-name-part-type="species" reg="peronatus">peronatus</tp:taxon-name-part></tp:taxon-name></italic>), small and narrow elliptical dorsope in first tergite (large and oval in <italic><tp:taxon-name><tp:taxon-name-part taxon-name-part-type="genus" reg="Zele">Z.</tp:taxon-name-part><tp:taxon-name-part taxon-name-part-type="species" reg="peronatus">peronatus</tp:taxon-name-part></tp:taxon-name></italic>) and ivory hind tibia (except apical 1/3) (mostly dark brown or brown in <italic><tp:taxon-name><tp:taxon-name-part taxon-name-part-type="genus" reg="Zele">Z.</tp:taxon-name-part><tp:taxon-name-part taxon-name-part-type="species" reg="peronatus">peronatus</tp:taxon-name-part></tp:taxon-name></italic>).</p></tp:treatment-sec><tp:treatment-sec sec-type="description" id="SECID0EOAEK"><title>Description.</title><p>Holotype, ♀, length of fore wing 8.5 mm, of body 8.9 mm, and antenna 1.2× as long as fore wing.</p><p><bold><italic>Head</italic>.</bold> Antennal segments 46, third segment 1.1× longer than fourth segment and third, fourth and penultimate segments 3.8×, 3.5×, and 2.0× longer than wide, respectively; length of maxillary palp 1.2× longer than height of head; frons sculptured and behind antennal sockets impressed; <abbrev xmlns:xlink="http://www.w3.org/1999/xlink" xlink:title="postocellar line" id="ABBRID0E1AEK" xlink:type="simple">POL</abbrev>: diameter of posterior ocellus: <abbrev xmlns:xlink="http://www.w3.org/1999/xlink" xlink:title="ocular-ocellar line, measured from ocellus directly to eye" id="ABBRID0E5AEK" xlink:type="simple">OOL</abbrev> = 9: 9: 6; vertex convex, distinctly punctate and densely setose (Fig. <xref ref-type="fig" rid="F26">26H</xref>); clypeus rather convex in lateral view, largely smooth, only punctate medially (Fig. <xref ref-type="fig" rid="F26">26I</xref>); face largely punctate and matt, rugulose near antennal sockets, and slightly narrowed ventrally (Fig. <xref ref-type="fig" rid="F26">26G</xref>), minimum width of face 1.3× height of face; length of eye 2.2× temple in dorsal view (Fig. <xref ref-type="fig" rid="F26">26H</xref>); length of malar space 0.2× basal width of mandible.</p><p><bold><italic>Mesosoma</italic>.</bold> Length of mesosoma 1.8× its height; side of pronotum largely reticulate-rugose, narrowly punctate posteriorly; epicnemial area reticulate-rugose; precoxal sulcus densely reticulate-rugose dorsally, narrowly reticulate-punctate ventrally; mesopleuron densely triple-punctate (Fig. <xref ref-type="fig" rid="F26">26B</xref>); mesosternum punctulate and shiny; dorsal of metapleuron mainly rugose, postero-dorsally canaliculate; mesoscutal lobes punctate and comparatively shiny; notauli anteriorly widely and distinctly crenulate, mesoscutum medio-posteriorly narrowly crenulate-rugose and without longitudinal carina; scutellar sulcus deep and rather wide with a long median carina; scutellum rather convex and punctulate; metanotum with three short converging carinae; propodeum widely reticulate-rugose, subbasal carina of propodeum irregular submedially, anterior area comparatively conspicuously rugulose; propodeum without long straight median carina; in lateral view propodeum gradually lowered posteriorly, posterior of subbasal carina weakly separated from antero-dorsal part and robust (Fig. <xref ref-type="fig" rid="F26">26B, C</xref>).</p><p><bold><italic>Wings</italic>.</bold> Fore wing (Fig. <xref ref-type="fig" rid="F26">26D</xref>): r:3-SR:SR1 = 10:32:145; 2-SR:3-SR: r-m = 30:32:26; 1-CU1:2-CU1 = 5:85; cu-a vertical, antefurcal. Hind wing (Fig. <xref ref-type="fig" rid="F26">26E</xref>): r present; M+CU:1-M = 75:10; 1r-m 3.7× 1-M.</p><p><bold><italic>Legs</italic>.</bold> Hind coxa densely punctate-rugulose dorsally; length of fore femur 6.0× its width (Fig. <xref ref-type="fig" rid="F26">26L</xref>); length of fore tibial spur 0.4× fore basitarsus (Fig. <xref ref-type="fig" rid="F26">26M</xref>); lengths of hind femur and basitarsus 6.5× and 10.8× their widths, respectively (Fig. <xref ref-type="fig" rid="F26">26N</xref>).</p><p><bold><italic>Metasoma</italic>.</bold> First tergite 2.4× longer than its apical width, its surface coarsely reticulate-rugose; dorsope elliptical and comparatively small, area in front of dorsope depressed (Fig. <xref ref-type="fig" rid="F26">26K</xref>), laterope comparatively narrow (Fig. <xref ref-type="fig" rid="F26">26J</xref>); second tergite mainly bare, smooth; ovipositor comparatively slender basally; length of ovipositor sheath 0.58× as long as fore wing, sheath with long semi-erect setae (Fig. <xref ref-type="fig" rid="F26">26F</xref>).</p><p><bold><italic>Colour</italic>.</bold> Head in dorsal view, mesosoma, metasoma and ovipositor sheath largely black; face, clypeus, mandible (except black apex), palpi, fore and middle legs yellowish, hind coxa and femur reddish brown; antenna, pterostigma, veins C+SC+R, 1-M and cu-a of fore wings, mainly dark brown; hind tibia brown but apical 1/3 blackish; hind tarsus largely whitish yellow, but its telotarsus dorsally brown.</p><p><bold><italic>Variation</italic>.</bold> Vein 1r-m of hind wing 3.6–4.2× as long as vein 1-M; fore femur of ♀ 5.5–6.0× longer than wide; hind femur of ♀ 6.5–6.7× longer than wide; first metasomal tergite 2.3–2.5× as long as its apical width.</p></tp:treatment-sec><tp:treatment-sec sec-type="distribution" id="SECID0EEEEK"><title>Distribution.</title><p>China (Hubei, Shaanxi).</p></tp:treatment-sec><tp:treatment-sec sec-type="biology" id="SECID0EJEEK"><title>Biology.</title><p>Unknown.</p></tp:treatment-sec><tp:treatment-sec sec-type="etymology" id="SECID0EOEEK"><title>Etymology.</title><p>Named after the densely punctate-rugulose hind coxa; <italic>sculpticoxis</italic> is Latin for sculptured coxa.</p></tp:treatment-sec></tp:taxon-treatment>
