# Supplementary material for: ﻿Revision of genus Zele Curtis (Hymenoptera, Braconidae, Euphorinae) from China, with description of nineteen new species
Source: Zookeys. 2025 Aug 5;1248:125–208. doi: 10.3897/zookeys.1248.158182 (PMC12344441; doi:10.3897/zookeys.1248.158182)
Supplement: XML Treatment for Zele shaanxiensis [file zookeys.1248.158182-treatment28.xml]

<!DOCTYPE tp:taxon-treatment
  PUBLIC "-//TaxonX//DTD Taxonomic Treatment Publishing DTD v0 20100105//EN" "tax-treatment-NSO.dtd">
<tp:taxon-treatment xmlns:tp="http://www.plazi.org/taxpub"><tp:treatment-meta><kwd-group><label>Taxon classification</label><kwd>
                <named-content content-type="kingdom">Animalia</named-content>
              </kwd><kwd>
                <named-content content-type="order">Hymenoptera</named-content>
              </kwd><kwd>
                <named-content content-type="family">Braconidae</named-content>
              </kwd></kwd-group><mixed-citation publication-type="journal"><person-group><name><surname>Fang</surname><given-names>Yu</given-names></name><name><surname>van Achterberg</surname><given-names>Cornelis</given-names></name><name><surname>Tang</surname><given-names>Pu</given-names></name><name><surname>Chen</surname><given-names>Xue-xin</given-names></name></person-group><article-title>﻿Revision of genus <italic><tp:taxon-name><tp:taxon-name-part taxon-name-part-type="genus" reg="Zele">Zele</tp:taxon-name-part></tp:taxon-name></italic> Curtis (<tp:taxon-name><tp:taxon-name-part taxon-name-part-type="order">Hymenoptera</tp:taxon-name-part></tp:taxon-name>, <tp:taxon-name><tp:taxon-name-part taxon-name-part-type="family">Braconidae</tp:taxon-name-part></tp:taxon-name>, <tp:taxon-name><tp:taxon-name-part taxon-name-part-type="subfamily">Euphorinae</tp:taxon-name-part></tp:taxon-name>) from China, with description of nineteen new species</article-title><source>Zookeys</source><day>05</day><month>08</month><year>2025</year><volume>1248</volume><fpage>125</fpage><lpage>208</lpage><pub-id pub-id-type="doi">10.3897/zookeys.1248.158182</pub-id></mixed-citation></tp:treatment-meta><tp:nomenclature><label>﻿</label><tp:taxon-name>
              <object-id xmlns:xlink="http://www.w3.org/1999/xlink" content-type="arpha" xlink:type="simple">17858996-D7EA-565C-94F1-99371E94749A</object-id>
              <tp:taxon-name-part taxon-name-part-type="genus" reg="Zele">Zele</tp:taxon-name-part>
              <tp:taxon-name-part taxon-name-part-type="species" reg="shaanxiensis">shaanxiensis</tp:taxon-name-part>
              <object-id xmlns:xlink="http://www.w3.org/1999/xlink" content-type="zoobank" xlink:type="simple">https://zoobank.org/1FC9BFB1-F7AE-47B7-B524-3680EE054502</object-id>
            </tp:taxon-name><tp:taxon-authority>Fang, van Achterberg &amp; Chen</tp:taxon-authority><tp:taxon-status xmlns:xlink="http://www.w3.org/1999/xlink" xlink:type="simple">sp. nov.</tp:taxon-status><xref ref-type="fig" rid="F27">Fig. 27</xref></tp:nomenclature><tp:treatment-sec sec-type="type material" id="SECID0EMGEK"><title>Type material.</title><p><bold><italic>Holotype</italic>.</bold> China – <bold>Shaanxi Prov.</bold>• ♀; Ningshan; 24 Sep. 1979; Bu-guang Jin leg.; (<named-content xmlns:xlink="http://www.w3.org/1999/xlink" content-type="dwc:institutional_code" xlink:title="Zhejiang University, Hangzhou" xlink:href="http://grbio.org/institution/zhejiang-university" xlink:type="simple">ZJUH</named-content>) No. 791192.</p></tp:treatment-sec><tp:treatment-sec sec-type="diagnosis" id="SECID0E5GEK"><title>Diagnosis.</title><p>Eyes less protruding and temples less directly narrowed in dorsal view (Fig. <xref ref-type="fig" rid="F27">27H</xref>); vein m-cu of fore wing straight (Fig. <xref ref-type="fig" rid="F27">27D</xref>); anterior tentorial pits distinctly removed from eyes (Fig. <xref ref-type="fig" rid="F27">27G</xref>); second tergite dark brown basally; first metasomal tergite 2.2× its apical width, with comparatively small dorsope and area between dorsope much wider than dorsope; hind tarsus mainly white; ovipositor sheath ~0.21× as long as fore wing.</p><fig id="F27" position="float" orientation="portrait"><object-id xmlns:xlink="http://www.w3.org/1999/xlink" content-type="doi" xlink:type="simple">10.3897/zookeys.1248.158182.figure27</object-id><object-id xmlns:xlink="http://www.w3.org/1999/xlink" content-type="arpha" xlink:type="simple">12D99DB0-4BCB-5EC3-9A5E-9B85CD26677D</object-id><label>Figure 27.</label><caption><p><italic><tp:taxon-name><tp:taxon-name-part taxon-name-part-type="genus" reg="Zele">Zele</tp:taxon-name-part><tp:taxon-name-part taxon-name-part-type="species" reg="shaanxiensis">shaanxiensis</tp:taxon-name-part></tp:taxon-name></italic> sp. nov., holotype, ♀ A. Habitus, lateral aspect; B. Mesosoma, lateral aspect; C. Mesosoma, dorsal aspect; D. Fore wing; E. Hind wing; F. Ovipositor sheath; G. Head, anterior aspect; H. Head, dorsal aspect; I. Head, lateral aspect; J. First metasomal tergite, lateral aspect; K. First metasomal tergite, dorsal aspect; L. Fore femur, lateral aspect; M. Fore tibial spur and fore basitarsus; N. Hind femur, lateral aspect. Scale bars: 500 μm.</p></caption><graphic xmlns:xlink="http://www.w3.org/1999/xlink" xlink:href="zookeys-1248-125_article-158182__-g027.jpg" position="float" orientation="portrait" xlink:type="simple" id="oo_1388533.jpg"><uri content-type="original_file" xlink:type="simple">https://binary.pensoft.net/fig/1388533</uri></graphic></fig></tp:treatment-sec><tp:treatment-sec sec-type="Comparative diagnosis" id="SECID0EIIEK"><title>Comparative diagnosis.</title><p>Very similar to <italic><tp:taxon-name><tp:taxon-name-part taxon-name-part-type="genus" reg="Zele">Z.</tp:taxon-name-part><tp:taxon-name-part taxon-name-part-type="species" reg="curvinervis">curvinervis</tp:taxon-name-part></tp:taxon-name></italic> but differs mainly by the less protruding eyes (more protruding in <italic><tp:taxon-name><tp:taxon-name-part taxon-name-part-type="genus" reg="Zele">Z.</tp:taxon-name-part><tp:taxon-name-part taxon-name-part-type="species" reg="curvinervis">curvinervis</tp:taxon-name-part></tp:taxon-name></italic>), straight vein m-cu of fore wing (curved in <italic><tp:taxon-name><tp:taxon-name-part taxon-name-part-type="genus" reg="Zele">Z.</tp:taxon-name-part><tp:taxon-name-part taxon-name-part-type="species" reg="curvinervis">curvinervis</tp:taxon-name-part></tp:taxon-name></italic>) and anterior tentorial pits distinctly removed from eyes (close to eyes in <italic><tp:taxon-name><tp:taxon-name-part taxon-name-part-type="genus" reg="Zele">Z.</tp:taxon-name-part><tp:taxon-name-part taxon-name-part-type="species" reg="curvinervis">curvinervis</tp:taxon-name-part></tp:taxon-name></italic>).</p></tp:treatment-sec><tp:treatment-sec sec-type="description" id="SECID0E1JEK"><title>Description.</title><p>Holotype, ♀, length of fore wing 9.3 mm, of body 8.9 mm.</p><p><bold><italic>Head</italic>.</bold> Antenna incomplete, third segment nearly as long as fourth segment and third and fourth segments 2.7× and 2.5× longer than wide, respectively; length of maxillary palp 1.4× longer than height of head; frons smooth and behind antennal sockets impressed; <abbrev xmlns:xlink="http://www.w3.org/1999/xlink" xlink:title="postocellar line" id="ABBRID0EGKEK" xlink:type="simple">POL</abbrev>: diameter of posterior ocellus: <abbrev xmlns:xlink="http://www.w3.org/1999/xlink" xlink:title="ocular-ocellar line, measured from ocellus directly to eye" id="ABBRID0EKKEK" xlink:type="simple">OOL</abbrev> = 9: 10: 5; vertex convex, punctulate and densely setose (Fig. <xref ref-type="fig" rid="F27">27H</xref>); clypeus slightly convex in lateral view, punctate apically (Fig. <xref ref-type="fig" rid="F27">27I</xref>); face widely smooth, it widened ventrally (Fig. <xref ref-type="fig" rid="F27">27G</xref>), minimum width of face 1.3× height of face; length of eye 2.2× temple in dorsal view (Fig. <xref ref-type="fig" rid="F27">27H</xref>); length of malar space 0.3× basal width of mandible.</p><p><bold><italic>Mesosoma</italic>.</bold> Length of mesosoma 1.6× its height; side of pronotum reticulate-crenulate with few striae ventrally and crenulate posteriorly; epicnemial area rather rugulose; precoxal sulcus narrowly crenulate posteriorly, widely reticulate-rugulose; dorsal of mesopleuron punctate and shiny (Fig. <xref ref-type="fig" rid="F27">27B</xref>); mesosternum largely punctulate and shiny; metapleuron largely smooth anteriorly but striate-rugose posteriorly; mesoscutal lobes widely punctulate and shiny; notauli finely and narrowly crenulate, mesoscutum medio-posteriorly narrowly crenulate-rugose and with a long carina; scutellar sulcus deep and wide, with a long distinct median carina; scutellum slightly convex and weakly punctulate; metanotum with small smooth knob medio-posteriorly and with medium-sized carina in front of it; propodeum reticulate-rugose, subbasal transverse carina more straight and protruding, with comparatively large triangular area medially, area in front of subbasal transverse carina comparatively smooth; medio-longitudinal carina present; in lateral view propodeum gradually lowered posteriorly, posterior part not distinctly separated from antero-dorsal part distinctly (Fig. <xref ref-type="fig" rid="F27">27B, C</xref>).</p><p><bold><italic>Wings</italic>.</bold> Fore wing (Fig. <xref ref-type="fig" rid="F27">27D</xref>): r:3-SR:SR1 = 12:30:123; 2-SR:3-SR: r-m = 25:30:20; cu-a oblique, interstitial. Hind wing (Fig. <xref ref-type="fig" rid="F27">27D</xref>): r absent; M+CU:1-M = 90:15; 1r-m 2.7× 1-M.</p><p><bold><italic>Legs</italic>.</bold> Hind coxa largely punctulate dorsally; length of fore femur 7.0× its width (Fig. <xref ref-type="fig" rid="F27">27L</xref>); length of fore tibial spur 0.3× fore basitarsus (Fig. <xref ref-type="fig" rid="F27">27F</xref>); lengths of hind femur and basitarsus 7.0× and 9.6× their widths, respectively (Fig. <xref ref-type="fig" rid="F27">27M</xref>).</p><p><bold><italic>Metasoma</italic>.</bold> First tergite 2.2× longer than its apical width, its surface coarsely reticulate-rugose; dorsope narrow and comparatively small, area in front of dorsope depressed (Fig. <xref ref-type="fig" rid="F27">27K</xref>), laterope comparatively narrow (Fig. <xref ref-type="fig" rid="F27">27J</xref>); second tergite mainly bare, smooth; ovipositor comparatively slender basally; length of ovipositor sheath 0.21× as long as fore wing, sheath with long semi-erect setae (Fig. <xref ref-type="fig" rid="F27">27E</xref>).</p><p><bold><italic>Colour</italic>.</bold> Antenna mesosoma, all coxae, middle and hind femora, metasoma largely black; face, clypeus, mandible (except black apex) brownish yellow; pterostigma and palpi yellowish; fore and middle tibia and tarsus, ovipositor sheath (except pale apex) dark brown; hind tarsus largely whitish.</p></tp:treatment-sec><tp:treatment-sec sec-type="distribution" id="SECID0EJNEK"><title>Distribution.</title><p>China (Shaanxi).</p></tp:treatment-sec><tp:treatment-sec sec-type="biology" id="SECID0EONEK"><title>Biology.</title><p>Unknown.</p></tp:treatment-sec><tp:treatment-sec sec-type="etymology" id="SECID0ETNEK"><title>Etymology.</title><p>Named after the province of the collection site, Shaanxi.</p></tp:treatment-sec></tp:taxon-treatment>
