# Supplementary material for: ﻿Revision of genus Zele Curtis (Hymenoptera, Braconidae, Euphorinae) from China, with description of nineteen new species
Source: Zookeys. 2025 Aug 5;1248:125–208. doi: 10.3897/zookeys.1248.158182 (PMC12344441; doi:10.3897/zookeys.1248.158182)
Supplement: XML Treatment for Zele syntomus [file zookeys.1248.158182-treatment29.xml]

<!DOCTYPE tp:taxon-treatment
  PUBLIC "-//TaxonX//DTD Taxonomic Treatment Publishing DTD v0 20100105//EN" "tax-treatment-NSO.dtd">
<tp:taxon-treatment xmlns:tp="http://www.plazi.org/taxpub"><tp:treatment-meta><kwd-group><label>Taxon classification</label><kwd>
                <named-content content-type="kingdom">Animalia</named-content>
              </kwd><kwd>
                <named-content content-type="order">Hymenoptera</named-content>
              </kwd><kwd>
                <named-content content-type="family">Braconidae</named-content>
              </kwd></kwd-group><mixed-citation publication-type="journal"><person-group><name><surname>Fang</surname><given-names>Yu</given-names></name><name><surname>van Achterberg</surname><given-names>Cornelis</given-names></name><name><surname>Tang</surname><given-names>Pu</given-names></name><name><surname>Chen</surname><given-names>Xue-xin</given-names></name></person-group><article-title>﻿Revision of genus <italic><tp:taxon-name><tp:taxon-name-part taxon-name-part-type="genus" reg="Zele">Zele</tp:taxon-name-part></tp:taxon-name></italic> Curtis (<tp:taxon-name><tp:taxon-name-part taxon-name-part-type="order">Hymenoptera</tp:taxon-name-part></tp:taxon-name>, <tp:taxon-name><tp:taxon-name-part taxon-name-part-type="family">Braconidae</tp:taxon-name-part></tp:taxon-name>, <tp:taxon-name><tp:taxon-name-part taxon-name-part-type="subfamily">Euphorinae</tp:taxon-name-part></tp:taxon-name>) from China, with description of nineteen new species</article-title><source>Zookeys</source><day>05</day><month>08</month><year>2025</year><volume>1248</volume><fpage>125</fpage><lpage>208</lpage><pub-id pub-id-type="doi">10.3897/zookeys.1248.158182</pub-id></mixed-citation></tp:treatment-meta><tp:nomenclature><label>﻿</label><tp:taxon-name>
              <object-id xmlns:xlink="http://www.w3.org/1999/xlink" content-type="arpha" xlink:type="simple">4B74208E-8228-5DBB-8822-BA148E1F118C</object-id>
              <tp:taxon-name-part taxon-name-part-type="genus" reg="Zele">Zele</tp:taxon-name-part>
              <tp:taxon-name-part taxon-name-part-type="species" reg="syntomus">syntomus</tp:taxon-name-part>
              <object-id xmlns:xlink="http://www.w3.org/1999/xlink" content-type="zoobank" xlink:type="simple">https://zoobank.org/0D3F6B59-2DF0-42BC-9427-7DFEE9B45E2E</object-id>
            </tp:taxon-name><tp:taxon-authority>Fang, van Achterberg &amp; Chen</tp:taxon-authority><tp:taxon-status xmlns:xlink="http://www.w3.org/1999/xlink" xlink:type="simple">sp. nov.</tp:taxon-status><xref ref-type="fig" rid="F28">Fig. 28</xref></tp:nomenclature><tp:treatment-sec sec-type="type material" id="SECID0EGPEK"><title>Type material.</title><p><bold><italic>Holotype</italic>.</bold> China – <bold>Zhejiang Prov.</bold> • ♀; Lishui, Qingyuan, Baishanzu; 25 Oct. 1996; Hong Wu leg.; (<named-content xmlns:xlink="http://www.w3.org/1999/xlink" content-type="dwc:institutional_code" xlink:title="Zhejiang University, Hangzhou" xlink:href="http://grbio.org/institution/zhejiang-university" xlink:type="simple">ZJUH</named-content>) No. 945871. <bold><italic>Paratypes</italic>.</bold> China – <bold>Zhejiang Prov.</bold> • 1 ♀; same collection data as for Holotype; (<named-content xmlns:xlink="http://www.w3.org/1999/xlink" content-type="dwc:institutional_code" xlink:title="Zhejiang University, Hangzhou" xlink:href="http://grbio.org/institution/zhejiang-university" xlink:type="simple">ZJUH</named-content>) No. 945878. • 1 ♀; same collection data as fore preceding but different date; 20 Nov. 1993; (<named-content xmlns:xlink="http://www.w3.org/1999/xlink" content-type="dwc:institutional_code" xlink:title="Zhejiang University, Hangzhou" xlink:href="http://grbio.org/institution/zhejiang-university" xlink:type="simple">ZJUH</named-content>) No. 946983. – <bold>Taiwan Prov.</bold> • 1 ♀; Mt. Xue; 15 Oct. 2009; Pu Tang leg.; (<named-content xmlns:xlink="http://www.w3.org/1999/xlink" content-type="dwc:institutional_code" xlink:title="Zhejiang University, Hangzhou" xlink:href="http://grbio.org/institution/zhejiang-university" xlink:type="simple">ZJUH</named-content>) No. 201301734. – <bold>Yunnan Prov.</bold> • 1 ♀; Baoshan, Lujiangba, Mt. Gaoligong Natural Park; 10–11 May 2009; Jie Zeng leg.; (<named-content xmlns:xlink="http://www.w3.org/1999/xlink" content-type="dwc:institutional_code" xlink:title="Zhejiang University, Hangzhou" xlink:href="http://grbio.org/institution/zhejiang-university" xlink:type="simple">ZJUH</named-content>) No. 201904147.</p></tp:treatment-sec><tp:treatment-sec sec-type="diagnosis" id="SECID0EWQEK"><title>Diagnosis.</title><p>Segments of apical 1/3 of antenna of ♀ shortened and ~1.4× longer than wide (Fig. <xref ref-type="fig" rid="F28">28O</xref>); first metasomal tergite 2.3–2.5× its apical width, it shiny and with comparatively large dorsope and area between dorsope wider than dorsope, part behind dorsope smooth or finely sculptured (Fig. <xref ref-type="fig" rid="F28">28K</xref>); hind coxa largely smooth or finely punctulate dorsally; pterostigma of ♀ pale yellowish (Fig. <xref ref-type="fig" rid="F28">28D</xref>); eyes length of eye 2.0–2.2× temple in dorsal view; hind tarsus mainly white; ovipositor sheath ~0.25× as long as fore wing.</p><fig id="F28" position="float" orientation="portrait"><object-id xmlns:xlink="http://www.w3.org/1999/xlink" content-type="doi" xlink:type="simple">10.3897/zookeys.1248.158182.figure28</object-id><object-id xmlns:xlink="http://www.w3.org/1999/xlink" content-type="arpha" xlink:type="simple">2698A11B-C2EB-5F7A-A9E6-56C2C2495A0D</object-id><label>Figure 28.</label><caption><p><italic><tp:taxon-name><tp:taxon-name-part taxon-name-part-type="genus" reg="Zele">Zele</tp:taxon-name-part><tp:taxon-name-part taxon-name-part-type="species" reg="syntomus">syntomus</tp:taxon-name-part></tp:taxon-name></italic> sp. nov., holotype, ♀ A. Habitus, lateral aspect; B. Mesosoma, lateral aspect; C. Mesosoma, dorsal aspect; D. Wings; E. Ovipositor sheath; F. Antenna; G. Head, anterior aspect; H. Head, dorsal aspect; I. Head, lateral aspect; J. First metasomal tergite, lateral aspect; K. First metasomal tergite, dorsal aspect; L. Fore femur, lateral aspect; M. Fore tibial spur and fore basitarsus; N. Hind femur, lateral aspect; O. Apical 1/3 of antenna. Scale bars: 500 μm.</p></caption><graphic xmlns:xlink="http://www.w3.org/1999/xlink" xlink:href="zookeys-1248-125_article-158182__-g028.jpg" position="float" orientation="portrait" xlink:type="simple" id="oo_1388534.jpg"><uri content-type="original_file" xlink:type="simple">https://binary.pensoft.net/fig/1388534</uri></graphic></fig></tp:treatment-sec><tp:treatment-sec sec-type="Comparative diagnosis" id="SECID0EASEK"><title>Comparative diagnosis.</title><p>Similar to <italic><tp:taxon-name><tp:taxon-name-part taxon-name-part-type="genus" reg="Zele">Z.</tp:taxon-name-part><tp:taxon-name-part taxon-name-part-type="species" reg="confusus">confusus</tp:taxon-name-part></tp:taxon-name></italic> but differs mainly by having the segments of apical 1/3 of antenna ♀ shortened, ~1.4× longer than wide (longer, at least 2× in <italic><tp:taxon-name><tp:taxon-name-part taxon-name-part-type="genus" reg="Zele">Z.</tp:taxon-name-part><tp:taxon-name-part taxon-name-part-type="species" reg="confusus">confusus</tp:taxon-name-part></tp:taxon-name></italic>), largely smooth or finely punctulate hind coxa (densely punctate in <italic><tp:taxon-name><tp:taxon-name-part taxon-name-part-type="genus" reg="Zele">Z.</tp:taxon-name-part><tp:taxon-name-part taxon-name-part-type="species" reg="confusus">confusus</tp:taxon-name-part></tp:taxon-name></italic>) and brownish or yellowish hind femur (largely black in <italic><tp:taxon-name><tp:taxon-name-part taxon-name-part-type="genus" reg="Zele">Z.</tp:taxon-name-part><tp:taxon-name-part taxon-name-part-type="species" reg="confusus">confusus</tp:taxon-name-part></tp:taxon-name></italic>).</p></tp:treatment-sec><tp:treatment-sec sec-type="description" id="SECID0ESTEK"><title>Description.</title><p>Holotype, ♀, length of fore wing 5.1 mm, of body 4.8 mm, and antenna 0.9× as long as fore wing.</p><p><bold><italic>Head</italic>.</bold> Antennal segments 35, third segment as long as fourth segment and third, fourth, and penultimate segments 4.0×, 3.3×, and 1.2× longer than wide, respectively; length of maxillary palp 1.2× longer than height of head; frons smooth and behind antennal sockets impressed; <abbrev xmlns:xlink="http://www.w3.org/1999/xlink" xlink:title="postocellar line" id="ABBRID0E5TEK" xlink:type="simple">POL</abbrev>: diameter of posterior ocellus: <abbrev xmlns:xlink="http://www.w3.org/1999/xlink" xlink:title="ocular-ocellar line, measured from ocellus directly to eye" id="ABBRID0ECUEK" xlink:type="simple">OOL</abbrev> = 6: 5: 4; vertex finely punctulate and densely setose (Fig. <xref ref-type="fig" rid="F28">28H</xref>); clypeus rather convex in lateral view, punctulate (Fig. <xref ref-type="fig" rid="F28">28I</xref>); face finely punctulate and shiny, minimum width of face 1.4× height of face (Fig. <xref ref-type="fig" rid="F28">28G</xref>); length of eye 2.0× temple in dorsal view (Fig. <xref ref-type="fig" rid="F28">28H</xref>); length of malar space 0.5× basal width of mandible.</p><p><bold><italic>Mesosoma</italic>.</bold> Length of mesosoma 1.6× its height; side of pronotum shiny, slightly striate antero-medially, largely smooth, faintly punctulate posteriorly; epicnemial area rather smooth, postero-dorsally finely rugulose; precoxal sulcus rather widely reticulate-rugulose, postero-ventrally punctate (Fig. <xref ref-type="fig" rid="F28">28B</xref>); remainder of mesopleuron smooth and shiny; mesosternum punctulate; metapleuron spaced rugose; mesoscutal lobes superficially punctulate, interspaces smooth and shiny; scutellar sulcus deep and wide, with a long median carina; scutellum slightly convex, weakly punctulate; metanotum with small posterior knob and with a pair of rather long carinae; propodeum mainly areolate, subbasal carina complete, angulate, medio-longitudinal carina complete, and mostly well developed; propodeum gradually lowered posteriorly except dorsal part in front of subbasal carina, dorsal part comparatively large, mainly smooth and shiny (Fig. <xref ref-type="fig" rid="F28">28B, C</xref>).</p><p><bold><italic>Wings</italic>.</bold> Fore wing (Fig. <xref ref-type="fig" rid="F28">28D</xref>): r:3-SR:SR1 = 8:25:131; 2-SR:3-SR: r-m = 25:25:15; 1-CU1:2-CU1 = 3:50; cu-a vertical, postfurcal. Hind wing (Fig. <xref ref-type="fig" rid="F28">28D</xref>): r absent; M+CU:1-M = 65:20; 1r-m 2.0× 1-M.</p><p><bold><italic>Legs</italic>.</bold> Hind coxa largely smooth dorsally; length of fore femur 9.4× its width (Fig. <xref ref-type="fig" rid="F28">28L</xref>); length of fore tibial spur 0.3× fore basitarsus (Fig. <xref ref-type="fig" rid="F28">28M</xref>); lengths of hind femur and basitarsus 7.0× and 8.2× their widths, respectively (Fig. <xref ref-type="fig" rid="F28">28N</xref>).</p><p><bold><italic>Metasoma</italic>.</bold> First tergite 2.1× longer than its apical width, smooth and shiny, part behind level of spiracles distinctly widened, dorsope elliptical and rather large, area behind dorsope depressed (Fig. <xref ref-type="fig" rid="F28">28K</xref>), laterope medium-sized and sublateral (Fig. <xref ref-type="fig" rid="F28">28J</xref>); second tergite mainly bare, smooth and strongly shiny; ovipositor comparatively slender basally; length of ovipositor sheath 0.25× as long as fore wing and sheath with long oblique setae (Fig. <xref ref-type="fig" rid="F28">28E</xref>).</p><p><bold><italic>Colour</italic>.</bold> Head, mesosoma and first metasomal tergite mainly rather dark brown; palpi, antenna, and legs brown; hind tarsus largely white, but telotarsus dorsally and base of basitarsus brown; hind tibia (except apical 1/3) black; veins and pterostigma pale yellow; wings subhyaline with slight infuscation; apex of ovipositor sheath pale brown.</p><p><bold><italic>Variation</italic>.</bold> Vein 1r-m of hind wing 1.9–2.3× as long as vein 1-M; fore femur of ♀ 7.5–9.4× longer than wide; hind femur of ♀ 7.0–7.4× longer than wide; first metasomal tergite 2.4–2.5× its apical width. Antennal segments of ♀ 35(3), 31(1); of ♂ unknown. ♀ (Yunnan) mainly yellow, except apical 1/3 of antenna brown, telotarsus and base of basitarsus of hind leg yellow.</p></tp:treatment-sec><tp:treatment-sec sec-type="distribution" id="SECID0EIXEK"><title>Distribution.</title><p>China (Taiwan, Yunnan, Zhejiang).</p></tp:treatment-sec><tp:treatment-sec sec-type="biology" id="SECID0ENXEK"><title>Biology.</title><p>Unknown.</p></tp:treatment-sec><tp:treatment-sec sec-type="etymology" id="SECID0ESXEK"><title>Etymology.</title><p>Named after the shortened antennal segments; <italic>syntomos</italic> is Greek for abridged.</p></tp:treatment-sec></tp:taxon-treatment>
