# Supplementary material for: ﻿Revision of genus Zele Curtis (Hymenoptera, Braconidae, Euphorinae) from China, with description of nineteen new species
Source: Zookeys. 2025 Aug 5;1248:125–208. doi: 10.3897/zookeys.1248.158182 (PMC12344441; doi:10.3897/zookeys.1248.158182)
Supplement: XML Treatment for Zele vacatus [file zookeys.1248.158182-treatment30.xml]

<!DOCTYPE tp:taxon-treatment
  PUBLIC "-//TaxonX//DTD Taxonomic Treatment Publishing DTD v0 20100105//EN" "tax-treatment-NSO.dtd">
<tp:taxon-treatment xmlns:tp="http://www.plazi.org/taxpub"><tp:treatment-meta><kwd-group><label>Taxon classification</label><kwd>
                <named-content content-type="kingdom">Animalia</named-content>
              </kwd><kwd>
                <named-content content-type="order">Hymenoptera</named-content>
              </kwd><kwd>
                <named-content content-type="family">Braconidae</named-content>
              </kwd></kwd-group><mixed-citation publication-type="journal"><person-group><name><surname>Fang</surname><given-names>Yu</given-names></name><name><surname>van Achterberg</surname><given-names>Cornelis</given-names></name><name><surname>Tang</surname><given-names>Pu</given-names></name><name><surname>Chen</surname><given-names>Xue-xin</given-names></name></person-group><article-title>﻿Revision of genus <italic><tp:taxon-name><tp:taxon-name-part taxon-name-part-type="genus" reg="Zele">Zele</tp:taxon-name-part></tp:taxon-name></italic> Curtis (<tp:taxon-name><tp:taxon-name-part taxon-name-part-type="order">Hymenoptera</tp:taxon-name-part></tp:taxon-name>, <tp:taxon-name><tp:taxon-name-part taxon-name-part-type="family">Braconidae</tp:taxon-name-part></tp:taxon-name>, <tp:taxon-name><tp:taxon-name-part taxon-name-part-type="subfamily">Euphorinae</tp:taxon-name-part></tp:taxon-name>) from China, with description of nineteen new species</article-title><source>Zookeys</source><day>05</day><month>08</month><year>2025</year><volume>1248</volume><fpage>125</fpage><lpage>208</lpage><pub-id pub-id-type="doi">10.3897/zookeys.1248.158182</pub-id></mixed-citation></tp:treatment-meta><tp:nomenclature><label>﻿</label><tp:taxon-name>
              <object-id xmlns:xlink="http://www.w3.org/1999/xlink" content-type="arpha" xlink:type="simple">9B8C79D6-9A19-52B2-9BAA-8E1D57B9217F</object-id>
              <tp:taxon-name-part taxon-name-part-type="genus" reg="Zele">Zele</tp:taxon-name-part>
              <tp:taxon-name-part taxon-name-part-type="species" reg="vacatus">vacatus</tp:taxon-name-part>
              <object-id xmlns:xlink="http://www.w3.org/1999/xlink" content-type="zoobank" xlink:type="simple">https://zoobank.org/839AC532-4AD1-4329-80C2-267C82897CE4</object-id>
            </tp:taxon-name><tp:taxon-authority>Fang, van Achterberg &amp; Chen</tp:taxon-authority><tp:taxon-status xmlns:xlink="http://www.w3.org/1999/xlink" xlink:type="simple">sp. nov.</tp:taxon-status><xref ref-type="fig" rid="F29">Fig. 29</xref></tp:nomenclature><tp:treatment-sec sec-type="type material" id="SECID0EIZEK"><title>Type material.</title><p><bold><italic>Holotype</italic>.</bold> China – <bold>Yunnan Prov.</bold> • ♀; Lijiang, Lashi; 18 Aug. 2003; Ting-jing Li leg.; (<named-content xmlns:xlink="http://www.w3.org/1999/xlink" content-type="dwc:institutional_code" xlink:title="Zhejiang University, Hangzhou" xlink:href="http://grbio.org/institution/zhejiang-university" xlink:type="simple">ZJUH</named-content>) No. 20046094.</p></tp:treatment-sec><tp:treatment-sec sec-type="diagnosis" id="SECID0E1ZEK"><title>Diagnosis.</title><p>Hind femur robust, and basal part of ovipositor comparatively slender, maximum width of basal part of ovipositor 0.4× maximum width of hind femur (Fig. <xref ref-type="fig" rid="F29">29L, M</xref>); subbasal transverse carina of propodeum not discernible from surrounding sculpture (Fig. <xref ref-type="fig" rid="F29">29C</xref>); fore femur robust, ~7.4× as long as wide; hind femur reddish brown and apical 1/2 of hind tibia dark brown (Fig. <xref ref-type="fig" rid="F29">29A</xref>); first metasomal tergite 2.5× its apical width, it less shiny and with comparatively small dorsope and area between dorsope much wider than dorsope, part behind dorsope irregular and obvious rugose (Fig. <xref ref-type="fig" rid="F29">29K</xref>); hind tarsus mainly whitish yellow; ovipositor sheath ~0.26× as long as fore wing.</p><fig id="F29" position="float" orientation="portrait"><object-id xmlns:xlink="http://www.w3.org/1999/xlink" content-type="doi" xlink:type="simple">10.3897/zookeys.1248.158182.figure29</object-id><object-id xmlns:xlink="http://www.w3.org/1999/xlink" content-type="arpha" xlink:type="simple">646C78AA-CD05-51C5-A279-B124BAAF16B5</object-id><label>Figure 29.</label><caption><p><italic><tp:taxon-name><tp:taxon-name-part taxon-name-part-type="genus" reg="Zele">Zele</tp:taxon-name-part><tp:taxon-name-part taxon-name-part-type="species" reg="vacatus">vacatus</tp:taxon-name-part></tp:taxon-name></italic> sp. nov., holotype, ♀ A. Habitus, lateral aspect; B. Mesosoma, lateral aspect; C. Mesosoma, dorsal aspect; D. Wings; E. Ovipositor sheath; F. Head, anterior aspect; G. Head, dorsal aspect; H. Head, lateral aspect; I. First metasomal tergite, lateral aspect; J. First metasomal tergite, dorsal aspect; K. Fore femur, lateral aspect; L. Hind femur, lateral aspect; M. Ovipositor. Scale bars: 500 μm.</p></caption><graphic xmlns:xlink="http://www.w3.org/1999/xlink" xlink:href="zookeys-1248-125_article-158182__-g029.jpg" position="float" orientation="portrait" xlink:type="simple" id="oo_1388535.jpg"><uri content-type="original_file" xlink:type="simple">https://binary.pensoft.net/fig/1388535</uri></graphic></fig></tp:treatment-sec><tp:treatment-sec sec-type="Comparative diagnosis" id="SECID0EI2EK"><title>Comparative diagnosis.</title><p>Very similar to <italic><tp:taxon-name><tp:taxon-name-part taxon-name-part-type="genus" reg="Zele">Z.</tp:taxon-name-part><tp:taxon-name-part taxon-name-part-type="species" reg="confusus">confusus</tp:taxon-name-part></tp:taxon-name></italic> but differs mainly by the robust hind femur and slender basal part of ovipositor, maximum width of basal part of ovipositor 0.4× maximum width of hind femur (slender hind femur and robust basal part of ovipositor, 0.6× in <italic><tp:taxon-name><tp:taxon-name-part taxon-name-part-type="genus" reg="Zele">Z.</tp:taxon-name-part><tp:taxon-name-part taxon-name-part-type="species" reg="confusus">confusus</tp:taxon-name-part></tp:taxon-name></italic>), subbasal transverse carina of propodeum not discernible from surrounding sculpture (different from surrounding sculpture in <italic><tp:taxon-name><tp:taxon-name-part taxon-name-part-type="genus" reg="Zele">Z.</tp:taxon-name-part><tp:taxon-name-part taxon-name-part-type="species" reg="confusus">confusus</tp:taxon-name-part></tp:taxon-name></italic>), reddish brown hind femur (largely black in <italic><tp:taxon-name><tp:taxon-name-part taxon-name-part-type="genus" reg="Zele">Z.</tp:taxon-name-part><tp:taxon-name-part taxon-name-part-type="species" reg="confusus">confusus</tp:taxon-name-part></tp:taxon-name></italic>) and yellowish hind tarsus (largely white in <italic><tp:taxon-name><tp:taxon-name-part taxon-name-part-type="genus" reg="Zele">Z.</tp:taxon-name-part><tp:taxon-name-part taxon-name-part-type="species" reg="confusus">confusus</tp:taxon-name-part></tp:taxon-name></italic>).</p></tp:treatment-sec><tp:treatment-sec sec-type="description" id="SECID0EF4EK"><title>Description.</title><p>Holotype, ♀, length of fore wing 6.7 mm, of body 7.1 mm.</p><p><bold><italic>Head</italic>.</bold> Antenna incomplete, third segment nearly as long as fourth segment and third and fourth segments 4.0× and 4.2× longer than wide, respectively; length of maxillary palp 1.3× longer than height of head; frons smooth and behind antennal sockets impressed; <abbrev xmlns:xlink="http://www.w3.org/1999/xlink" xlink:title="postocellar line" id="ABBRID0ER4EK" xlink:type="simple">POL</abbrev>: diameter of posterior ocellus: <abbrev xmlns:xlink="http://www.w3.org/1999/xlink" xlink:title="ocular-ocellar line, measured from ocellus directly to eye" id="ABBRID0EV4EK" xlink:type="simple">OOL</abbrev> = 8: 6: 4; vertex convex, punctulate and densely setose (Fig. <xref ref-type="fig" rid="F29">29H</xref>); clypeus rather convex in lateral view, punctate apically (Fig. <xref ref-type="fig" rid="F29">29I</xref>); face widely punctulate and smooth, it widened ventrally (Fig. <xref ref-type="fig" rid="F29">29G</xref>), minimum width of face 1.6× height of face; length of eye 1.4× temple in dorsal view(Fig. <xref ref-type="fig" rid="F29">29H</xref>); length of malar space 0.5× basal width of mandible.</p><p><bold><italic>Mesosoma</italic>.</bold> Length of mesosoma 1.5× its height; side of pronotum reticulate-crenulate with few striae ventrally and punctate posteriorly; epicnemial area rather rugulose; precoxal sulcus widely reticulate-rugulose; reminder of mesopleuron punctate dorsally and reticulate-punctate ventrally (Fig. <xref ref-type="fig" rid="F29">29B</xref>); mesosternum finely punctulate and shiny; metapleuron smooth anteriorly but striate-rugose posteriorly; mesoscutal lobes punctate and less shiny; notauli widely crenulate, mesoscutum medio-posteriorly narrowly crenulate-rugose and with a long carina; scutellar sulcus shallow and wide, one long median carina distinctly; scutellum rather convex and weakly punctulate; metanotum with small smooth knob medio-posteriorly and with two long carina in front of it; propodeum reticulate-rugose, subbasal transverse carina of propodeum not discernible from surrounding sculpture, area in front if subbasal carina coarsely punctate; medio-longitudinal carina present; in lateral view propodeum gradually lowered posteriorly, posterior part not distinctly separated from antero-dorsal part distinctly (Fig. <xref ref-type="fig" rid="F29">29B, C</xref>).</p><p><bold><italic>Wings</italic>.</bold> Fore wing (Fig. <xref ref-type="fig" rid="F29">29D</xref>): r:3-SR:SR1 = 13:35:130; 2-SR:3-SR: r-m = 30:35:25; cu-a vertical, interstitial. Hind wing (Fig. <xref ref-type="fig" rid="F29">29D</xref>): r absent; M+CU:1-M = 87:15; 1r-m 2.8× 1-M.</p><p><bold><italic>Legs</italic>.</bold> Hind coxa largely punctate dorsally; length of fore femur 7.4× its width (Fig. <xref ref-type="fig" rid="F29">29K</xref>); length of fore tibial spur 0.3× fore basitarsus; lengths of hind femur and basitarsus 6.2× and 10.8× their widths, respectively (Fig. <xref ref-type="fig" rid="F29">29L</xref>).</p><p><bold><italic>Metasoma</italic>.</bold> First tergite 2.5× longer than its apical width, its surface coarsely reticulate-rugose; dorsope elliptical and comparatively small, area in front of dorsope depressed (Fig. <xref ref-type="fig" rid="F29">29J</xref>), laterope comparatively narrow (Fig. <xref ref-type="fig" rid="F29">29I</xref>); second tergite mainly bare, smooth; ovipositor comparatively slender basally; length of ovipositor sheath 0.26× as long as fore wing, sheath with short semi-erect setae (Fig. <xref ref-type="fig" rid="F29">29E</xref>).</p><p><bold><italic>Colour</italic>.</bold> Antenna (except black apical), head, mandible (except black apex), fore and middle legs (except black middle coxa), metasoma (except black first tergite) mainly orange yellow; mesosoma, hind coxa and trochanter largely black; palpi pale yellowish; pterostigma and ovipositor sheath (except pale apex) pale brown; hind femur reddish brown; apical 1/2 of hind tibia dark brown; hind tarsus largely whitish yellow, but its telotarsus dorsally yellow; wings subhyaline with some infuscation.</p></tp:treatment-sec><tp:treatment-sec sec-type="distribution" id="SECID0EQAFK"><title>Distribution.</title><p>China (Yunnan).</p></tp:treatment-sec><tp:treatment-sec sec-type="biology" id="SECID0EVAFK"><title>Biology.</title><p>Unknown.</p></tp:treatment-sec><tp:treatment-sec sec-type="etymology" id="SECID0E1AFK"><title>Etymology.</title><p>Named after the subbasal transverse carina of propodeum which is not discernible from surrounding sculpture; <italic>vacatus</italic> is Latin for empty.</p></tp:treatment-sec></tp:taxon-treatment>
