# Supplementary material for: ﻿Revision of genus Zele Curtis (Hymenoptera, Braconidae, Euphorinae) from China, with description of nineteen new species
Source: Zookeys. 2025 Aug 5;1248:125–208. doi: 10.3897/zookeys.1248.158182 (PMC12344441; doi:10.3897/zookeys.1248.158182)
Supplement: Supplementary material 1 — Information of terminal taxa of Zele molecular analysis [file zookeys-1248-125_article-158182__-s001.xlsx]

## Sheet: S1
Internal Code	Accession number	Voucher	Species	Specimen status	Location of sample collection	Collection date	Sex
AZ1-1	PV356297	ZJUH No. 202401046	Zele cristatus sp. nov.	holotype	China: Zhejiang	02-Jul-2010	female
AZ1-3	PV356298	ZJUH No. 202401048	Zele curvinervis sp. nov.	paratype	China: Qinghai	25-Jun-2009	female
AZ1-4	PV356299	ZJUH No. 202401049	Zele rugulosus sp. nov.	holotype	China: Sichuan	27-Jul-2005	female
AZ1-5	PV356300	ZJUH No. 202401050	Zele confusus sp. nov.	holotype	China: Yunnan	22-May-2009	female
AZ1-6	PV356301	ZJUH No. 202401051	Zele deceptor (Wesmael, 1835)	/	China: Nei Mongol	26-Jul-2010	female
AZ1-7	PV356302	ZJUH No. 202401052	Zele deceptor (Wesmael, 1835)	/	China: Shenyang	15-Jul-2011	female
AZ1-8	PV356303	ZJUH No. 202401053	Zele deceptor (Wesmael, 1835)	/	China: Heilongjiang	01-Aug-2023	female
AZ1-9	PV356304	ZJUH No. 202401054	Zele deceptor (Wesmael, 1835)	/	China: Heilongjiang	05-Aug-2023	male
AZ1-S	PV356305	ZJUH No. 202402467	Zele extensus sp. nov.	holotype	China: Sichuan	05-Jun-2024	female
AZ2-1	PV356306	ZJUH No. 202401055	Zele cristatus sp. nov.	paratype	China: Guangdong	01-Oct-2004	female
AZ2-2	PV356307	ZJUH No. 202401057	Zele impolitus sp. nov.	holotype	China: Sichuan	19-Jun-2005	female
AZ2-3	PV356308	ZJUH No. 202401058	Zele curvinervis sp. nov.	holotype	China: Sichuan	19-Jun-2005	female
AZ2-4	PV356309	ZJUH No. 202401059	Zele deceptor (Wesmael, 1835)	/	China: Guizhou	25-Aug-2004	female
AZ2-5	PV356310	ZJUH No. 202401060	Zele petiolatus sp. nov.	holotype	China: Jiangxi	16-Aug-2015	female
AZ2-6	PV356311	ZJUH No. 202401061	Zele densipunctatus sp. nov.	holotype	China: Guizhou	25-Aug-2001	female
AZ2-7	PV356312	ZJUH No. 202401062	Zele densipunctatus sp. nov.	paratype	China: Guizhou	25-Aug-2004	female
AZ2-8	PV356313	ZJUH No. 202401063	Zele peronatus (Shestakov, 1940)	/	China: Shaanxi	10-Aug-2014	female
AZ2-9	PV356314	ZJUH No. 202401064	Zele inclinator sp. nov.	paratype	China: Ningxia	27-Jun-2008	female
AZ2-10	PV356315	ZJUH No. 202401065	Zele inclinator sp. nov.	holotype	China: Ningxia	25-Jun-2008	female
AZ2-11	PV356316	ZJUH No. 202401056	Zele cristatus sp. nov.	paratype	China: Hubei	30-Jun-2014	female
AZ2-13	PV356317	ZJUH No. 202401067	Zele curvatus sp. nov.	holotype	China: Jilin	04-Aug-2004	female
AZ2-15	PV356318	ZJUH No. 202401069	Zele irregularis sp. nov.	paratype	China: Jilin	04-Aug-2004	female
AZ2-16	PV356319	ZJUH No. 202401070	Zele irregularis sp. nov.	holotype	China: Jilin	05-Aug-2004	female
AZ2-17	PV356320	ZJUH No. 202401071	Zele chinensis Chen & He, 1997	/	China: Guangdong	01-Oct-2004	male
AZ2-18	PV356321	ZJUH No. 202401072	Zele admirabilis Maetô, 1986	/	China: Guangxi	08-Aug-2005	male
AZ3-6	PV356322	ZJUH No. 202401078	Zele chlorophthalmus (Spinola, 1808)	/	China: Nei Mongol	06-Aug-2007	male
AZ3-9	PV356323	ZJUH No. 202401081	Zele deceptor (Wesmael, 1835)	/	China: Ningxia	09-Jul-2008	male
AZ3-13	PV356324	ZJUH No. 202401085	Zele deceptor (Wesmael, 1835)	/	China: Sichuan	18-Jun-2005	female
AZ3-14	PV356325	ZJUH No. 202401086	Zele carinatus sp. nov.	holotype	China: Sichuan	18-Jun-2005	female
AZ3-15	PV356326	ZJUH No. 202401087	Zele rugulosus sp. nov.	paratype	China: Sichuan	19-Jun-2005	female
AZ3-16	PV356327	ZJUH No. 202401088	Zele rugulosus sp. nov.	paratype	China: Sichuan	19-Jun-2005	female

## Sheet: S2
Species	Country	Sex	Accession number	Source	Notes
Zele cristatus sp. nov.	China	female	PV356297	This study
Zele curvinervis sp. nov.	China	female	PV356298	This study
Zele rugulosus sp. nov.	China	female	PV356299	This study
Zele confusus sp. nov.	China	female	PV356300	This study
Zele deceptor (Wesmael, 1835)	China	female	PV356301	This study
Zele deceptor (Wesmael, 1835)	China	female	PV356302	This study
Zele deceptor (Wesmael, 1835)	China	female	PV356303	This study
Zele deceptor (Wesmael, 1835)	China	female	PV356304	This study
Zele extensus sp. nov.	China	male	PV356305	This study
Zele cristatus sp. nov.	China	female	PV356306	This study
Zele impolitus sp. nov.	China	female	PV356307	This study
Zele curvinervis sp. nov.	China	female	PV356308	This study
Zele deceptor (Wesmael, 1835)	China	female	PV356309	This study
Zele petiolatus sp. nov.	China	female	PV356310	This study
Zele densipunctatus sp. nov.	China	female	PV356311	This study
Zele densipunctatus sp. nov.	China	female	PV356312	This study
Zele peronatus (Shestakov, 1940)	China	female	PV356313	This study
Zele inclinator sp. nov.	China	female	PV356314	This study
Zele inclinator sp. nov.	China	female	PV356315	This study
Zele cristatus sp. nov.	China	female	PV356316	This study
Zele curvatus sp. nov.	China	female	PV356317	This study
Zele irregularis sp. nov.	China	female	PV356318	This study
Zele irregularis sp. nov.	China	female	PV356319	This study
Zele chinensis Chen & He, 1997	China	male	PV356320	This study
Zele admirabilis Maetô, 1986	China	male	PV356321	This study
Zele chlorophthalmus (Spinola, 1808)	China	male	PV356322	This study
Zele deceptor (Wesmael, 1835)	China	male	PV356323	This study
Zele deceptor (Wesmael, 1835)	China	female	PV356324	This study
Zele carinatus sp. nov.	China	female	PV356325	This study
Zele rugulosus sp. nov.	China	female	PV356326	This study
Zele rugulosus sp. nov.	China	female	PV356327	This study
Zele deceptor (Wesmael, 1835)	Germany		AMTPA060-15	BOLD
Zele chlorophthalmus (Spinola, 1808)	Germany		AMTPB1293-15	BOLD
Zele chlorophthalmus (Spinola, 1808)	Germany		AMTPB1422-15	BOLD
Zele sp.	United Kingdom		ANBIO312-19	BOLD
Zele sp.	Canada		ASGLE1524-10	BOLD
Zele Janzen33	Costa Rica		ASHYB1380-09	BOLD
Zele Janzen33	Costa Rica		ASHYB1383-09	BOLD
Zele Janzen33	Costa Rica		ASHYB1386-09	BOLD
Zele Janzen33	Costa Rica		ASHYE724-09	BOLD
Zele Janzen33	Costa Rica		ASHYE725-09	BOLD
Zele Janzen33	Costa Rica		ASHYE727-09	BOLD
Zele Janzen33	Costa Rica		ASHYE728-09	BOLD
Zele Janzen33	Costa Rica		ASHYE729-09	BOLD
Zele niveitarsis (Cresson, 1872)	United States		ASQBR791-09	BOLD
Zele sp.	Canada		BARSM713-17	BOLD
Zele niveitarsis (Cresson, 1872)	Canada		BBHEC611-10	BOLD
Zele sp.	Canada		BBHYE062-10	BOLD
Zele niveitarsis (Cresson, 1872)	Canada		BBHYL516-10	BOLD
Zele sp.	Canada		BBHYM607-10	BOLD
Zele sp.	United Kingdom		CARR1673-23	BOLD
Zele sp.	Canada		CNCBA801-10	BOLD
Zele sp.	Canada		CNFDQ059-14	BOLD
Zele niveitarsis (Cresson, 1872)	Canada		CNFNF2718-14	BOLD
Zele niveitarsis (Cresson, 1872)	Canada		CNFNS162-14	BOLD
Zele sp.	Canada		CNGME042-14	BOLD
Zele sp.	Canada		CNGME079-14	BOLD
Zele sp.	Canada		CNGME091-14	BOLD
Zele sp.	Canada		CNGMG1226-14	BOLD
Zele sp.	Canada		CNMIG1278-14	BOLD
Zele sp.	Canada		CNRGF148-15	BOLD
Zele sp.	Canada		CNWLG106-12	BOLD
Zele albiditarsus Curtis, 1832	Norway	female	COLHH2686-19	BOLD
Zele deceptor (Wesmael, 1835)	Norway	female	COLHH2687-19	BOLD
Zele Malaise7220	Costa Rica		CRATA3563-22	BOLD
Zele deceptor (Wesmael, 1835)	United Kingdom	female	DTNHM6097-23	BOLD
Zele chlorophthalmus (Spinola, 1808)	United Kingdom	female	DTNHM6133-23	BOLD
Zele sp.	Czech Republic		EII163-15	BOLD
Zele sp.	Czech Republic		EII165-15	BOLD
Zele sp.	Czech Republic		EII166-15	BOLD
Zele sp.	United Kingdom		FACE13217-23	BOLD
Zele albiditarsus Curtis, 1832	United Kingdom		FACE18787-24	BOLD
Zele albiditarsus Curtis, 1833	United Kingdom		FACE20767-24	BOLD
Zele albiditarsus Curtis, 1834	United Kingdom		FACE21049-24	BOLD
Zele sp.	United Kingdom		FACE4501-23	BOLD
Zele sp.	United Kingdom		FACE5398-23	BOLD
Zele sp.	United Kingdom		FACE5399-23	BOLD
Zele albiditarsus Curtis, 1832	United Kingdom		FACE6477-23	BOLD
Zele niveitarsis (Cresson, 1872)	Canada		FCHAR2756-19	BOLD
Zele niveitarsis f. peronatus (Shestakov, 1940)	Japan		GBAH12655-15	BOLD	This species was as a form included in the species Z. niveitarsis, but the species is different from Z. niveitarsis by COI and morphology. It should be reinstated species Z. peronatus.
Zele sp.	Julia, 2015		GBAH12656-15	BOLD
Zele sp.	Canada		GBIOB1524-19	BOLD
Zele sp.	Canada		GBIOB1624-19	BOLD
Zele caligatus (Haliday, 1835)	Sweden		GBMIN31653-13	BOLD
Zele albiditarsus Curtis, 1832	Sweden		GBMIN31657-13	BOLD
Zele deceptor (Wesmael, 1835)	Sweden		GBMIN31671-13	BOLD
Zele chlorophthalmus (Spinola, 1808)	Julia, 2011		GBMIN31804-13	BOLD
Zele deceptor (Wesmael, 1835)	Julia, 2011		GBMIN31805-13	BOLD
Zele chlorophthalmus (Spinola, 1808)	Julia, 2011		GBMIN31818-13	BOLD
Zele albiditarsus Curtis, 1832	Julia, 2011		GBMIN31819-13	BOLD
Zele chlorophthalmus (Spinola, 1808)	France		GMMTC147-17	BOLD
Zele sp.	Canada		GMOIG028-15	BOLD
Zele chlorophthalmus (Spinola, 1808)	France		GRAEL410-21	BOLD
Zele chlorophthalmus (Spinola, 1808)	France		GRAEL482-21	BOLD
Zele sp.	Canada		HPPPK1329-13	BOLD
Zele sp.	United States		HYMBB264-09	BOLD
Zele sp.	United Kingdom		JHGS1708-23	BOLD
Zele niveitarsis (Cresson, 1872)	United States		KNWRA056-12	BOLD
Zele sp.	Pakistan		MAHYM708-11	BOLD
Zele sp.	Pakistan		MAHYM973-12	BOLD
Zele sp.	Pakistan		MAHYM974-12	BOLD
Zele sp.	Pakistan		MAHYM975-12	BOLD
Zele sp.	Pakistan		MAHYM976-12	BOLD
Zele sp.	Pakistan		MAHYM977-12	BOLD
Zele sp.	Pakistan		MAHYM980-12	BOLD
Zele sp.	Pakistan		MAHYM981-12	BOLD
Zele albiditarsus Curtis, 1832	Sweden	female	METEO042-19	BOLD
Zele deceptor (Wesmael, 1835)	Sweden	female	METEO043-19	BOLD
Zele chlorophthalmus (Spinola, 1808)	Sweden	female	METEO044-19	BOLD
Zele deceptor (Wesmael, 1835)	Sweden	female	METEO073-19	BOLD
Zele albiditarsus Curtis, 1832	Sweden	female	METEO074-19	BOLD
Zele chlorophthalmus (Spinola, 1808)	Sweden	female	METEO075-19	BOLD
Zele sp.	United States		MPGF357-19	BOLD
Zele sp.	United Kingdom		NMCC1464-23	BOLD
Zele deceptor (Wesmael, 1835)	Norway	female	NOPRA1424-18	BOLD
Zele sp.	Norway		NOPRA1472-18	BOLD
Zele chlorophthalmus (Spinola, 1808)	Sweden		NSMTP184-15	BOLD
Zele chlorophthalmus (Spinola, 1808)	Sweden		NSMTP185-15	BOLD
Zele chlorophthalmus (Spinola, 1808)	Sweden		NSMTP186-15	BOLD
Zele deceptor (Wesmael, 1835)	Sweden		NSMTP187-15	BOLD
Zele deceptor (Wesmael, 1836)	Sweden		NSMTP188-15	BOLD
Zele deceptor (Wesmael, 1837)	Sweden		NSMTP189-15	BOLD
Zele Malaise7220	Costa Rica		ONTB10784-23	BOLD
Zele sp.	Canada		OPPHO218-17	BOLD
Zele sp.	Canada		PHHGA067-12	BOLD
Zele sp.	Canada		SAHYM090-10	BOLD
Zele sp.	Canada		SSEIC7611-13	BOLD
Zele niveitarsis (Cresson, 1872)	Canada		SSGBA2756-14	BOLD
Zele sp.	Canada		SSGBB2715-14	BOLD
Zele sp.	Canada		SSGBC2663-14	BOLD
Zele sp.	Canada		SSGLC5311-15	BOLD
Zele albiditarsus Curtis, 1832	Austria		TDAAT116-19	BOLD
Zele chlorophthalmus (Spinola, 1808)	Austria		TDAOE1751-22	BOLD
Centistes chaetopygidium Belokobylskij, 1992	Russia		KJ591438	Genbank|out group
