# Supplementary material for: ﻿Revision of genus Zele Curtis (Hymenoptera, Braconidae, Euphorinae) from China, with description of nineteen new species
Source: Zookeys. 2025 Aug 5;1248:125–208. doi: 10.3897/zookeys.1248.158182 (PMC12344441; doi:10.3897/zookeys.1248.158182)
Supplement: Supplementary material 2 — MEGA K2p distance [file zookeys-1248-125_article-158182__-s002.xlsx]

## Sheet: MatrixOutput
	AZ1-1_Zele_cristatus_sp.nov.	AZ1-3_Zele_curvinervis_sp.nov.	AZ1-4_Zele_rugulosus_sp.nov.	AZ1-5_Zele_confusus_sp.nov.	AZ1-6_Zele_deceptor	AZ1-7_Zele_deceptor	AZ1-8_Zele_deceptor	AZ1-9_Zele_deceptor	AZ1-S_Zele_extensus_sp.nov.	AZ2-1_Zele_cristatus_sp.nov.	AZ2-2_Zele_impolitus_sp.nov.	AZ2-3_Zele_curvinervis_sp.nov.	AZ2-4_Zele_deceptor	AZ2-5_Zele_petiolatus_sp.nov.	AZ2-6_Zele_densipunctatus_sp.nov.	AZ2-7_Zele_densipunctatus_sp.nov.	AZ2-8_Zele_peronatus	AZ2-9_Zele_inclinator_sp.nov.	AZ2-10_Zele_inclinator_sp.nov.	AZ2-11_Zele_cristatus_sp.nov.	AZ2-13_Zele_curvatus_sp.nov.	AZ2-15_Zele_irregularis_sp.nov.	AZ2-16_Zele_irregularis_sp.nov.	AZ2-17_Zele_chinensis	AZ2-18_Zele_admirabilis	AZ3-6_Zele_chlorophthalmus	AZ3-9_Zele_deceptor	AZ3-13_Zele_deceptor	AZ3-14_Zele_carinatus_sp.nov.	AZ3-15_Zele_rugulosus_sp.nov.	AZ3-16_Zele_rugulosus_sp.nov.	AMTPA060-15_Zele_deceptor	AMTPB1293-15_Zele_chlorophthalmus	ASHYB1386-09_Zele_Janzen33	ASHYE727-09_Zele_Janzen33	BARSM713-17_Zele.sp	CARR1673-23_Zele.sp	CNCBA801-10_Zele.sp	CNFDQ059-14_Zele.sp	CNFNF2718-14_Zele_niveitarsis	CNGME042-14_Zele.sp	CNGME079-14_Zele.sp	COLHH2686-19_Zele_albiditarsus	EII165-15_Zele.sp	EII166-15_Zele.sp	FACE13217-23_Zele.sp	FACE21049-24_Zele_albiditarsus	FACE4501-23_Zele.sp	FACE5398-23_Zele.sp
AZ1-1_Zele_cristatus_sp.nov.
AZ1-3_Zele_curvinervis_sp.nov.	0.106538
AZ1-4_Zele_rugulosus_sp.nov.	0.122939	0.0291768
AZ1-5_Zele_confusus_sp.nov.	0.110017	0.0937147	0.0949132
AZ1-6_Zele_deceptor	0.115165	0.0911615	0.0965438	0.0732066
AZ1-7_Zele_deceptor	0.120643	0.0986013	0.103727	0.0823641	0.0167214
AZ1-8_Zele_deceptor	0.117651	0.0933742	0.0985684	0.0750293	0.00598802	0.0105458
AZ1-9_Zele_deceptor	0.121871	0.0975592	0.102299	0.0813195	0.0152712	0.0014771	0.00908072
AZ1-S_Zele_extensus_sp.nov.	0.150525	0.093822	0.0973277	0.133226	0.118756	0.116607	0.120822	0.119681
AZ2-1_Zele_cristatus_sp.nov.	0.00594354	0.112564	0.129075	0.112091	0.117245	0.126557	0.119754	0.127865	0.157378
AZ2-2_Zele_impolitus_sp.nov.	0.11199	0.0291904	0.0443856	0.107356	0.0972974	0.102417	0.0996005	0.101417	0.10346	0.117904
AZ2-3_Zele_curvinervis_sp.nov.	0.110541	0.00445765	0.0308906	0.0976251	0.0949789	0.102503	0.097232	0.101485	0.0918801	0.116651	0.0308101
AZ2-4_Zele_deceptor	0.11086	0.0872509	0.0923761	0.0695969	0.00296736	0.0166707	0.00598802	0.0152246	0.114666	0.112907	0.0932463	0.0910106
AZ2-5_Zele_petiolatus_sp.nov.	0.155574	0.10465	0.0919873	0.134867	0.128282	0.13546	0.130839	0.132625	0.137401	0.161867	0.0982793	0.108639	0.123909
AZ2-6_Zele_densipunctatus_sp.nov.	0.176786	0.172064	0.15418	0.170833	0.16166	0.160031	0.16	0.16372	0.180134	0.183223	0.175644	0.172064	0.15665	0.193529
AZ2-7_Zele_densipunctatus_sp.nov.	0.172946	0.167621	0.151119	0.170895	0.159516	0.15933	0.157855	0.163039	0.180242	0.179974	0.172423	0.167621	0.154806	0.190645	0.00444775
AZ2-8_Zele_peronatus	0.208204	0.181599	0.16977	0.182604	0.181933	0.179146	0.180242	0.178665	0.196983	0.215873	0.181541	0.183962	0.176924	0.183963	0.16319	0.165369
AZ2-9_Zele_inclinator_sp.nov.	0.247183	0.209369	0.198115	0.222545	0.216903	0.216156	0.220251	0.21579	0.213747	0.249888	0.209369	0.209369	0.211146	0.21034	0.201813	0.199853	0.207099
AZ2-10_Zele_inclinator_sp.nov.	0.250381	0.211851	0.20105	0.225065	0.219411	0.219078	0.22279	0.218735	0.211198	0.253115	0.212253	0.211851	0.214009	0.213297	0.204636	0.202289	0.209582	0.0014771
AZ2-11_Zele_cristatus_sp.nov.	0.00594354	0.112564	0.12931	0.112091	0.117245	0.126777	0.119754	0.12809	0.157378	0	0.117904	0.116651	0.112907	0.162159	0.183559	0.179974	0.215873	0.249888	0.253115
AZ2-13_Zele_curvatus_sp.nov.	0.159064	0.141905	0.144329	0.146921	0.157033	0.158615	0.155409	0.160086	0.151316	0.165773	0.141992	0.148287	0.152153	0.15509	0.131351	0.133613	0.151016	0.206298	0.209067	0.165773
AZ2-15_Zele_irregularis_sp.nov.	0.180663	0.149962	0.141006	0.165357	0.160682	0.168099	0.158476	0.167077	0.160875	0.182377	0.155375	0.156679	0.156002	0.182046	0.154586	0.15627	0.170724	0.206925	0.207322	0.182718	0.0909138
AZ2-16_Zele_irregularis_sp.nov.	0.178599	0.148347	0.141006	0.162081	0.163476	0.166077	0.161871	0.165369	0.153313	0.180275	0.153911	0.15489	0.158554	0.17997	0.1529	0.154535	0.166397	0.199132	0.199504	0.180604	0.0888203	0.0029985
AZ2-17_Zele_chinensis	0.211161	0.172318	0.165996	0.193895	0.181344	0.193173	0.18201	0.188003	0.189048	0.212855	0.182718	0.174613	0.176153	0.208582	0.172376	0.173027	0.132993	0.221293	0.221717	0.213257	0.147893	0.161201	0.159383
AZ2-18_Zele_admirabilis	0.192876	0.183726	0.17483	0.175402	0.188293	0.174896	0.18432	0.174283	0.193808	0.199513	0.175961	0.183726	0.182971	0.210488	0.177175	0.179728	0.218773	0.246282	0.246764	0.199886	0.187657	0.193578	0.190887	0.227241
AZ3-6_Zele_chlorophthalmus	0.23889	0.225269	0.2178	0.22658	0.235953	0.230371	0.236879	0.230147	0.227264	0.24072	0.228818	0.225269	0.229702	0.220527	0.241299	0.246188	0.230573	0.187043	0.18739	0.241194	0.211817	0.234029	0.224987	0.245419	0.261556
AZ3-9_Zele_deceptor	0.11648	0.0948983	0.10176	0.0823641	0.0151554	0.00888899	0.00901252	0.00895532	0.124872	0.122323	0.0987258	0.0987732	0.0151096	0.131477	0.157655	0.156929	0.179146	0.22373	0.226728	0.122534	0.154278	0.165859	0.168274	0.190827	0.17488	0.236125
AZ3-13_Zele_deceptor	0.117855	0.0933742	0.097055	0.0753983	0.0121396	0.0167724	0.00601504	0.0153179	0.125653	0.119962	0.099769	0.097232	0.0121212	0.135342	0.162243	0.16009	0.184984	0.220251	0.22279	0.119962	0.155409	0.163804	0.161871	0.179718	0.188991	0.231492	0.0152015
AZ3-14_Zele_carinatus_sp.nov.	0.107127	0.0291156	0.0393202	0.104043	0.0952387	0.106809	0.101464	0.10583	0.0974106	0.113258	0.0373346	0.0323497	0.0950797	0.114864	0.161146	0.156801	0.193151	0.229319	0.231929	0.113258	0.13599	0.15434	0.152617	0.167715	0.177034	0.239526	0.0990982	0.101464
AZ3-15_Zele_rugulosus_sp.nov.	0.121731	0.0276102	0	0.0935266	0.0948506	0.101828	0.0970897	0.100804	0.0957773	0.127975	0.0421012	0.0292273	0.0907581	0.0907745	0.160142	0.156677	0.172318	0.19699	0.199765	0.127975	0.145888	0.144694	0.143228	0.17158	0.177818	0.218791	0.0981092	0.0970897	0.0388401
AZ3-16_Zele_rugulosus_sp.nov.	0.121731	0.0276102	0	0.0935266	0.0948506	0.101828	0.0970897	0.100804	0.0957773	0.127975	0.0421012	0.0292273	0.0907581	0.0907745	0.160142	0.156677	0.172318	0.19699	0.199765	0.127975	0.145888	0.144694	0.143228	0.17158	0.177818	0.218791	0.0981092	0.0970897	0.0388401	0
AMTPA060-15_Zele_deceptor	0.126167	0.102035	0.109414	0.0768381	0.0174104	0.0102961	0.0103094	0.00858664	0.131767	0.133643	0.104551	0.104272	0.0174104	0.136515	0.163111	0.160648	0.18098	0.218504	0.221346	0.133643	0.162766	0.15772	0.160233	0.199178	0.188427	0.243005	0.0102961	0.0174104	0.109132	0.108638	0.108638
AMTPB1293-15_Zele_chlorophthalmus	0.248774	0.223024	0.214997	0.2171	0.237799	0.237575	0.237799	0.235712	0.229555	0.252134	0.231698	0.226138	0.231484	0.224768	0.256864	0.25993	0.235103	0.191854	0.191854	0.252134	0.216077	0.231289	0.228191	0.255876	0.272399	0.00175131	0.24126	0.231484	0.239208	0.21994	0.21994	0.240543
ASHYB1386-09_Zele_Janzen33	0.191546	0.181825	0.178202	0.181845	0.172535	0.179544	0.174871	0.180963	0.181924	0.198995	0.181825	0.186585	0.167917	0.177425	0.177154	0.172512	0.226198	0.221385	0.221385	0.198995	0.181926	0.197321	0.198625	0.21869	0.19133	0.25446	0.174838	0.174871	0.181924	0.181825	0.181825	0.172946	0.246748
ASHYE727-09_Zele_Janzen33	0.191179	0.179133	0.177506	0.176849	0.172212	0.179206	0.174542	0.180619	0.179256	0.198611	0.179133	0.183847	0.167604	0.174716	0.17451	0.1699	0.223187	0.218341	0.218341	0.198611	0.179222	0.19656	0.195805	0.215754	0.188578	0.251063	0.17451	0.174542	0.179206	0.179133	0.179133	0.172946	0.246748	0.00153022
BARSM713-17_Zele.sp	0.260515	0.252054	0.239627	0.246527	0.260262	0.254565	0.257441	0.253933	0.233445	0.269192	0.238738	0.252054	0.254644	0.254739	0.222737	0.225304	0.241093	0.24964	0.24964	0.269192	0.223454	0.232199	0.225792	0.276703	0.265738	0.289583	0.257548	0.257441	0.252169	0.243978	0.243978	0.256738	0.288032	0.286691	0.283165
CARR1673-23_Zele.sp	0.113783	0.0987653	0.106816	0.0779165	0.0340564	0.027151	0.0323303	0.0289779	0.110852	0.120279	0.0991603	0.0987653	0.0306153	0.125139	0.150356	0.148176	0.172945	0.20638	0.208888	0.120279	0.150278	0.161716	0.156957	0.196706	0.186916	0.233415	0.0305371	0.0323303	0.107284	0.104674	0.104674	0.0301685	0.228788	0.168597	0.168282	0.231888
CNCBA801-10_Zele.sp	0.100677	0.110086	0.106346	0.0871195	0.0704067	0.0818429	0.0723034	0.0786057	0.144341	0.106861	0.108417	0.114223	0.0666516	0.124285	0.170037	0.163124	0.208015	0.2416	0.244363	0.106861	0.16965	0.170605	0.171927	0.215205	0.20315	0.257113	0.076015	0.0723034	0.114324	0.105892	0.105892	0.0713031	0.237799	0.18224	0.179585	0.255456	0.0748476
CNFDQ059-14_Zele.sp	0.109278	0.116542	0.11305	0.0991874	0.0879544	0.0918292	0.0859503	0.092649	0.135348	0.115687	0.11927	0.120799	0.0839601	0.139811	0.190745	0.193122	0.206283	0.230608	0.233261	0.115687	0.153996	0.184743	0.18603	0.220738	0.213155	0.23074	0.0877928	0.0859503	0.117288	0.112345	0.112345	0.0950619	0.223814	0.179507	0.179168	0.263106	0.0807295	0.0819837
CNFNF2718-14_Zele_niveitarsis	0.130836	0.125175	0.10998	0.0974201	0.0933458	0.085058	0.0871653	0.0837109	0.13788	0.13799	0.120813	0.127461	0.0892106	0.139522	0.186495	0.18895	0.186282	0.217092	0.219792	0.13799	0.164517	0.184957	0.183824	0.209413	0.194178	0.216281	0.089312	0.0831186	0.134038	0.109449	0.109449	0.0936662	0.209199	0.198864	0.199264	0.247264	0.0815596	0.083882	0.0815769
CNGME042-14_Zele.sp	0.109278	0.116542	0.11305	0.0991874	0.0879544	0.0918292	0.0859503	0.092649	0.135348	0.115687	0.11927	0.120799	0.0839601	0.139811	0.190745	0.193122	0.206283	0.230608	0.233261	0.115687	0.153996	0.184743	0.18603	0.220738	0.213155	0.23074	0.0877928	0.0859503	0.117288	0.112345	0.112345	0.0950619	0.223814	0.179507	0.179168	0.263106	0.0807295	0.0819837	0	0.0815769
CNGME079-14_Zele.sp	0.109278	0.116542	0.11305	0.0991874	0.0879544	0.0918292	0.0859503	0.092649	0.135348	0.115687	0.11927	0.120799	0.0839601	0.139811	0.190745	0.193122	0.206283	0.230608	0.233261	0.115687	0.153996	0.184743	0.18603	0.220738	0.213155	0.23074	0.0877928	0.0859503	0.117288	0.112345	0.112345	0.0950619	0.223814	0.179507	0.179168	0.263106	0.0807295	0.0819837	0	0.0815769	0
COLHH2686-19_Zele_albiditarsus	0.18296	0.16606	0.153992	0.156934	0.15694	0.166012	0.159195	0.166946	0.170724	0.190426	0.172945	0.170724	0.152481	0.159164	0.120965	0.122997	0.18219	0.191696	0.194119	0.190426	0.108399	0.133016	0.133016	0.172896	0.179811	0.220375	0.163807	0.159195	0.163948	0.159162	0.159162	0.172885	0.216505	0.171163	0.170521	0.203912	0.148358	0.172945	0.168383	0.158422	0.168383	0.168383
EII165-15_Zele.sp	0.192705	0.172342	0.160679	0.153237	0.169849	0.177186	0.172284	0.178609	0.17477	0.200691	0.177186	0.174816	0.165037	0.167512	0.121889	0.124046	0.182122	0.192233	0.194757	0.200691	0.11112	0.133429	0.13046	0.174739	0.184636	0.221761	0.177254	0.172284	0.169928	0.167433	0.167433	0.175397	0.219202	0.179641	0.177527	0.207855	0.151484	0.177186	0.17477	0.16264	0.17477	0.17477	0.00325204
EII166-15_Zele.sp	0.184226	0.167387	0.153992	0.15607	0.158293	0.167343	0.160541	0.168597	0.169768	0.191669	0.17426	0.172037	0.153846	0.160523	0.120322	0.122342	0.181158	0.192994	0.195409	0.191669	0.107834	0.133016	0.132303	0.171927	0.181132	0.221549	0.165136	0.160541	0.165268	0.160517	0.160517	0.172885	0.216505	0.172501	0.169885	0.202731	0.148086	0.17426	0.169703	0.159832	0.169703	0.169703	0	0.00323625
FACE13217-23_Zele.sp	0.185282	0.168326	0.156589	0.159178	0.159172	0.168282	0.161435	0.169231	0.173008	0.192779	0.175245	0.173008	0.154696	0.161416	0.122997	0.125039	0.184546	0.194107	0.196539	0.192779	0.110418	0.135385	0.135141	0.1752	0.182163	0.222874	0.16606	0.161435	0.166194	0.16141	0.16141	0.175437	0.219358	0.17315	0.172825	0.206399	0.150278	0.175245	0.170658	0.16045	0.170658	0.170658	0.00153257	0.00488205	0.00153022
FACE21049-24_Zele_albiditarsus	0.183877	0.167076	0.1537	0.155784	0.158002	0.167032	0.160246	0.168597	0.169452	0.191302	0.173934	0.171716	0.153565	0.160227	0.12011	0.122126	0.180817	0.192626	0.195036	0.191302	0.107647	0.132778	0.132067	0.171606	0.180791	0.221112	0.16483	0.160246	0.164962	0.160221	0.160221	0.172885	0.216505	0.172501	0.169885	0.202731	0.148086	0.17426	0.169703	0.159832	0.169703	0.169703	0	0.00323625	0	0.00153022
FACE4501-23_Zele.sp	0.183877	0.167076	0.155697	0.158009	0.158002	0.167032	0.160246	0.168597	0.171716	0.191302	0.173934	0.171716	0.153565	0.160227	0.122126	0.124152	0.183152	0.192626	0.195036	0.191302	0.109649	0.134656	0.134174	0.17389	0.180791	0.221112	0.16483	0.160246	0.164962	0.160221	0.160221	0.175437	0.219358	0.172825	0.172178	0.205598	0.150278	0.174587	0.17002	0.160141	0.17002	0.17002	0.00153022	0.00161682	0.00152555	0.00306749	0.00152323
FACE5398-23_Zele.sp	0.181919	0.165136	0.151707	0.153852	0.156076	0.165088	0.158316	0.166322	0.167512	0.189333	0.171975	0.169768	0.151645	0.158285	0.118313	0.120322	0.178831	0.195402	0.197826	0.189333	0.105838	0.130903	0.130203	0.16965	0.178796	0.219069	0.162897	0.158316	0.163036	0.158283	0.158283	0.170348	0.213671	0.170202	0.167604	0.2052	0.145907	0.171975	0.167443	0.157509	0.167443	0.167443	0.00153022	0.00486621	0.00152323	0.00306749	0.00152323	0.00305811
FACE6477-23_Zele_albiditarsus	0.183528	0.166767	0.153409	0.155499	0.157713	0.166723	0.159951	0.168282	0.169137	0.190936	0.17361	0.171396	0.153285	0.159933	0.119898	0.12191	0.180477	0.19226	0.194663	0.190936	0.10746	0.13254	0.131831	0.171286	0.180451	0.220675	0.164525	0.159951	0.164656	0.159926	0.159926	0.172885	0.216505	0.172501	0.169885	0.202731	0.148086	0.17426	0.169703	0.159832	0.169703	0.169703	0	0.00323625	0	0.00153022	0	0.00152091	0.00152323
FCHAR2756-19_Zele_niveitarsis	0.130353	0.12473	0.111227	0.104046	0.0941385	0.0880236	0.0881154	0.0865833	0.139756	0.137269	0.120662	0.129156	0.090109	0.141089	0.18424	0.186603	0.183969	0.218846	0.221488	0.137269	0.158388	0.181566	0.181566	0.203679	0.198896	0.224089	0.0902172	0.0841697	0.131222	0.109567	0.109567	0.0936662	0.209199	0.198895	0.198508	0.242901	0.0863336	0.0868411	0.0845753	0	0.0845753	0.0845753	0.153927	0.159449	0.153927	0.156159	0.153927	0.156159	0.151708
GBAH12655-15_Zele_peronatus	0.219737	0.194945	0.175214	0.176592	0.186773	0.186708	0.184173	0.185764	0.206324	0.22264	0.194605	0.200389	0.181595	0.189258	0.173993	0.1715	0.0239513	0.213025	0.215782	0.22264	0.157264	0.171102	0.167483	0.137142	0.235087	0.248439	0.189318	0.189394	0.202983	0.181727	0.181727	0.178124	0.247498	0.226661	0.224368	0.255451	0.177197	0.205113	0.21136	0.191784	0.21136	0.21136	0.180085	0.181513	0.178986	0.182253	0.178986	0.181881	0.176478
GBAH12656-15_Zele_sp.	0.220706	0.190181	0.181758	0.192635	0.185439	0.178222	0.180586	0.182029	0.190652	0.228811	0.19272	0.197603	0.180586	0.197658	0.15095	0.153158	0.19559	0.230777	0.233446	0.228811	0.135311	0.146975	0.146159	0.20026	0.188261	0.257608	0.182964	0.178188	0.185501	0.187754	0.187754	0.183166	0.240762	0.183299	0.180897	0.272188	0.178908	0.202649	0.197536	0.186302	0.197536	0.197536	0.14923	0.148554	0.148399	0.151176	0.148399	0.150894	0.146198
GBIOB1524-19_Zele.sp	0.232397	0.265571	0.251044	0.265172	0.265288	0.276865	0.268187	0.27579	0.259798	0.240469	0.257223	0.265571	0.259563	0.276865	0.240243	0.237598	0.279308	0.279545	0.279545	0.240469	0.232665	0.232416	0.232416	0.285038	0.273768	0.299953	0.265421	0.268187	0.262535	0.253933	0.253933	0.282437	0.307867	0.294483	0.293856	0.0841177	0.256947	0.254373	0.268187	0.261299	0.268187	0.268187	0.2069	0.21988	0.2069	0.209418	0.2069	0.209418	0.204397
GBIOB1624-19_Zele.sp	0.235066	0.268494	0.253922	0.268058	0.268187	0.279851	0.27111	0.278788	0.262672	0.243204	0.260097	0.268494	0.262414	0.279851	0.242923	0.240246	0.282269	0.282531	0.282531	0.243204	0.235229	0.235012	0.235012	0.288024	0.270845	0.303043	0.268332	0.27111	0.265421	0.256736	0.256736	0.285788	0.311431	0.294483	0.293856	0.0861027	0.259798	0.257223	0.27111	0.264368	0.27111	0.27111	0.209356	0.22254	0.209356	0.211884	0.209356	0.211884	0.206843
GBMIN31653-13_Zele_caligatus	0.2416	0.260159	0.24205	0.257811	0.254565	0.25175	0.251802	0.251095	0.241467	0.249958	0.241162	0.265848	0.254565	0.243798	0.233445	0.230681	0.276724	0.271498	0.274414	0.249958	0.212824	0.240238	0.238791	0.282509	0.271632	0.28981	0.243681	0.251802	0.246729	0.243646	0.243646	0.256738	0.277755	0.28365	0.280188	0.099692	0.239847	0.238632	0.257351	0.247264	0.257351	0.257351	0.211358	0.218371	0.210124	0.213869	0.210124	0.213033	0.207645
GBMIN31657-13_Zele_albiditarsus	0.184226	0.167387	0.153992	0.15607	0.158293	0.167343	0.160541	0.168597	0.169768	0.191669	0.17426	0.172037	0.153846	0.160523	0.120322	0.122342	0.181158	0.192994	0.195409	0.191669	0.107834	0.133016	0.132303	0.171927	0.181132	0.221549	0.165136	0.160541	0.165268	0.160517	0.160517	0.172885	0.216505	0.172501	0.169885	0.202731	0.148086	0.17426	0.169703	0.159832	0.169703	0.169703	0	0.00323625	0	0.00153022	0	0.00152555	0.00152323
GBMIN31671-13_Zele_deceptor	0.121438	0.0962642	0.102416	0.0811056	0.00928793	0.0140227	0.0030581	0.012504	0.124699	0.123621	0.102724	0.100258	0.00928793	0.139514	0.165352	0.163124	0.186417	0.233445	0.236141	0.123621	0.160572	0.163671	0.169568	0.183483	0.195512	0.245545	0.0124263	0.00615385	0.104652	0.104129	0.104129	0.0120663	0.234627	0.177224	0.17689	0.257441	0.0323303	0.0723034	0.0899725	0.0912707	0.0899725	0.0899725	0.163755	0.174739	0.165088	0.166012	0.165088	0.165395	0.162845
GBMIN31804-13_Zele_chlorophthalmus	0.253138	0.237143	0.22659	0.231643	0.2481	0.24788	0.2481	0.247246	0.240543	0.25621	0.242479	0.237143	0.242268	0.23354	0.257315	0.260072	0.242707	0.198281	0.198281	0.25621	0.222743	0.243797	0.242072	0.261869	0.273849	0.00315831	0.251304	0.242268	0.252792	0.231433	0.231433	0.24906	0	0.253788	0.251352	0.297243	0.237914	0.254296	0.238173	0.221674	0.238173	0.238173	0.222002	0.227256	0.223222	0.224141	0.223222	0.22368	0.22064
GBMIN31805-13_Zele_deceptor	0.12582	0.0982543	0.100335	0.0811056	0.00928793	0.0140227	0.0030581	0.012504	0.126858	0.128035	0.104785	0.102277	0.00928793	0.13729	0.170037	0.167791	0.19136	0.23077	0.233445	0.128035	0.162845	0.165942	0.171867	0.185853	0.195512	0.242712	0.0124263	0.00615385	0.10672	0.102111	0.102111	0.0138353	0.234627	0.174871	0.174542	0.260262	0.0357938	0.0761357	0.0859503	0.0892106	0.0859503	0.0859503	0.159195	0.172284	0.160541	0.161435	0.160541	0.160838	0.158316
GBMIN31818-13_Zele_chlorophthalmus	0.253143	0.237561	0.227361	0.237561	0.248401	0.24531	0.248401	0.244695	0.238335	0.256122	0.242712	0.237561	0.242712	0.234508	0.257113	0.259772	0.243202	0.197581	0.197581	0.256122	0.223684	0.243971	0.239496	0.26143	0.278816	0.00152439	0.251554	0.242712	0.252796	0.232012	0.232012	0.246142	0	0.257368	0.253938	0.292666	0.236199	0.260067	0.233549	0.219097	0.233549	0.233549	0.223081	0.224584	0.224246	0.225591	0.224246	0.224692	0.221754
GMMTC147-17_Zele_chlorophthalmus	0.240563	0.219324	0.210776	0.224809	0.251432	0.251181	0.251432	0.250531	0.233828	0.243709	0.227577	0.222277	0.245169	0.226355	0.254341	0.250948	0.236402	0.203511	0.203511	0.243709	0.212762	0.228885	0.227206	0.253655	0.269679	0.0102086	0.254891	0.245169	0.228525	0.216397	0.216397	0.250765	0.00887009	0.244742	0.242218	0.290753	0.234402	0.239019	0.228525	0.217336	0.228525	0.228525	0.220188	0.22412	0.221502	0.222469	0.221502	0.221985	0.218756
GMOIG028-15_Zele.sp	0.100558	0.108119	0.106346	0.0870119	0.0721956	0.0817108	0.0740988	0.0804341	0.14417	0.10672	0.106468	0.112241	0.0684279	0.122252	0.169935	0.163036	0.207918	0.241748	0.244522	0.10672	0.16961	0.172896	0.174215	0.217714	0.203046	0.257411	0.074213	0.0740988	0.112345	0.103933	0.103933	0.0732915	0.238042	0.182142	0.179483	0.25279	0.0747148	0.00152323	0.0818429	0.0840301	0.0818429	0.0818429	0.173008	0.177213	0.174318	0.175304	0.174318	0.174645	0.172037
HPPPK1329-13_Zele.sp	0.304721	0.297113	0.283696	0.275595	0.284229	0.293421	0.287407	0.289479	0.292921	0.308105	0.301368	0.297113	0.284229	0.312378	0.276619	0.270843	0.278718	0.254771	0.254771	0.308105	0.265424	0.260754	0.261771	0.271143	0.311911	0.218068	0.291043	0.281078	0.301874	0.290614	0.290614	0.288474	0.230837	0.292448	0.291823	0.328049	0.276605	0.299509	0.289164	0.296766	0.289164	0.289164	0.267724	0.26868	0.268746	0.264382	0.268746	0.269309	0.26605
KNWRA056-12_Zele_niveitarsis	0.128463	0.125118	0.110621	0.104528	0.0928429	0.0868243	0.0869135	0.0855459	0.139811	0.135258	0.121098	0.1295	0.0888763	0.141257	0.186198	0.188541	0.185915	0.220618	0.22325	0.135258	0.160523	0.182223	0.183528	0.205475	0.19834	0.225747	0.0889815	0.0830283	0.131541	0.110086	0.110086	0.0936662	0.209199	0.19868	0.198298	0.244219	0.0855943	0.08565	0.0834226	0	0.0834226	0.0834226	0.154751	0.16264	0.156102	0.156967	0.156102	0.156389	0.1539
MAHYM973-12_Zele.sp	0.20315	0.179145	0.165788	0.18155	0.181783	0.179246	0.179359	0.180725	0.199098	0.21083	0.18603	0.186417	0.176954	0.186108	0.178807	0.171856	0.0270882	0.21824	0.220872	0.21083	0.136859	0.162026	0.161126	0.135825	0.238332	0.248938	0.179246	0.184226	0.193465	0.172037	0.172037	0.175873	0.241538	0.210945	0.20804	0.249021	0.170724	0.200455	0.191102	0.186282	0.191102	0.191102	0.168224	0.169869	0.167286	0.170519	0.167286	0.169882	0.165019
MAHYM975-12_Zele.sp	0.20315	0.179145	0.165788	0.18155	0.181783	0.179246	0.179359	0.180725	0.199098	0.21083	0.18603	0.186417	0.176954	0.186108	0.178807	0.171856	0.0270882	0.21824	0.220872	0.21083	0.136859	0.162026	0.161126	0.135825	0.238332	0.248938	0.179246	0.184226	0.193465	0.172037	0.172037	0.175873	0.241538	0.210945	0.20804	0.249021	0.170724	0.200455	0.191102	0.186282	0.191102	0.191102	0.168224	0.169869	0.167286	0.170519	0.167286	0.169882	0.165019
MAHYM981-12_Zele.sp	0.20315	0.179145	0.165788	0.18155	0.181783	0.174471	0.179359	0.175887	0.196548	0.21083	0.18603	0.186417	0.176954	0.186108	0.178807	0.171856	0.0270882	0.210468	0.213038	0.21083	0.136859	0.162026	0.156511	0.133593	0.240996	0.248938	0.179246	0.184226	0.193465	0.172037	0.172037	0.173221	0.244802	0.210945	0.20804	0.243714	0.16606	0.200455	0.191102	0.183802	0.191102	0.191102	0.170521	0.169869	0.169568	0.172825	0.169568	0.172178	0.167293
METEO042-19_Zele_albiditarsus	0.184226	0.167387	0.153992	0.15607	0.158293	0.167343	0.160541	0.168597	0.169768	0.191669	0.17426	0.172037	0.153846	0.160523	0.120322	0.122342	0.181158	0.192994	0.195409	0.191669	0.107834	0.133016	0.132303	0.171927	0.181132	0.221549	0.165136	0.160541	0.165268	0.160517	0.160517	0.172885	0.216505	0.172501	0.169885	0.202731	0.148086	0.17426	0.169703	0.159832	0.169703	0.169703	0	0.00323625	0	0.00153022	0	0.00152555	0.00152323
METEO043-19_Zele_deceptor	0.121438	0.0962642	0.102416	0.0811056	0.00928793	0.0140227	0.0030581	0.012504	0.124699	0.123621	0.102724	0.100258	0.00928793	0.139514	0.165352	0.163124	0.186417	0.233445	0.236141	0.123621	0.160572	0.163671	0.169568	0.183483	0.195512	0.245545	0.0124263	0.00615385	0.104652	0.104129	0.104129	0.0120663	0.234627	0.177224	0.17689	0.257441	0.0323303	0.0723034	0.0899725	0.0912707	0.0899725	0.0899725	0.163755	0.174739	0.165088	0.166012	0.165088	0.165395	0.162845
METEO075-19_Zele_chlorophthalmus	0.253138	0.237143	0.22659	0.231643	0.2481	0.24788	0.2481	0.247246	0.240543	0.25621	0.242479	0.237143	0.242268	0.23354	0.257315	0.260072	0.242707	0.198281	0.198281	0.25621	0.222743	0.243797	0.242072	0.261869	0.273849	0.00315831	0.251304	0.242268	0.252792	0.231433	0.231433	0.24906	0	0.253788	0.251352	0.297243	0.237914	0.254296	0.238173	0.221674	0.238173	0.238173	0.222002	0.227256	0.223222	0.224141	0.223222	0.22368	0.22064
MPGF357-19_Zele.sp	0.139908	0.0931121	0.0948104	0.114582	0.106562	0.110588	0.108607	0.113253	0.102811	0.146647	0.0953405	0.0991603	0.102516	0.125139	0.184528	0.184531	0.18296	0.209138	0.20659	0.146647	0.137392	0.139662	0.139409	0.182488	0.173008	0.235406	0.102467	0.108607	0.0990471	0.0931121	0.0931121	0.115345	0.219202	0.175531	0.175201	0.231991	0.104532	0.126868	0.127681	0.127187	0.127681	0.127681	0.163976	0.170525	0.163671	0.165944	0.163671	0.165944	0.16141
NMCC1464-23_Zele.sp	0.230092	0.254126	0.238815	0.262566	0.262355	0.267947	0.265192	0.267946	0.237988	0.238064	0.24603	0.254126	0.256752	0.276637	0.232636	0.230111	0.273431	0.267947	0.267947	0.238064	0.238594	0.242229	0.235643	0.28198	0.276512	0.290755	0.262452	0.265192	0.248558	0.243191	0.243191	0.269136	0.29755	0.289991	0.286415	0.0628028	0.245214	0.254644	0.265738	0.264864	0.265738	0.265738	0.211469	0.215888	0.210234	0.214006	0.209825	0.212753	0.20773
NOPRA1424-18_Zele_deceptor	0.12387	0.0976361	0.100335	0.0780947	0.00634921	0.0111862	0	0.00958864	0.127203	0.126141	0.104301	0.101764	0.00634921	0.135695	0.160111	0.157842	0.184007	0.226732	0.229455	0.126141	0.159755	0.162019	0.166667	0.180941	0.190715	0.241935	0.00955809	0.00474684	0.104173	0.101616	0.101616	0.0104897	0.237144	0.174481	0.173807	0.254234	0.0332993	0.074821	0.0890136	0.0903822	0.0890136	0.0890136	0.155153	0.166801	0.155153	0.15773	0.155153	0.157431	0.152888
NOPRA1472-18_Zele.sp	0.0691039	0.102454	0.11305	0.103341	0.100853	0.104835	0.0988163	0.10156	0.142501	0.0768362	0.108607	0.106542	0.0967941	0.155838	0.172619	0.17252	0.206517	0.236408	0.239111	0.0768362	0.158642	0.182329	0.181639	0.208532	0.20824	0.222414	0.100733	0.0988163	0.100982	0.110463	0.110463	0.102794	0.216883	0.201553	0.200775	0.24989	0.103548	0.0990695	0.0814094	0.117634	0.0814094	0.0814094	0.180075	0.187621	0.179395	0.182402	0.179395	0.181712	0.17709
NSMTP184-15_Zele_chlorophthalmus	0.25019	0.237561	0.227361	0.234775	0.25128	0.248154	0.25128	0.247557	0.232717	0.253143	0.242712	0.237561	0.245545	0.234508	0.254185	0.25683	0.237561	0.197581	0.197581	0.253143	0.218377	0.241151	0.236733	0.258526	0.275786	0.00460123	0.25447	0.245545	0.246939	0.232012	0.232012	0.249309	0.00351494	0.251577	0.248211	0.289583	0.233415	0.257113	0.227954	0.216281	0.227954	0.227954	0.220375	0.221761	0.221549	0.222874	0.221549	0.221989	0.219069
NSMTP185-15_Zele_chlorophthalmus	0.253143	0.237561	0.227361	0.237561	0.248401	0.24531	0.248401	0.244695	0.238335	0.256122	0.242712	0.237561	0.242712	0.234508	0.257113	0.259772	0.243202	0.197581	0.197581	0.256122	0.223684	0.243971	0.239496	0.26143	0.278816	0.00152439	0.251554	0.242712	0.252796	0.232012	0.232012	0.246142	0	0.257368	0.253938	0.292666	0.236199	0.260067	0.233549	0.219097	0.233549	0.233549	0.223081	0.224584	0.224246	0.225591	0.224246	0.224692	0.221754
NSMTP186-15_Zele_chlorophthalmus	0.25019	0.237561	0.227361	0.234775	0.25128	0.248154	0.25128	0.247557	0.232717	0.253143	0.242712	0.237561	0.245545	0.234508	0.254185	0.25683	0.237561	0.197581	0.197581	0.253143	0.218377	0.241151	0.236733	0.258526	0.275786	0.00460123	0.25447	0.245545	0.246939	0.232012	0.232012	0.249309	0.00351494	0.251577	0.248211	0.289583	0.233415	0.257113	0.227954	0.216281	0.227954	0.227954	0.220375	0.221761	0.221549	0.222874	0.221549	0.221989	0.219069
NSMTP187-15_Zele_deceptor	0.12582	0.0982543	0.100335	0.0811056	0.00928793	0.0140227	0.0030581	0.012504	0.126858	0.128035	0.104785	0.102277	0.00928793	0.13729	0.170037	0.167791	0.19136	0.23077	0.233445	0.128035	0.162845	0.165942	0.171867	0.185853	0.195512	0.242712	0.0124263	0.00615385	0.10672	0.102111	0.102111	0.0138353	0.234627	0.174871	0.174542	0.260262	0.0357938	0.0761357	0.0859503	0.0892106	0.0859503	0.0859503	0.159195	0.172284	0.160541	0.161435	0.160541	0.160838	0.158316
NSMTP188-15_Zele_deceptor	0.121263	0.0961974	0.100272	0.0772428	0.00769594	0.0123986	0.00152323	0.0108843	0.12458	0.123438	0.102598	0.100178	0.00769594	0.133011	0.165268	0.163036	0.186301	0.228039	0.230681	0.123438	0.160541	0.163681	0.169566	0.190616	0.188274	0.24295	0.010817	0.00769594	0.104528	0.100046	0.100046	0.0120469	0.234855	0.172572	0.172249	0.260159	0.0339671	0.0721956	0.0857957	0.0870813	0.0857957	0.0857957	0.159172	0.172277	0.160523	0.161416	0.160523	0.16082	0.158293
NSMTP189-15_Zele_deceptor	0.123621	0.0982543	0.100335	0.0791959	0.00771605	0.0124263	0.00152439	0.0109073	0.126858	0.12582	0.104785	0.102277	0.00771605	0.13729	0.167686	0.165449	0.188879	0.23077	0.233445	0.12582	0.162845	0.163671	0.169568	0.185853	0.19307	0.242712	0.0108397	0.00460123	0.10672	0.102111	0.102111	0.0120663	0.234627	0.177224	0.17689	0.260262	0.0340564	0.074213	0.0879544	0.0892106	0.0879544	0.0879544	0.161466	0.174739	0.162806	0.163715	0.162806	0.163108	0.160572
ONTB10784-23_Zele_Malaise7220	0.111399	0.128899	0.127683	0.102724	0.105081	0.10911	0.103005	0.107931	0.153606	0.117854	0.124828	0.128899	0.100944	0.140152	0.15835	0.156076	0.200631	0.237118	0.239904	0.117854	0.169768	0.18217	0.183483	0.22821	0.205164	0.239237	0.0969982	0.103005	0.127469	0.124373	0.124373	0.100819	0.220686	0.177154	0.176821	0.233345	0.0895565	0.0871195	0.103325	0.104273	0.103325	0.103325	0.175664	0.17731	0.176954	0.177959	0.176954	0.177287	0.174674
OPPHO218-17_Zele.sp	0.218116	0.19307	0.184817	0.19307	0.188454	0.181296	0.183625	0.185095	0.193715	0.226044	0.195649	0.200455	0.183625	0.203046	0.145415	0.14756	0.193583	0.230506	0.233138	0.226044	0.134549	0.145962	0.145168	0.19813	0.183974	0.254185	0.181191	0.181237	0.183693	0.1906	0.1906	0.188472	0.240762	0.179518	0.17451	0.268287	0.182329	0.202955	0.200335	0.191243	0.200335	0.200335	0.148176	0.148554	0.147367	0.150356	0.147367	0.149806	0.145213
SSGBA2756-14_Zele_niveitarsis	0.126372	0.137821	0.120662	0.101067	0.105796	0.0960295	0.0985214	0.0941558	0.147811	0.1344	0.130286	0.140497	0.100926	0.149758	0.193198	0.196027	0.192916	0.213348	0.216372	0.1344	0.16791	0.190131	0.18727	0.219619	0.21384	0.212185	0.101067	0.0937718	0.143196	0.119614	0.119614	0.0985214	0.215356	0.219425	0.219425	0.244734	0.0892963	0.0901966	0.0896886	0	0.0896886	0.0896886	0.170622	0.173333	0.170622	0.173342	0.170622	0.173342	0.167919
SSGLC5311-15_Zele.sp	0.101653	0.11455	0.115218	0.0884111	0.0908906	0.0930191	0.0885866	0.0939593	0.130975	0.108821	0.117402	0.116949	0.0863009	0.136127	0.191924	0.194655	0.20963	0.220064	0.222973	0.108821	0.152529	0.184795	0.181248	0.22634	0.220447	0.215635	0.0907059	0.0885866	0.11532	0.112171	0.112171	0.0949091	0.217468	0.183742	0.183742	0.262853	0.0755652	0.0798655	0.00174216	0.0857053	0.00174216	0.00174216	0.176531	0.178382	0.175774	0.178798	0.175774	0.178413	0.173152
TDAAT116-19_Zele_albiditarsus	0.184226	0.172037	0.15861	0.15607	0.162806	0.171975	0.165088	0.173271	0.174471	0.191669	0.17426	0.176757	0.158293	0.160523	0.120322	0.122342	0.181158	0.192994	0.195409	0.191669	0.107834	0.133016	0.132303	0.171927	0.185853	0.221549	0.169768	0.165088	0.169935	0.16503	0.16503	0.178124	0.216505	0.172501	0.169885	0.202731	0.152513	0.17426	0.169703	0.164565	0.169703	0.169703	0.0030722	0.00649879	0.0030581	0.00461185	0.0030581	0.00459771	0.00459068
AMTPB1422-15_Zele_chlorophthalmus	0.247218	0.231479	0.223437	0.225624	0.245488	0.245259	0.245488	0.24459	0.234444	0.250347	0.239696	0.234444	0.239477	0.227842	0.25188	0.254707	0.231479	0.202315	0.202315	0.250347	0.213797	0.232328	0.230657	0.250687	0.275258	0.00492208	0.248793	0.239477	0.240742	0.228539	0.228539	0.24906	0.00350724	0.245488	0.242996	0.283739	0.234984	0.245488	0.229289	0.218372	0.229289	0.229289	0.215749	0.219527	0.217031	0.217951	0.217031	0.21749	0.214388
ANBIO312-19_Zele.sp	0.127836	0.102043	0.106399	0.0868243	0.0220478	0.0139465	0.0155611	0.0124418	0.122252	0.134556	0.102374	0.102043	0.0187841	0.137166	0.163124	0.160908	0.181453	0.220237	0.222817	0.134556	0.162897	0.163673	0.165019	0.200295	0.183481	0.242089	0.015538	0.0220478	0.110493	0.105944	0.105944	0.00339992	0.240343	0.172572	0.172249	0.251714	0.0287157	0.0762651	0.0938687	0.0870813	0.0938687	0.0938687	0.166012	0.174722	0.167343	0.168282	0.167343	0.167655	0.165088
ASGLE1524-10_Zele.sp	0.212846	0.190688	0.187334	0.207918	0.196225	0.19386	0.196225	0.197906	0.206661	0.220618	0.195738	0.198045	0.191225	0.2034	0.165955	0.163742	0.191508	0.217912	0.220513	0.220618	0.14307	0.163871	0.162961	0.198465	0.203046	0.239692	0.198604	0.193715	0.19584	0.193031	0.193031	0.202509	0.22803	0.193735	0.188578	0.2627	0.189967	0.200536	0.202766	0.209122	0.202766	0.202766	0.15694	0.160273	0.156076	0.159172	0.156076	0.158585	0.158293
ASHYB1380-09_Zele_Janzen33	0.190814	0.181139	0.177506	0.178831	0.17189	0.178868	0.174215	0.180276	0.181237	0.198229	0.181139	0.185877	0.167293	0.176757	0.176489	0.171867	0.225304	0.220513	0.220513	0.198229	0.181239	0.19656	0.197862	0.217831	0.18822	0.253419	0.174183	0.174215	0.181237	0.181139	0.181139	0.172946	0.246748	0.00152788	0	0.285487	0.168282	0.179246	0.178831	0.198864	0.178831	0.178831	0.170521	0.179641	0.171856	0.172825	0.171856	0.172178	0.169568
ASHYB1383-09_Zele_Janzen33	0.190814	0.181139	0.177506	0.178831	0.17189	0.178868	0.174215	0.180276	0.181237	0.198229	0.181139	0.185877	0.167293	0.176757	0.176489	0.171867	0.225304	0.220513	0.220513	0.198229	0.181239	0.19656	0.197862	0.217831	0.18822	0.253419	0.174183	0.174215	0.181237	0.181139	0.181139	0.172946	0.246748	0.00152788	0	0.285487	0.168282	0.179246	0.178831	0.198864	0.178831	0.178831	0.170521	0.179641	0.171856	0.172825	0.171856	0.172178	0.169568
ASHYE724-09_Zele_Janzen33	0.191179	0.179133	0.177506	0.176849	0.172212	0.179206	0.174542	0.180619	0.179256	0.198611	0.179133	0.183847	0.167604	0.174716	0.17451	0.1699	0.223187	0.218341	0.218341	0.198611	0.179222	0.19656	0.195805	0.215754	0.188578	0.251063	0.17451	0.174542	0.179206	0.179133	0.179133	0.172946	0.246748	0.00153022	0	0.283165	0.168282	0.179585	0.179168	0.199264	0.179168	0.179168	0.170521	0.177527	0.169885	0.172825	0.169885	0.172178	0.167604
ASHYE725-09_Zele_Janzen33	0.191179	0.179133	0.177506	0.176849	0.172212	0.179206	0.174542	0.180619	0.179256	0.198611	0.179133	0.183847	0.167604	0.174716	0.17451	0.1699	0.223187	0.218341	0.218341	0.198611	0.179222	0.19656	0.195805	0.215754	0.188578	0.251063	0.17451	0.174542	0.179206	0.179133	0.179133	0.172946	0.246748	0.00153022	0	0.283165	0.168282	0.179585	0.179168	0.199264	0.179168	0.179168	0.170521	0.177527	0.169885	0.172825	0.169885	0.172178	0.167604
ASHYE728-09_Zele_Janzen33	0.191179	0.179133	0.177506	0.176849	0.172212	0.179206	0.174542	0.180619	0.179256	0.198611	0.179133	0.183847	0.167604	0.174716	0.17451	0.1699	0.223187	0.218341	0.218341	0.198611	0.179222	0.19656	0.195805	0.215754	0.188578	0.251063	0.17451	0.174542	0.179206	0.179133	0.179133	0.172946	0.246748	0.00153022	0	0.283165	0.168282	0.179585	0.179168	0.199264	0.179168	0.179168	0.170521	0.177527	0.169885	0.172825	0.169885	0.172178	0.167604
ASHYE729-09_Zele_Janzen33	0.19687	0.184166	0.18264	0.179271	0.176881	0.181779	0.179348	0.183283	0.179348	0.20473	0.181702	0.186652	0.172006	0.174596	0.179271	0.174408	0.222689	0.21225	0.21225	0.20473	0.184225	0.20258	0.199226	0.220245	0.191617	0.245866	0.179302	0.179348	0.184224	0.184166	0.184166	0.172946	0.246748	0	0	0.285485	0.16757	0.182084	0.176846	0.199264	0.176846	0.176846	0.175095	0.177527	0.174408	0.177173	0.174408	0.176824	0.172006
ASQBR791-09_Zele_niveitarsis	0.128737	0.124583	0.118736	0.0911399	0.0982552	0.0930512	0.0905933	0.090794	0.149379	0.137544	0.124583	0.127383	0.0931244	0.132029	0.180988	0.184001	0.17493	0.202512	0.205719	0.137544	0.145769	0.177997	0.177997	0.199555	0.202794	0.201078	0.0905933	0.0880847	0.135735	0.118736	0.118736	0.0906712	0.203634	0.189972	0.189972	0.242836	0.0881513	0.0888788	0.0885745	0.00595238	0.0885745	0.0885745	0.160061	0.16294	0.160061	0.162958	0.160061	0.162958	0.157184
BBHEC611-10_Zele_niveitarsis	0.131701	0.130286	0.114753	0.0917693	0.098652	0.0914263	0.0915275	0.0895548	0.145291	0.139872	0.125272	0.132916	0.0938827	0.134241	0.17086	0.173559	0.178888	0.207464	0.21046	0.139872	0.154576	0.173559	0.170774	0.201742	0.196139	0.197705	0.0915275	0.0845768	0.135361	0.114753	0.114753	0.0892963	0.199498	0.195804	0.195804	0.23499	0.0823739	0.0809309	0.0849975	0.00181159	0.0849975	0.0849975	0.154587	0.157205	0.154587	0.157214	0.154587	0.157214	0.151977
BBHYE062-10_Zele.sp	0.305389	0.297756	0.284323	0.276178	0.278543	0.294054	0.288023	0.290103	0.293556	0.308783	0.302026	0.297756	0.284835	0.313065	0.277201	0.27141	0.27931	0.255297	0.255297	0.308783	0.265977	0.261301	0.262318	0.271711	0.312596	0.218503	0.29167	0.281676	0.295869	0.291239	0.291239	0.292007	0.234085	0.29563	0.292448	0.328774	0.279728	0.300158	0.289787	0.300205	0.289787	0.289787	0.268286	0.271873	0.269309	0.267399	0.269309	0.269874	0.266605
BBHYL516-10_Zele_niveitarsis	0.130711	0.122951	0.112756	0.106589	0.094847	0.0887803	0.0888763	0.0875103	0.142068	0.137557	0.123265	0.127301	0.0908527	0.143481	0.188641	0.190993	0.188321	0.218007	0.220618	0.137557	0.162779	0.184618	0.185915	0.208015	0.20086	0.228533	0.0909648	0.0849642	0.133765	0.112147	0.112147	0.0958859	0.212255	0.201163	0.200775	0.246994	0.0875685	0.0876402	0.0853854	0.00159236	0.0853854	0.0853854	0.157006	0.165037	0.15835	0.15923	0.15835	0.158642	0.15614
BBHYM607-10_Zele.sp	0.0995146	0.114223	0.11268	0.0774391	0.0759029	0.076015	0.0739933	0.0766548	0.143723	0.105787	0.114436	0.118419	0.0720966	0.13905	0.151814	0.149533	0.181132	0.225485	0.228117	0.105787	0.160573	0.189299	0.1906	0.200455	0.20315	0.238062	0.0757996	0.0739933	0.112459	0.111989	0.111989	0.0855804	0.223024	0.172518	0.172195	0.233099	0.0632613	0.0780716	0.0704067	0.069915	0.0704067	0.0704067	0.145929	0.1532	0.147296	0.148104	0.147296	0.147565	0.145135
CNFNS162-14_Zele_niveitarsis	0.132611	0.133286	0.119254	0.100576	0.102759	0.0935114	0.0958662	0.0917178	0.145141	0.140475	0.128454	0.13582	0.0981456	0.144464	0.185456	0.188121	0.18794	0.212945	0.215843	0.140475	0.164219	0.185373	0.182649	0.213197	0.207739	0.206408	0.0982692	0.0913611	0.14074	0.118289	0.118289	0.0958662	0.209199	0.207325	0.207325	0.242792	0.087097	0.0878926	0.0896945	0	0.0896945	0.0896945	0.164243	0.166788	0.164243	0.166807	0.164243	0.166807	0.161695
CNGME091-14_Zele.sp	0.109278	0.116542	0.11305	0.0991874	0.0879544	0.0918292	0.0859503	0.092649	0.135348	0.115687	0.11927	0.120799	0.0839601	0.139811	0.190745	0.193122	0.206283	0.230608	0.233261	0.115687	0.153996	0.184743	0.18603	0.220738	0.213155	0.23074	0.0877928	0.0859503	0.117288	0.112345	0.112345	0.0950619	0.223814	0.179507	0.179168	0.263106	0.0807295	0.0819837	0	0.0815769	0	0	0.168383	0.17477	0.169703	0.170658	0.169703	0.17002	0.167443
CNGMG1226-14_Zele.sp	0.109694	0.120103	0.11901	0.092054	0.0924231	0.0944951	0.0901697	0.0954326	0.136103	0.116839	0.123019	0.122484	0.0879339	0.138891	0.192993	0.195652	0.213304	0.226047	0.228924	0.116839	0.157119	0.18706	0.185366	0.229554	0.220994	0.225229	0.092233	0.0901697	0.121008	0.11774	0.11774	0.0967533	0.223814	0.182847	0.183232	0.268729	0.0777436	0.0796223	0	0.0874756	0	0	0.178874	0.182847	0.18032	0.181079	0.18032	0.180698	0.177751
CNMIG1278-14_Zele.sp	0.24332	0.287109	0.277317	0.284005	0.290066	0.293041	0.293212	0.29262	0.269104	0.25179	0.275125	0.287109	0.283857	0.296201	0.254404	0.251572	0.289552	0.289652	0.289652	0.25179	0.24346	0.253245	0.248899	0.295652	0.289909	0.311435	0.284005	0.293212	0.278018	0.280678	0.280678	0.288772	0.318666	0.311715	0.311715	0.0806944	0.264309	0.27225	0.280928	0.271194	0.280928	0.280928	0.217778	0.221033	0.216457	0.219967	0.216457	0.21952	0.213854
CNRGF148-15_Zele.sp	0.100558	0.108119	0.106346	0.0870119	0.0721956	0.0817108	0.0740988	0.0804341	0.14417	0.10672	0.106468	0.112241	0.0684279	0.122252	0.169935	0.163036	0.207918	0.241748	0.244522	0.10672	0.16961	0.172896	0.174215	0.217714	0.203046	0.257411	0.074213	0.0740988	0.112345	0.103933	0.103933	0.0732915	0.238042	0.182142	0.179483	0.25279	0.0747148	0.00152323	0.0818429	0.0840301	0.0818429	0.0818429	0.173008	0.177213	0.174318	0.175304	0.174318	0.174645	0.172037
CNWLG106-12_Zele.sp	0.109278	0.116542	0.11305	0.0991874	0.0879544	0.0918292	0.0859503	0.092649	0.135348	0.115687	0.11927	0.120799	0.0839601	0.139811	0.190745	0.193122	0.203703	0.225365	0.227976	0.115687	0.153996	0.182329	0.183625	0.220738	0.213155	0.23074	0.0877928	0.0859503	0.117288	0.112345	0.112345	0.0927807	0.220686	0.179507	0.179168	0.260262	0.0807295	0.0819837	0.0030581	0.0815769	0.0030581	0.0030581	0.168383	0.17477	0.169703	0.170658	0.169703	0.17002	0.167443
COLHH2687-19_Zele_deceptor	0.128967	0.100803	0.106655	0.0856389	0.0189435	0.0108685	0.012476	0.00933493	0.121181	0.135771	0.10115	0.100803	0.0189435	0.136064	0.162212	0.159992	0.180609	0.219435	0.222031	0.135771	0.161934	0.163993	0.163993	0.19945	0.184882	0.241442	0.0124552	0.0189435	0.109302	0.104714	0.104714	0	0.240543	0.173598	0.173271	0.251095	0.0288194	0.0769261	0.0947123	0.0876332	0.0947123	0.0947123	0.166371	0.173336	0.166371	0.168642	0.166371	0.168642	0.164112
CRATA3563-22_Zele_Malaise7220	0.111202	0.128668	0.128396	0.102546	0.104897	0.108918	0.102826	0.107741	0.153322	0.117644	0.124606	0.128668	0.100769	0.139897	0.158059	0.15579	0.200244	0.236642	0.23942	0.117644	0.169452	0.183213	0.183137	0.227758	0.204768	0.238752	0.0968304	0.102826	0.127241	0.124152	0.124152	0.100819	0.220686	0.177824	0.177824	0.23475	0.0898663	0.0875685	0.103871	0.104273	0.103871	0.103871	0.176666	0.17731	0.177959	0.178636	0.177959	0.178297	0.175664
DTNHM6097-23_Zele_deceptor	0.128035	0.102111	0.106463	0.0869135	0.0188246	0.0108014	0.0123986	0.00929156	0.122342	0.13478	0.102481	0.102111	0.0188246	0.13729	0.163224	0.161011	0.18155	0.220284	0.222874	0.13478	0.162961	0.163688	0.16503	0.200335	0.183483	0.242282	0.0123781	0.0188246	0.110619	0.106007	0.106007	0	0.240543	0.172621	0.172298	0.25175	0.0287734	0.0764032	0.0940516	0.0871653	0.0940516	0.0940516	0.16606	0.174739	0.167387	0.168326	0.167387	0.167699	0.165136
DTNHM6133-23_Zele_chlorophthalmus	0.253143	0.24037	0.230207	0.237561	0.248401	0.24531	0.248401	0.244695	0.235514	0.256122	0.245545	0.24037	0.242712	0.237375	0.257113	0.259772	0.24037	0.200181	0.200181	0.256122	0.22102	0.243971	0.239496	0.258526	0.278816	0.0030581	0.251554	0.242712	0.249855	0.234775	0.234775	0.246142	0.00175131	0.25446	0.251063	0.292666	0.236199	0.260067	0.23074	0.219097	0.23074	0.23074	0.223081	0.224584	0.224246	0.225591	0.224246	0.224692	0.221754
EII163-15_Zele.sp	0.184226	0.167387	0.153992	0.15607	0.158293	0.167343	0.160541	0.168597	0.169768	0.191669	0.17426	0.172037	0.153846	0.160523	0.120322	0.122342	0.181158	0.192994	0.195409	0.191669	0.107834	0.133016	0.132303	0.171927	0.181132	0.221549	0.165136	0.160541	0.165268	0.160517	0.160517	0.172885	0.216505	0.172501	0.169885	0.202731	0.148086	0.17426	0.169703	0.159832	0.169703	0.169703	0	0.00323625	0	0.00153022	0	0.00152555	0.00152323
FACE18787-24_Zele_albiditarsus	0.183877	0.167076	0.1537	0.155784	0.158002	0.167032	0.160246	0.168597	0.169452	0.191302	0.173934	0.171716	0.153565	0.160227	0.12011	0.122126	0.180817	0.192626	0.195036	0.191302	0.107647	0.132778	0.132067	0.171606	0.180791	0.221112	0.16483	0.160246	0.164962	0.160221	0.160221	0.172885	0.216505	0.172501	0.169885	0.202731	0.148086	0.17426	0.169703	0.159832	0.169703	0.169703	0	0.00323625	0	0.00153022	0	0.00152323	0.00152323
FACE20767-24_Zele_albiditarsus	0.181231	0.164525	0.153119	0.155499	0.155505	0.164478	0.157735	0.166012	0.169137	0.188611	0.171335	0.169137	0.151093	0.157704	0.119898	0.12191	0.180477	0.189876	0.192271	0.188611	0.10746	0.132303	0.131831	0.171286	0.178126	0.218206	0.162296	0.157735	0.162434	0.157702	0.157702	0.172885	0.216505	0.170521	0.169885	0.203123	0.148086	0.172298	0.167755	0.157812	0.167755	0.167755	0	0.0032415	0	0.00153022	0	0.00152091	0.00152555
FACE5399-23_Zele.sp	0.184577	0.167699	0.15629	0.158591	0.158585	0.167655	0.160838	0.168913	0.172359	0.192037	0.174587	0.172359	0.154128	0.16082	0.12256	0.124594	0.183847	0.193364	0.195784	0.192037	0.110032	0.135141	0.134656	0.174542	0.181474	0.221989	0.165443	0.160838	0.165576	0.160813	0.160813	0.175437	0.219358	0.172825	0.172178	0.205598	0.150278	0.174587	0.17002	0.160141	0.17002	0.17002	0.00153022	0.00487412	0.00152555	0	0.00152555	0.00305811	0.00305811
GBMIN31819-13_Zele_albiditarsus	0.184226	0.167387	0.153992	0.15607	0.158293	0.167343	0.160541	0.168597	0.169768	0.191669	0.17426	0.172037	0.153846	0.160523	0.120322	0.122342	0.181158	0.192994	0.195409	0.191669	0.107834	0.133016	0.132303	0.171927	0.181132	0.221549	0.165136	0.160541	0.165268	0.160517	0.160517	0.172885	0.216505	0.172501	0.169885	0.202731	0.148086	0.17426	0.169703	0.159832	0.169703	0.169703	0	0.00323625	0	0.00153022	0	0.00152555	0.00152323
GRAEL410-21_Zele_chlorophthalmus	0.249648	0.239741	0.23332	0.234349	0.244937	0.241857	0.244937	0.240726	0.232327	0.252621	0.244937	0.239741	0.23926	0.238973	0.253927	0.256581	0.239493	0.204143	0.204143	0.252621	0.217765	0.247095	0.241442	0.257757	0.27533	0.00461895	0.24808	0.23926	0.249305	0.23926	0.23926	0.243243	0.00350724	0.250472	0.249958	0.292055	0.23411	0.259554	0.232327	0.215059	0.232327	0.232327	0.223319	0.223162	0.223319	0.225838	0.223319	0.225838	0.220814
GRAEL482-21_Zele_chlorophthalmus	0.252265	0.242331	0.230686	0.236914	0.247557	0.244468	0.247557	0.243342	0.234871	0.255251	0.247557	0.242331	0.241857	0.239324	0.256581	0.259251	0.239741	0.201753	0.201753	0.255251	0.220265	0.244468	0.238838	0.257967	0.278114	0.00307692	0.25071	0.241857	0.251924	0.236678	0.236678	0.246142	0.00175131	0.253132	0.252612	0.292287	0.236678	0.259251	0.229796	0.217628	0.229796	0.229796	0.223527	0.223331	0.223527	0.226042	0.223527	0.226042	0.221025
HYMBB264-09_Zele.sp	0.192665	0.211708	0.211985	0.206465	0.183868	0.191102	0.181453	0.19508	0.214589	0.195235	0.220244	0.219733	0.183868	0.236699	0.15025	0.152402	0.234775	0.255456	0.255456	0.195235	0.163224	0.162026	0.165678	0.206115	0.221972	0.267883	0.181368	0.183868	0.204931	0.217036	0.217036	0.188759	0.255526	0.216478	0.21618	0.28918	0.177853	0.203268	0.198229	0.21561	0.198229	0.198229	0.179254	0.178265	0.180502	0.179049	0.180502	0.180846	0.178233
JHGS1708-23_Zele.sp	0.231008	0.255164	0.241546	0.266397	0.263435	0.269057	0.266287	0.268504	0.241576	0.23902	0.247027	0.255164	0.257802	0.277793	0.233541	0.230978	0.277395	0.269057	0.269057	0.23902	0.236859	0.239536	0.233923	0.286037	0.272062	0.291985	0.263533	0.266287	0.249566	0.244173	0.244173	0.272243	0.300933	0.282453	0.281267	0.0612449	0.24789	0.250294	0.266838	0.26601	0.266838	0.266838	0.213906	0.219343	0.213487	0.216447	0.21307	0.215598	0.210967
MAHYM708-11_Zele.sp	0.213916	0.188384	0.174538	0.178611	0.188764	0.183527	0.186195	0.18511	0.206739	0.216625	0.193132	0.193522	0.183647	0.193132	0.180641	0.173377	0.0281865	0.216385	0.219094	0.216625	0.145805	0.165344	0.161964	0.14018	0.243018	0.248257	0.186065	0.191354	0.20361	0.18083	0.18083	0.176007	0.245115	0.213415	0.21124	0.254319	0.171803	0.2033	0.196123	0.186314	0.196123	0.196123	0.174397	0.169852	0.173377	0.176471	0.173377	0.176125	0.170988
MAHYM974-12_Zele.sp	0.205576	0.181453	0.168123	0.179246	0.179485	0.176954	0.17707	0.178415	0.20148	0.213286	0.188381	0.188753	0.174674	0.188454	0.176489	0.169568	0.0270215	0.215756	0.218377	0.213286	0.138961	0.164251	0.163336	0.135655	0.240972	0.249229	0.176954	0.181919	0.19584	0.174318	0.174318	0.173343	0.241835	0.208445	0.20556	0.246321	0.168453	0.198045	0.188753	0.183824	0.188753	0.188753	0.165942	0.167445	0.165019	0.168224	0.165019	0.167598	0.162765
MAHYM976-12_Zele.sp	0.20315	0.179145	0.165788	0.18155	0.181783	0.179246	0.179359	0.180725	0.199098	0.21083	0.18603	0.186417	0.176954	0.186108	0.178807	0.171856	0.0270882	0.21824	0.220872	0.21083	0.136859	0.162026	0.161126	0.135825	0.238332	0.248938	0.179246	0.184226	0.193465	0.172037	0.172037	0.175873	0.241538	0.210945	0.20804	0.249021	0.170724	0.200455	0.191102	0.186282	0.191102	0.191102	0.168224	0.169869	0.167286	0.170519	0.167286	0.169882	0.165019
MAHYM977-12_Zele.sp	0.20315	0.179145	0.165788	0.18155	0.181783	0.179246	0.179359	0.180725	0.199098	0.21083	0.18603	0.186417	0.176954	0.186108	0.178807	0.171856	0.0270882	0.21824	0.220872	0.21083	0.136859	0.162026	0.161126	0.135825	0.238332	0.248938	0.179246	0.184226	0.193465	0.172037	0.172037	0.175873	0.241538	0.210945	0.20804	0.249021	0.170724	0.200455	0.191102	0.186282	0.191102	0.191102	0.168224	0.169869	0.167286	0.170519	0.167286	0.169882	0.165019
MAHYM980-12_Zele.sp	0.20315	0.179145	0.165788	0.18155	0.181783	0.179246	0.179359	0.180725	0.199098	0.21083	0.18603	0.186417	0.176954	0.186108	0.178807	0.171856	0.0270882	0.21824	0.220872	0.21083	0.136859	0.162026	0.161126	0.135825	0.238332	0.248938	0.179246	0.184226	0.193465	0.172037	0.172037	0.175873	0.241538	0.210945	0.20804	0.249021	0.170724	0.200455	0.191102	0.186282	0.191102	0.191102	0.168224	0.169869	0.167286	0.170519	0.167286	0.169882	0.165019
METEO044-19_Zele_chlorophthalmus	0.253143	0.237561	0.227361	0.237561	0.248401	0.24531	0.248401	0.244695	0.238335	0.256122	0.242712	0.237561	0.242712	0.234508	0.257113	0.259772	0.243202	0.197581	0.197581	0.256122	0.223684	0.243971	0.239496	0.26143	0.278816	0.00152439	0.251554	0.242712	0.252796	0.232012	0.232012	0.246142	0	0.257368	0.253938	0.292666	0.236199	0.260067	0.233549	0.219097	0.233549	0.233549	0.223081	0.224584	0.224246	0.225591	0.224246	0.224692	0.221754
METEO073-19_Zele_deceptor	0.12582	0.0982543	0.100335	0.0811056	0.00928793	0.0140227	0.0030581	0.012504	0.126858	0.128035	0.104785	0.102277	0.00928793	0.13729	0.170037	0.167791	0.19136	0.23077	0.233445	0.128035	0.162845	0.165942	0.171867	0.185853	0.195512	0.242712	0.0124263	0.00615385	0.10672	0.102111	0.102111	0.0138353	0.234627	0.174871	0.174542	0.260262	0.0357938	0.0761357	0.0859503	0.0892106	0.0859503	0.0859503	0.159195	0.172284	0.160541	0.161435	0.160541	0.160838	0.158316
METEO074-19_Zele_albiditarsus	0.184226	0.167387	0.153992	0.15607	0.158293	0.167343	0.160541	0.168597	0.169768	0.191669	0.17426	0.172037	0.153846	0.160523	0.120322	0.122342	0.181158	0.192994	0.195409	0.191669	0.107834	0.133016	0.132303	0.171927	0.181132	0.221549	0.165136	0.160541	0.165268	0.160517	0.160517	0.172885	0.216505	0.172501	0.169885	0.202731	0.148086	0.17426	0.169703	0.159832	0.169703	0.169703	0	0.00323625	0	0.00153022	0	0.00152555	0.00152323
PHHGA067-12_Zele.sp	0.202847	0.211934	0.217862	0.20393	0.186072	0.191014	0.183581	0.195097	0.204252	0.205559	0.215058	0.214646	0.186072	0.237781	0.146685	0.148892	0.233102	0.246129	0.246129	0.205559	0.164685	0.165741	0.167091	0.211604	0.214294	0.267198	0.183508	0.186072	0.204843	0.22292	0.22292	0.188663	0.261996	0.224891	0.224891	0.277281	0.174591	0.201175	0.203664	0.220977	0.203664	0.203664	0.17863	0.175532	0.179925	0.180632	0.179925	0.180278	0.177583
SAHYM090-10_Zele.sp	0.227928	0.260073	0.244805	0.265974	0.27128	0.274077	0.274172	0.273547	0.254739	0.235855	0.257441	0.265738	0.265569	0.288846	0.238332	0.235687	0.276762	0.27991	0.27991	0.235855	0.238791	0.239935	0.233352	0.282463	0.277355	0.306374	0.271381	0.274172	0.254455	0.24902	0.24902	0.282103	0.307867	0.292609	0.28903	0.0720966	0.25613	0.246527	0.265738	0.270977	0.265738	0.265738	0.208901	0.215731	0.207684	0.211417	0.207684	0.210592	0.2052
SSEIC7611-13_Zele.sp	0.128035	0.122951	0.119255	0.123265	0.111399	0.113352	0.109278	0.114162	0.144715	0.130267	0.123265	0.127301	0.107172	0.161876	0.19892	0.198755	0.20569	0.228578	0.231274	0.130267	0.169768	0.182329	0.183625	0.22338	0.213431	0.242814	0.111584	0.105081	0.131541	0.118419	0.118419	0.116667	0.22797	0.211521	0.211108	0.270039	0.0976493	0.105787	0.101249	0.0354957	0.101249	0.101249	0.171112	0.177464	0.172407	0.173382	0.172407	0.172731	0.170152
SSGBB2715-14_Zele.sp	0.238541	0.268606	0.253306	0.274723	0.277089	0.27991	0.28003	0.279418	0.257548	0.246729	0.260262	0.268606	0.277089	0.301125	0.246388	0.243646	0.288477	0.285842	0.285842	0.246729	0.249195	0.247858	0.241093	0.294278	0.283313	0.312621	0.277213	0.28003	0.262813	0.257276	0.257276	0.285422	0.318666	0.307334	0.303652	0.0778256	0.261769	0.257671	0.274414	0.277199	0.274414	0.274414	0.221493	0.226424	0.220187	0.224059	0.220187	0.223174	0.217654
SSGBC2663-14_Zele.sp	0.126248	0.118746	0.11698	0.115186	0.105429	0.107361	0.103341	0.108123	0.140407	0.128477	0.119011	0.123027	0.101268	0.157308	0.194233	0.194088	0.201018	0.223576	0.226225	0.128477	0.165443	0.179884	0.179206	0.213573	0.208795	0.23718	0.105601	0.0992103	0.127223	0.114332	0.114332	0.109746	0.224432	0.211815	0.210987	0.264679	0.0916903	0.0998669	0.0954182	0.0302587	0.0954182	0.0954182	0.168629	0.172799	0.167999	0.170893	0.167999	0.170253	0.165757
TDAOE1751-22_Zele_chlorophthalmus	0.259126	0.246058	0.235971	0.237561	0.254185	0.25683	0.254185	0.25629	0.241179	0.256122	0.25128	0.246058	0.248401	0.243184	0.263046	0.265729	0.24037	0.195	0.195	0.256122	0.226369	0.24968	0.245091	0.26143	0.284955	0.00928793	0.263369	0.248401	0.255762	0.24037	0.24037	0.258988	0.00888099	0.2603	0.256838	0.298912	0.241838	0.26605	0.236381	0.224801	0.236381	0.236381	0.225809	0.227431	0.226964	0.22833	0.226964	0.227418	0.224461
[truncated: 84 more columns]

## Sheet: Caption
Table. Estimates of Evolutionary Divergence between Sequences
The number of base substitutions per site from between sequences are shown. Analyses were conducted using the Kimura 2-parameter model [1]. The rate variation among sites was modeled with a gamma distribution (shape parameter = 1). This analysis involved 133 nucleotide sequences. Codon positions included were 1st+2nd+3rd+Noncoding. All ambiguous positions were removed for each sequence pair (pair…
1. Kimura M. (1980). A simple method for estimating evolutionary rate of base substitutions through comparative studies of nucleotide sequences. Journal of Molecular Evolution 16:111-120.
2. Kumar S., Stecher G., Li M., Knyaz C., and Tamura K. (2018). MEGA X: Molecular Evolutionary Genetics Analysis across computing platforms. Molecular Biology and Evolution 35:1547-1549.
Disclaimer: Although utmost care has been taken to ensure the correctness of the caption, the caption text is provided "as is" without any warranty of any kind. Authors advise the user to carefully check the caption prior to its use for any purpose and report any errors or problems to the authors immediately (www.megasoftware.net). In no event shall the authors and their employers be liable for a…
