# Supplementary material for: ﻿Revision of genus Zele Curtis (Hymenoptera, Braconidae, Euphorinae) from China, with description of nineteen new species
Source: Zookeys. 2025 Aug 5;1248:125–208. doi: 10.3897/zookeys.1248.158182 (PMC12344441; doi:10.3897/zookeys.1248.158182)
Supplement: Supplementary material 3 — Zele align [file zookeys-1248-125_article-158182__-s003.fasta]

>AZ1-1_Zele_cristatus_sp.nov.
------------aagatattgggttactatattttatatatggtatatgggcgggtataa
taggtctttcgttaaggatattaattcggttagaattatcttctgttggaagattgttag
gtgatgatcaaatttataatagggttgttacgatacatgcttttgtaataatttttttta
tagttataccaattataattggtgggttcggtaattggctaattcctttaatattagggt
cattagatatagtttttcctcgattaaataatgctagttattgatttttaattccttcaa
ttttttttataatattaagaggatttattggcatgggaagagggacaggttgaacagttt
atccccctctttctttaaatgtgagtcatatagggatatctgttgatgtaagaatttttt
ctttacatttagctggtatttcttcaattatgggtgcaattaattttatttccactattt
taaatataaatttaaatggtataaaatttgatataatttctttatttgtctggtcagttt
taattactgctattttgttattattatcattaccagtattggcgggtgctattaccatac
tgttaactgaccgaaatttaaatacttctttttttgatccgtctggagggggggatccag
tattatatcaacatttattttgattttttggtc---
>AZ1-3_Zele_curvinervis_sp.nov.
-----------aaagatattggattactttattttatatatgggatatgagctggaataa
taggtttatcattaaggatattgattcgtttagaattatcttctgttgaaagtttattag
gtgatgatcagatttataatagggttgtaactatacatgcttttgtaataatttttttta
tggttatgccaattataattggtgggtttggtaattggttaattcctttaatattaggtt
ctttagatatagttttccctcggttaaataatgctaggtattgatttttaataccttcaa
ttttttttataatattaagtggatttattggaatgggaagaggaacagggtggacagttt
atcctcctctttctttaaatgttagtcatatgagtatatctgttgatataagaatttttt
ctttacatttagcaggtatttcttcaattatgggtgcaattaattttatttctactattt
taaatatacatttgagtggattaaaatttgatataatttcattgtttgtatggtcagttt
taattactgcagttttattattattatctttaccagttttggctggagctattactatat
tattaactgatcgtaatttaaatacttctttttttgatccatctggtgggggtgatccag
tattatatcaacatttattttgattttttg------
>AZ1-4_Zele_rugulosus_sp.nov.
----------------------------------------------atgagctggaataa
taggtttatcattaagaatattgattcgattagaattatcttctgttgaaagtttattgg
gtgatgatcagatttataatagtgttgtaactatacatgcttttgtaataatttttttta
tggttatgccaattataattggtgggtttggtaattgattaattcctttaatattaggtt
ctttagatatagtttttcctcggttaaataatgctaggtattgatttttaatgccttcaa
ttttttttataatattaagtggatttattggaatagggagagggacagggtgaacagttt
atcctcctctttctttaaatgttagacatatgagtatatctgttgatataagaatttttt
ctttacatttagcaggtatttcttcaattataggtgctattaattttatttctactattt
taaatatacatttgagtggattaaaatttgatataatttcattgtttgtatggtcagttt
taattacttcaattttattattattatctttaccagttttggctggagcaattactatat
tattaactgatcgtaatttaaatacttctttttttgatccatctggtggaggtgatccag
tattatatcaacatttattttgattttttggtcac-
>AZ1-5_Zele_confusus_sp.nov.
--------------gatattggtttactttattttatatatggtatatgagcaggattaa
tgggtttatcactaagtatactaattcggttagaattatcttctgtagaaagtttattag
gtgatgatcagatttataatagagttgttactatacatgcttttgtaataatttttttta
tggttataccaattataattggtggatttggtaattgattaattcctttaatattggggt
cattagatatagtttttcctcgattaaataatgcgaggtattgatttttaattccttcaa
ttttttttataatattaagaggatttattggaataggaagaggaacaggatgaacagttt
accctcctctttctttaaatgtgagtcatataagaatatctgttgatataagaatttttt
ctttacatttagctggtatttcttcaattatgggtgcaattaattttatttctacaattt
tgaatatgaatttaaatggtataaaatttgatataatttcattatttgtttgatcagttt
taattactgctattttattattgttatctttaccagtattggctggagcaattactatgt
tattgactgatcgtaatttaaatacttctttttttgatccgtcaggtggaggtgattctg
tattatatcagcatttattttgattttttg------
>AZ1-6_Zele_deceptor
------------aagatattgggttactttattttatatatggcatatgagctggtataa
taggattatcattgagtatgcttattcggttagaattatcttctgttgagagtttattag
gtgacgatcagatttataatagggttgtgactatacatgcttttgtaataatttttttta
tggtcataccaattataattgggggatttggtaattgattaatccctttaatattagggt
cattagatatagtttttcctcgtttaaataatgctaggtattgatttttaattccttcaa
ttttttttataataataagaggatttattgggatgggtagcggaactggttgaacagttt
accctcctctttctttaaatgtgagtcatataagtatatctgttgatataagaatttttt
ctttacatttagctggtatttcttcaattatgggtgcaattaattttatttctacaattt
taaatatgaaattgaatggtataaaatttgatataatttcattatttgtttgatcagttt
taattactgcaattttattattattatctttaccagtattagctggtgcaattactatat
tattgactgatcgtaatttaaatacttctttttttgatccatctggtggaggagatccag
ttttatatcaacatttattttgattttttg------
>AZ1-7_Zele_deceptor
-----------aaagatattgggttactttattttatatatggtatatgagctggtatga
tagggttatcattgagtatgcttattcggttagaattatcttctgttgagagtttattag
gtgatgatcagatttataatagggttgtgactatacatgcttttgtaataatttttttta
tggtcataccaattataattgggggatttggtaattgattaatccctttaatgttagggt
cattagatatagtttttcctcgtttaaataatgctaggtattgatttttaattccttcaa
ttttttttataataataagaggatttattgggatgggtagtggaactggttgaacagttt
atcctcctctttctttgaatgtgagtcatataagtatatctgttgatataagaatttttt
ctttacatttagctggtatttcttcaattatgggtgcaattaattttatttctacaattt
taaatatgaaattgaatggtataaaatttgatataatttcattatttgtttgatcagtat
taattactgcaattttattattattatctttgccagtattagctggtgcaattactatat
tattgactgatcgtaatttaaatacttctttttttgatccatctggtggaggagatccag
ttttataccaacatttattttgattttttggtcac-
>AZ1-8_Zele_deceptor
--------------gatattgggttactttattttatatatggcatatgagctggtataa
taggattatcattgagtatgcttattcggttagaattatcttctgttgagagtttattag
gtgatgatcagatttataatagggttgtgactatacatgcttttgtaataatttttttta
tggtcataccaattataattgggggatttggtaattgattaatccctttaatgttagggt
cattagatatagtttttcctcgtttaaataatgctaggtattgatttttaattccttcaa
ttttttttataataataagaggatttattgggatgggtagtggaactggttgaacagttt
accctcctctttctttaaatgtgagtcatataagtatatctgttgatataagaatttttt
ctttacatttagctggtatttcttcaattatgggtgcaattaattttatttctacaattt
taaatatgaaattgaatggtataaaatttgatataatttcattatttgtttgatcagttt
taattactgcaattttattattattatctttgccagtattagctggtgcaattactatat
tattgactgatcgtaatttaaatacttctttttttgatccatctggtggaggagatccag
ttttatatcaacatttattttgattttttg------
>AZ1-9_Zele_deceptor
-----------aaagatattgggytactttmttttatatatggcatatgagctggtatga
tagggttatcattgagtatgcttattcggttagaattatcttctgtwgagagtttattag
gtgatgatcagatttataatagggttgtgactatacatgcttttgtaataatttttttta
tggtcataccaattataattgggggatttggtaattgattaatccctttaatgttagggt
cattagatatagtttttcctcgtttaaataatgctaggtattgatttttaattccttcaa
ttttttttataataataagaggatttattgggatgggyagtggaactggttgaacagttt
atcctcctctttctttgaatgtgagtcatataagtatatctgttgatataagaatttttt
ctttacatttagctggtatttcttcaattatgggtgcaattaattttatttctacaattt
taaatatgaaattgaatggtataaaatttgatataatttcattatttgtttgatcagtat
taattactgcaattttattattattatctttgccagtattagctggtgcaattactatat
tattgactgatcgtaatttaaatacttctttttttgatccatctggtggaggagatccag
ttttataccaacatttatttwgattttttggtcac-
>AZ1-S_Zele_extensus_sp.nov. 
--------------gatattggtttactttattttatatatggtatatgagcaggtatgt
taggtttgtcattgagaatattaattcgattagaattgtcttctgttgaaagtttattgg
gggatgatcagatttataatagtattgtaacaatacatgcttttgtaataatttttttta
tagttataccaattatgattgggggatttggtaattggttggttcctttaatattaggtt
ctttagatatagtttttccgcgactaaataatgctaggtattgatttttaatgccttcaa
tttttttgatgttattaagagggtttattggaatgggtagaggaacagggtgaactgttt
atcctcctctttctttaaatattagtcatataagtatatcagttgatataagaatttttt
ctttacatttagctgggatttcttcaattatgggtgctattaattttatttctactattt
taaatatacatttgagtgggttaaaatttgatataatttcattatttgtttgatcggttt
taattactgcagttttattattattgtctttaccagttttagctggagctattacaatat
tattaactgatcgtaatttaaatacttctttttttgatccttctggtgggggagacccag
ttttataccaacatttattttgattttttg------
>AZ2-1_Zele_cristatus_sp.nov.
------------aagatattgggttactatattttatatatggtatatgggcgggtataa
taggtctctcgttaaggatattaattcggttagaattatcttctgttggaagattgttag
gtgatgatcaaatttataacagggttgttacgatacatgcttttgtaataatttttttta
tagttataccaattataattggtgggttcggtaattggctaattcctttaatattagggt
cattagatatagtttttcctcgattaaataacgctagttattgatttttaattccttcaa
ttttttttataatattaagaggatttattggcatgggaagagggacaggttgaacagttt
acccccctctttctttaaatgtgagtcatatagggatatctgttgatgtaagaatttttt
ctttacatttagctggtatttcttcaattatgggtgcaattaattttatttccactattt
taaatataaatttaaatggtataaaatttgatataatttctttatttgtctggtcagttt
taattactgctattttgttattattatcattaccagtattggcgggtgctattaccatac
tgttaactgaccgaaatttaaatacttctttttttgatccgtctggagggggggatccag
tattatatcaacatttattttgattttttggtcac-
>AZ2-2_Zele_impolitus_sp.nov. 
------------aagatattggattactttattttatatatgggatatgagctggaataa
tagggttatcgttaaggatattgattcgattagaattatctactgttgaaagtttattag
gtgatgatcaaatttataatagggttgtaactatacatgcttttgtaataatttttttta
tggttatgccaattataattggtgggtttggtaattgattaattcctttaatattaggtt
ctttagatatagtttttcctcggttaaataatgctagatattgatttttaataccttcaa
ttttttttataatattaagtggatttattggagtggggagaggaacaggttggacagttt
atcctcctctttctttaaatattagtcatataagtatgtctgttgatttaagaatttttt
ctttacatttagcaggtatttcttcaattatgggtgcaattaattttatttctactattt
taaatatacatttgagtggattaaaatttgatataatttcattgtttgtttggtcagttt
taattactgcagttttattattattatctttaccagttttggctggagcaattactatat
tattaactgatcgtaatttaaatacttctttttttgatccatctggtgggggggacccag
tattatatcaacatttattttgattttttggtca--
>AZ2-3_Zele_curvinervis_sp.nov.
-----------aaagatattggattactttattttatatatgggatatgagctggaataa
taggtttatcattaaggatattgattcgtttagaattatcttctgttgaaagtttattag
gtgatgatcagatttataatagggttgtaactatacatgcttttgtaataatttttttta
tggttatgccaattataattggtgggtttggtaattggttaattcctttaatattaggtt
ctttagatatagttttccctcggttaaataatgctaggtattgatttttaatgccttcaa
ttttttttataatattaagtggatttattggaatgggaagaggaacagggtggacaattt
atcctcctctttctttaaatgttagtcatatgagtatatctgttgatataagaatttttt
ctttacatttagcaggtatttcttcaattatgggtgcaattaattttatttctactattt
taaatatacatttgagtggattaaaatttgatataatttcattgtttgtatggtcagttt
taattactgcagttttattattattatctttaccagttttggctggagctattactatat
tattaactgatcgtaatttaaatacttctttttttgatccatctggtgggggtgacccag
tattatatcaacatttattttgattttttg------
>AZ2-4_Zele_deceptor
-----------aaagatattgggttactttattttatatatggcatatgagctggtataa
taggattatcattgagtatgcttattcggttagaattatcttctgttgagagtttattag
gtgatgatcagatttataatagggttgtgactatacatgcttttgtaataatttttttta
tggtcataccaattataattgggggatttggtaattgattaattcctttaatattagggt
cattagatatagtttttcctcgtttaaataatgctaggtattgatttttaattccttcaa
ttttttttataataataagaggatttattgggatgggtagcggaactggttgaacagttt
accctcctctttctttaaatgtgagtcatataagtatatctgttgatataagaatttttt
ctttacatttagctggtatttcttcaattatgggtgcaattaattttatttctacaattt
taaatatgaaattgaatggtataaaatttgatataatttcattatttgtttgatcagttt
taattactgcaattttattattattatctttaccagtattagctggtgcaattactatat
tattgactgatcgtaatttaaatacttctttttttgatccatctggtggaggagatccag
ttttatatcaacatttattttgattttttgg-----
>AZ2-5_Zele_petiolatus_sp.nov. 
------------aagatattggattactttattttttatatgggttgtgatcaggtataa
taggtttatctttgagaatattgattcgattagaattatcttctgtgggtagattattgg
gtgatgatcaaatttataatagaattgtaactatgcatgcttttgtaataatttttttta
tggttataccaattataattggagggtttggtaattgattgattcctttaatattgggtt
ctttggatatggtgtttcctcggttgaataatgctagatattgatttttaattccttcaa
ttttttttataatattaagaggatttattggaatggggagagggacaggttggactgttt
atcctcctctttctttaaatgttaggcatataagtatatctgttgatttaagaatttttt
ctttacatttagcaggtatttcttctattataggggctattaattttatttctactattt
taaatatacaattgaatggattaaaatttgatataatttcattatttgtatgatcagttt
taattacagctgttttattgttgttatctttaccagttttggctggtgcaattactatat
tattgactgatcgtaatttaaatacttctttttttgatccagcgggaggaggagatccaa
ttttatatcagcatttattttgattttttggtcac-
>AZ2-6_Zele_densipunctatus_sp.nov.
-----------aaagatattggtttattatattttctttatggtgtatgatctggaatat
tgggtttatcattaagaattattattcggttagagttatcttctgttggaagattatttg
gggatgatcaaatttataatagaattgttactatacatgcttttgtcataatttttttta
tagttataccaattataattggtggatttggtaattgactaattcctttgatgttaggtt
caatagatttagtttttcctcgcttaaataatgctaggtattgatttttaattccatcaa
tttttttaataataataaggggtatagtaggtacaggtagagggactgggtgaacagttt
atcctcccctttctttaaatgtgagtcataccaggatttcagtagatataacaatttttt
ctttacatttagctggtatttcttcaatcataggtgctattaattttattactacaatta
ttaatatacgattaaatggtttaaaatttgatataatttcattatttatttggtcagtgt
taattacagcagtattattattattatcattacctgttttagcaggtgcaattactatat
tattgactgatcgaaatttaaatacttctttttttgacccttctggggggggagacccag
tattatatcaacatttattttgattttttggtcacc
>AZ2-7_Zele_densipunctatus_sp.nov.
-------tcataaagatattggtttattatattttctttatggtgtatgatctggaatat
tgggtttatcattaagaattattattcggttagagttatcttctgttggaagattatttg
gggatgatcaaatttataatagaattgttactatacatgcttttgtcataatttttttta
tagttataccaattataattggtgggtttggtaattgactaattcctttgatgttaggtt
caatagatttagtttttcctcgcttaaataatgctaggtattgatttttaattccatcaa
tttttttaataataataaggggtatagtagggacaggtagagggactgggtgaacagttt
atcctcccctttctttaaatgtgagtcataccaggatttcagtagatataacaatttttt
ctttacatttagctggtatttcttcaattataggtgctattaattttattactacaatta
ttaatatacgattaaatggtttaaaatttgatataatttcattatttatttggtcagtgt
taattacagcagtattattattattatcattacctgttttagcaggtgcaattactatat
tattgactgatcgaaatttaaatacttctttttttgacccttctggggggggagacccag
tattatatcaacatttattttgattttttg------
>AZ2-8_Zele_peronatus
-----------aaagatattggtttattatattttttatatggtgtatgatctggtatat
tgggtttatcaatgagaataattattcgtatggaattatcttctgtgggaagtttatttg
gtaatgatcaaatttataatagtattgtaacaatacatgcatttgtaataatttttttta
tggttataccaattataattggtggatttggaaattgattaattccattgatattgggat
cattggatttagtttttccacgtttaaataatgcaagttactgatttttattaccttcaa
tatttttaataataatgagaggattaattggggttgggagtggtacaggatgaactgttt
atcctcctctttctttgaatgtgaggcatactagtatatctgtcgatataacaatttttt
ctttacatatagcgggtatttcttcaatcataggggcaattaattttattactactattt
taaatatacggttaaatggggtaaaatttgatataatttcattatttatttggtcagttt
taattacagctattttgttactattatcacttcctgttttagcaggagcaattactatat
tattaactgatcgtaatttaaatacatcattttttgatccatcaggtgggggtgacccag
ttttgtatcaacatttattttgattttttg------
>AZ2-9_Zele_inclinator_sp.nov. 
-----------aaagatattggattattatattttttatatggattatgatcaggaatac
tagggttagctttaagaataataattcgaatagaattatcatctgttgaaagattattaa
gggatgatcaaatttataatagtattgtaactatacatgcttttgtaataatttttttta
tagttataccaattataattggaggatttggaaattgattaattccattaatattaggat
ctatagatttagttttcccacgtttaaataatgctagattttgatttctaattccatcaa
ttttttttatactattaagaggtttaatagggataggaagaggaacaggatgaactgtat
acccccctttatcccttaatgttagacaccctagtatatctgtagatttatcaatttttt
ctttacaccttgcaggaatttcatcaattataggagctattaattttattactacaattt
taaatatacaattaaatggaattaaatttgatataatttcattatttatttgatcagtat
ttattactgcaattttattattattttctttacctgttctagcaggtgctgtaactatat
tattaacagatcgaaatttaaatacctcattctttgacccttcaggtggaggtgacccaa
ttttataccaacatctattttgattttttgg-----
>AZ2-10_Zele_inclinator_sp.nov. 
-----------aaagatattggattattatattttttatatggattatgatcaggaatac
tagggttagctttaagaataataattcgaatagaattatcatctgttgaaagattattaa
gggatgatcaaatttataatagtattgtaactatacatgcttttgtaataatttttttta
tagttataccaattataattggaggatttggaaattgattaattccattaatattaggat
ctatagatttagttttcccacgtttaaataatgctagattttgatttctaattccatcaa
ttttttttatactattaagaggtttaatagggataggaagaggaacaggatgaactgtat
acccccctttatcccttaatgttagacaccctagtatatctgtagatttatcaatttttt
ctttacaccttgcaggaatttcatcaattataggagctattaattttattactacaattt
taaatatacaattaaatggaattaaatttgatataatttcattatttatttgatcggtat
ttattactgcaattttattattattttctttacctgttctagcaggtgctgtaactatat
tattaacagatcgaaatttaaatacctcattctttgacccttcaggtggaggtgacccaa
ttttataccaacatctattttgattttttg------
>AZ2-11_Zele_cristatus_sp.nov.
------------aagatattgggttactatattttatatatggtatatgggcgggtataa
taggtctctcgttaaggatattaattcggttagaattatcttctgttggaagattgttag
gtgatgatcaaatttataacagggttgttacgatacatgcttttgtaataatttttttta
tagttataccaattataattggtgggttcggtaattggctaattcctttaatattagggt
cattagatatagtttttcctcgattaaataacgctagttattgatttttaattccttcaa
ttttttttataatattaagaggatttattggcatgggaagagggacaggttgaacagttt
acccccctctttctttaaatgtgagtcatatagggatatctgttgatgtaagaatttttt
ctttacatttagctggtatttcttcaattatgggtgcaattaattttatttccactattt
taaatataaatttaaatggtataaaatttgatataatttctttatttgtctggtcagttt
taattactgctattttgttattattatcattaccagtattggcgggtgctattaccatac
tgttaactgaccgaaatttaaatacttctttttttgatccgtctggagggggggatccag
tattatatcaacatttattttgattttttggtca--
>AZ2-13_Zele_curvatus_sp.nov. 
-----------aaagatattggtttattatattttatatatggtttatggtctggtatat
taggtttatctataagtatagtaattcgattagaattatcttctgtaggaagtttatttg
gtgatgatcaaatttataatagtgttgttacaatacatgcatttgttataatttttttta
tagttataccaattataattggaggatttggtaattggttaattcctttaatgttgggtt
caccagatttagtttttcctcgattaaataatgcgagttattgatttttaataccttcaa
tttttttaataatattaagtggtataattggtactggtagaggaacaggttgaacagttt
atccccctctttctttaaatattagtcatgttagaatatctgttgatataacaatttttt
ctttacatttagcaggtatttcttctattataggtgcaatcaattttattacaactatta
taaatatacaattaaatgggttaaaatttgatataatttcattatttatttgatcagttt
ttattacagctgtattattattattatctttacctgttttagctggggcaattactatat
tattaactgatcgtaatttaaatacttctttttttgacccatcaggggggggagatccag
ttttatatcaacatttattttgattttttgg-----
>AZ2-15_Zele_irregularis_sp.nov.
-------------------------attatattttatatatggcttatgatctggaatat
taggattgtcaataagaatgataattcgattagaattatcttctgttgggagtttatttg
gtgatgatcaaatttataacagagttgttacaatacatgcatttgttataatttttttta
tagttataccaattataattgggggatttggaaattgattaattcccttaatgttagggt
ctcctgatttagtatttcctcgattaaataatgcaagttattgatttttaataccttcaa
tttttttgatgatattaagtggaattattggaactggtagaggaacagggtgaacagttt
atccccctttatctttaaatgtgagacatttaagtatatctgttgatataaccatttttt
ctttacatttagcaggaatttcttcaattataggtgcaattaattttattactactatta
taaatatacaattaagtggtttaaaatttgatataatttcattatttatttgatctgttt
ttattacagctgttttattattattatcattacctgttttagctggggccattactatat
tattaactgatcgtaatttaaatacatctttttttgatccttcagggggtggtgatccag
tattatatcaacatttattttgattttttggtcacc
>AZ2-16_Zele_irregularis_sp.nov.
-----------aaagatattggtttattatattttatatatggcttatgatctggaatat
taggattgtcaataagaataataattcgattagaattatcttctgttgggagtttatttg
gtgatgatcaaatttataacagagttgttacaatacatgcatttgttataatttttttta
tagttataccaattataattgggggatttggaaattgattaattcccttaatgttagggt
ctcctgatttagtatttcctcgattaaataatgcaagttattgatttttaataccttcaa
tttttttgatgatattaagtggaattattggaactggtagaggaacagggtgaacagttt
atccccctttatctttaaatgtgagacatttaagtatatctgttgatataaccatttttt
ctttacatttagcaggaatttcttcaattataggtgcaattaattttattactactatta
taaatatacaattaagtggtttaaaatttgatataatttcattatttatttgatctgttt
ttattacagctgttttattattattatcattacctgttttagctggggccattactatat
tattaactgatcgtaatttaaatacatctttttttgatccttcagggggtggtgatccag
tattataccaacatttattttgattttttggtcacc
>AZ2-17_Zele_chinensis
caacaaatcataaagatattggtttattatattttctgtacggcatatgagctgggatag
taggtttatcaataagaattattattcgaatagaattgtcttctgtagggagattgtttg
gtaatgatcaaatttataatagtgttgtaacaatacatgcttttgtaataatttttttta
tagtaatacctattataattggtggatttggaaattggttaattccattgatattaggtt
ctatagatttagtttttcctcgtttaaataatgctaggtattggtttttattaccttcta
tttttttaatgataataagtggattaattggaattgggagaggtactggatgaactattt
acccaccactttctttaaatgttaggcattctagcatatctgttgatataacaatttttt
cattacatatagcgggaatttcttcaattatgggggcaattaattttattacaactattt
taaatatacgattaaatgggataaaatttgatacaatttcattgtttatttgatctgttt
taattacagctgttttattattattgtctcttcctgtattagcaggagcaattactatat
tattaactgatcgtaatttaaatacttctttttttgacccatcaggggggggtgatccag
tgttatatcaacatttattttgattttttggtcacc
>AZ2-18_Zele_admirabilis
caacaaatcataaagatattgggttattatattttatgtatggtctttgagcaggaataa
tagggttgtctttgagtatattaattcggttggagttatcttctgtgggtagtttattag
gggatgatcagatttataatagagtagttacaatacatgcttttgttatgatttttttta
tagttatgccaattatgattggtggatttgggaattgattaattccgttaatattaggtt
ctttagatatagtttttccgcgattaaataatgctaggtattgatttttaattccttcta
tttttttaataataataggtggaatagtaggtttaggggctggaacgggttgaacagttt
atcctcctttatctttgaatgtgagtcatagaggaatttcagtagatttgactatttttt
ctttacatttagcgggtatttcttctattataggagcaataaattttattacaactattt
ttaatatacatttaaatggtttaaaatttgatataatttcattatttatttgatctgtat
taattactgcaattttattattattatcgttgcctgtgttggcaggggctattacaatat
tattaactgatcgtaatttaaatacttctttttttgatccatctggaggaggtgaccctg
tattatatcagcatttattttgattttttggtcac-
>AZ3-6_Zele_chlorophthalmus
-----------aaagatattggattaatatattttttatacggattatgagcaggaactt
taggtctatctttaagaataattattcggtttgaattatcttctgttgatagtttattaa
gagatgaccaaatttataatagaattgtaactatacatgcctttgtaataatttttttta
tagtcataccaattataattggaggatttggaaactggttaattcccttaatacttggat
caatagaccttgtatttccgcgattaaataacgctagatactgatttttaatcccttcaa
tattttttatacttttaagaagattaattggtataggaagagggacaggatgaacagttt
atcctcctttatcctctaatattagacatactagaatatctgttgatataacaatttttt
ctttacatttagccggtatttcttctattataggagccgtaaattttattactacaattt
taaatatacaattaaatggaataaaatttgatataatttctttatttgtttgatctgttt
ttattactgctgttttactattactctctctccccgttttagcaggagctattactatat
tattaactgaccgaaacctaaacacttcattttttgacccctcaggaggaggagacccaa
tcctttaccaacatttattttgattttttggtcac-
>AZ3-9_Zele_deceptor
-----------aaagatattgggttactttattttatatatgggatatgggctggtataa
tagggttatcattgagtatgcttattcggttagagttatcttctgttgagagtttattag
gtgatgatcagatttataatagggttgtgactatacatgcttttgtaataatttttttta
tggtcataccaattataattgggggatttggtaattgattaatccctttaatgttagggt
cattagatatagtttttcctcgtttaaataatgctaggtattgatttttaattccttcaa
ttttttttataataataagaggatttattgggatgggtagtggaactggttgaacagttt
atcctcctctttctttgaatgtgagtcatataagtatatctgttgatataagaatttttt
ctttacatttagctggtatttcttcaattatgggtgcaattaattttatttctacaattt
taaatatgaaattgaatggtataaaatttgatataatttcattatttgtttgatcagttt
taattactgcaattttattattattatctttgccagtattagctggtgcaattactatat
tattgactgatcgtaatttaaatacttctttttttgatccatctggtggaggagatccag
ttttatatcaacatttattttgattttttggtcac-
>AZ3-13_Zele_deceptor
-----------aaagatattgggttactttattttatatacggcatatgagctggtataa
taggattatcattaagtatacttattcggttagaattatcttctgttgagagtttattag
gtgatgatcagatttataatagggttgtgactatacatgcttttgtaataatttttttta
tggtcataccaattataattgggggatttggtaattgattaatccctttaatgttagggt
cattagatatagtttttcctcgtttaaataatgctaggtattgatttttaattccttcaa
ttttttttataataataagaggatttattgggatgggtagtggaactggttgaacagttt
accctcctctttctttaaatgtgagtcatataagtatatctgttgatataagaatttttt
ctttgcatttagctggtatttcttcaattatgggtgcaattaattttatttctacaattt
taaatatgaaattgaatggtataaaatttgatataatttcattatttgtttgatcagttt
taattactgcaattttattattattatctttgccagtattagctggtgcaattactatat
tattgactgatcgtaatttaaatacttctttttttgatccatctggtggaggagatccag
ttttatatcaacatttattttgatttt---------
>AZ3-14_Zele_carinatus_sp.nov.
-----------aaagatattggattactttattttatgtatgggatatgagctggaataa
taggtttatcattaagtatattgattcgattagagttatcttctgttgaaagtttattag
gtgacgatcagatttataatagggttgtaactatacatgcttttgtaataatttttttta
tagttatgccaattataattggtgggtttggtaattggttagttcctttaatattaggtt
ctttagatatagtttttcctcggttaaataatgctagttattgatttttaattccttcaa
ttttttttataatattaagtggatttattggaatggggagaggaacagggtgaacagttt
atcctcctctttctttaaatgttagtcatatgaggatgtctgttgatataagaatttttt
ctttacatttagcaggtatttcttcaattatgggtgcaattaattttatttctactattt
taaatatacatttgagtgggttaaaatttgatataatttcattgtttgtctggtcagttt
taattactgcagttttattattattatctttaccagttttggctggagcaattactatat
tattaactgatcgtaatttaaatacttctttttttgatccatctggggggggggatccag
tattatatcaacatttattttgattttttg------
>AZ3-15_Zele_rugulosus_sp.nov.
-----------aaagatattggattactttattttatatatgggatatgagctggaataa
taggtttatcattaagaatattgattcgattagaattatcttctgttgaaagtttattgg
gtgatgatcagatttataatagtgttgtaactatacatgcttttgtaataatttttttta
tggttatgccaattataattggtgggtttggtaattgattaattcctttaatattaggtt
ctttagatatagtttttcctcggttaaataatgctaggtattgatttttaatgccttcaa
ttttttttataatattaagtggatttattggaatagggagagggacagggtgaacagttt
atcctcctctttctttaaatgttagacatatgagtatatctgttgatataagaatttttt
ctttacatttagcaggtatttcttcaattataggtgctattaattttatttctactattt
taaatatacatttgagtggattaaaatttgatataatttcattgtttgtatggtcagttt
taattacttcaattttattattattatctttaccagttttggctggagcaattactatat
tattaactgatcgtaatttaaatacttctttttttgatccatctggtggaggtgatccag
tattatatcaacatttattttgattttttggtc---
>AZ3-16_Zele_rugulosus_sp.nov.
-----------aaagatattggattactttattttatatatgggatatgagctggaataa
taggtttatcattaagaatattgattcgattagaattatcttctgttgaaagtttattgg
gtgatgatcagatttataatagtgttgtaactatacatgcttttgtaataatttttttta
tggttatgccaattataattggtgggtttggtaattgattaattcctttaatattaggtt
ctttagatatagtttttcctcggttaaataatgctaggtattgatttttaatgccttcaa
ttttttttataatattaagtggatttattggaatagggagagggacagggtgaacagttt
atcctcctctttctttaaatgttagacatatgagtatatctgttgatataagaatttttt
ctttacatttagcaggtatttcttcaattataggtgctattaattttatttctactattt
taaatatacatttgagtggattaaaatttgatataatttcattgtttgtatggtcagttt
taattacttcaattttattattattatctttaccagttttggctggagcaattactatat
tattaactgatcgtaatttaaatacttctttttttgatccatctggtggaggtgatccag
tattatatcaacatttattttgattttttggtc---
>AMTPA060-15_Zele_deceptor
--------------------------------tttatatatggcatatgatctggtataa
tagggttatcattgagtatgcttattcggttagaattatcttctgttgagagtttattag
gtgatgatcagatttataatagggttgttactatacatgcttttgtaataatttttttta
tggtcataccaattataattgggggatttggtaattgattaatccctttaatgttagggt
cgttagatatagtttttcctcgtttaaataatgctaggtattgatttttaattccttcaa
ttttttttataataataagaggatttattgggatgggtagtggaactggttgaacagttt
atcctcctctttctttgaatgtgagtcatataagtatatctgttgatataagaatttttt
ctttacatttagctggtatttcttcaattatgggtgcaattaattttatttctacaattt
taaatatgaaattgaatggtataaaatttgatataatttcattatttgtttgatcagttt
taattactgcaattttattattattatctttgccagtattagctggtgcaattactatat
tattgactgatcgtaatttaaat-------------------------------------
------------------------------------
>AMTPB1293-15_Zele_chlorophthalmus
--------------------------------tttttatacggattatgagcaggaactt
taggtctatctttaagaataattattcggtttgaattatcttctgttgatagtttattaa
gagatgaccaaatttataatagaattgtaactatacatgcctttgtaataatttttttta
tagtcataccaattataattggaggatttggaaactggttaattcccttaatacttggat
caatagaccttgtatttccgcgattaaataacgctagatactgatttttaatcccttcaa
tattttttatacttttaagaagattaattggtataggaagagggacaggatgaacagttt
atcctcctttatcctctaatattagacatactagaatatctgttgacataacaatttttt
ctttacatttagccggtatttcttctattataggagccgtaaattttattactacaattt
taaatatacaattaaatggaataaaatttgatataatttctttatttgtttgatctgttt
ttattactgctgttttactattactctctctccccgttttagcaggagctattactatat
tatta-------------------------------------------------------
------------------------------------
>ASHYB1386-09_Zele_Janzen33
----------------------gttattatattttttatatggtatgtgatcaggaatag
tgggtttatctttgaggatattaattcgggtagagttatcttctgtaggtagtttaatag
gagatgatcaaatttataatagtattgttactatacatgcttttgttataatttttttta
tagttatacctattataattggtgggtttggtaattgattaattcctttaatattaggtt
cgatagatttagtttttcctcgattaaataatgctagtttttgatttttagttccttcta
ttttttttatattagttagaggattagtgggatctggtagggggactggttgaactgttt
atccgcctttatcattaaatttaagtcatgcaagtatatctgtggatatttctatttttt
ctttgcatttagctggtatttcttctattatgggagctattaattttatttctacaattt
taaatatacaattaaatggggtaaaatttgatataatttcattgtttgtttgatctgttt
taattacggcatttttattattattttctttaccagttttagctggtgctattactatat
tattgactgatcgtaatttaaatacttctttttttgatccttctggaggtggagatccng
tattatatccacatttatt-----------------
>ASHYE727-09_Zele_Janzen33
-----------------------ttattatattttttatatggtatgtgatcaggaatag
tgggtttatctttgaggatattaattcgggtagagttatcttctgtaggtagtttaatag
gagatgatcaaatttataatagtattgttactatacatgcttttgttataatttttttta
tagttatacctattataattggtgggtttggtaattgattaattcctttaatattaggtt
cgatagatttagtttttcctcgattaaataatgctagtttttgatttttagttccttcta
ttttttttatattagttagaggattagtgggatctggtagggggactggttgaactgttt
atccgcctttatcattaaatttaagtcatgcaagtatatctgtggatatttctatttttt
ctttgcatttagctggtatttcttctattatgggagctattaattttatttctacaattt
taaatatacaattaaatggggtaaaatttgatataatttcattgtttgtttgatctgttt
taattacggcatttttattattattttctttaccagttttagctggtgctattactatat
tattgactgatcgtaatttaaatacttctttttttgatccttctggaggtggagatcctg
tattatatcaacatttattt----------------
>BARSM713-17_Zele.sp
----------------------tttaatatactttatttatggggtgtgagcggggattt
tggggatatcaataagaatattaattcgaatggaattatcaacaattgggaggttattag
gtgatgatcaaatttataatagaattgtaacagctcatgcttttgttataatttttttta
tagttatacctattataattgggggatttggaaattgattaattccattaatgttgggat
ctccagatatagtttttcctcgaataaataatgctagatattgatttttaattccatcaa
taatttttatattattaagaagattaattaattcaggatcgggaacaggatgaactgtat
atcctcctctttctttaaatgttaggcataatgggctatcagtagatctaacaatttttt
ctttacatttagcaggtatttcgtcaattataggtgctgtaaattttattacaacaataa
ttaatataaatttaaaaggtatgaagtttgatataatttcattatttagttggtctgtta
taattacagcagtattattattattatctttaccagttttagctggtgcaattacaatat
tattatctgatcgaaatttaaatacatcattttttgatcctgccggtgggggtgacccag
ttttataccaacatttattt----------------
>CARR1673-23_Zele.sp
------------------------tactttattttatatatggtatatgagcaggtataa
tagggttatcattaagtatacttattcggttagaattatcttctgttgggagtttattag
gtgatgatcagatttataatagaattgtgactatacatgcttttgtaataatttttttta
tggttataccaattataattgggggatttggtaattgattaattcctttaatgttagggt
cattggatatagtttttcctcgtttaaataatgctaggtattgatttttaattccttcaa
ttttttttataataataagaggatttattgggatgggtagaggaactggttgaacagttt
atccccctctttctttgaatgtgagtcatataagtatatctgttgatataagaatttttt
ctttacatttggctggtatttcttcaattatgggtgcaattaattttatttctacaattt
taaatatgaaattgaatggtataaaatttgatataatttcattatttgtttgatcagttt
taattactgcaattttattattattatctttaccagtattagctggtgcaattactatat
tattgactgatcgtaatttaaatacttctttttttgatccatctggtgggggagacccag
ttttataccaacatttatt-----------------
>CNCBA801-10_Zele.sp
----------------------gttactttattttatatatggcatatggtcgggtataa
taggattgtcattaagaatacttattcggttagaattatcttctgttgaaagtttgttag
gtgatgatcaaatttataatagagttgttactatacatgcttttgttataatttttttta
tggttataccaattataattggggggtttggtaattggttaattcctttaatattagggt
cattagatatagtttttcctcggttaaataatgctagatattgatttttaattccatcta
ttttttttataatattaagaggatttgttgggatggggagagggactggttgaacagttt
atcctcctctttctttaaatgtgagccatataagtatatctgttgatataagaatttttt
ctttacatttagctggtatttcttcaattataggtgcaattaattttatttctacaattt
ttaatatgaatttgaatggtataaaatttgatataatttcgttatttgtttgatcagttt
taattactgctattttattgttgttatctttaccagtattggctggtgcaattactatat
tattgactgatcgtaatttaaatacttctttttttgatccttctggtgggggggatcctg
ttttatatcaacatttgttt----------------
>CNFDQ059-14_Zele.sp
----------------------gttactttattttatatatggtatatgggcaggtataa
tgggattgtctttaagcatacttattcggttagaattatcttctgttgaaagtttattgg
gtgatgatcaaatttataataggattgttactatgcatgcttttgtaataatttttttta
tagttatgccaattataattggaggatttggtaattggttaattcctttaatgttaggat
cattagatatagtttttcctcgattaaacaatgctagttattgatttttaattccctcaa
ttttttttataatattaagaggatttattggtataggaaggggtactggttgaacagttt
atccccctctttctttaaatgtaagacatataagtatatctgttgatataagaatttttt
ctttacatttggctggtatttcttcaattatgggtgcaattaattttatttctacaattt
taaatataaatttgaatgggataaaatttgatataatttcattatttgtttgatcagttt
taattactgctattttattgttattgtctttaccagtattggctggggcaattactatat
tgttgactgatcgtaatttaaatacttctttttttgatccatctggtggaggggatccag
ttctttatcaacatttattt----------------
>CNFNF2718-14_Zele_niveitarsis
----------------------gttactttattttatatatggaatatgagcgggtatga
tggggttgtcattaagaatacttattcgattggaattatcttctgttgaaagtttattgg
gtgatgatcagatttataatagtgttgttactatacatgcttttgtaataatttttttta
tggttataccaattataattggaggatttggtaattgattaattcctttaatgttgggat
cattagatatagtttttcctcgattaaataatgctagatattgatttttaattccttcta
ttttttttataatattaagaggatttattggtatggggagagggactggatgaacagttt
atccccctctttctttaaatgttagtcatataagtatatctgttgatttaataatttttt
ctttgcatttggctggtatttcttcaattataggtgcaattaattttattactacaattt
ttaatataaccttgaatggcataaaatttgatataatttctttatttgtttgatcagttt
taattactgctattttattattattatctctgccagtattagcgggggctattactatat
tattgactgatcgtaatttaaatacttctttttttgatccatctggtggagg--------
------------------------------------
>CNGME042-14_Zele.sp
----------------------gttactttattttatatatggtatatgggcaggtataa
tgggattgtctttaagcatacttattcggttagaattatcttctgttgaaagtttattgg
gtgatgatcaaatttataataggattgttactatgcatgcttttgtaataatttttttta
tagttatgccaattataattggaggatttggtaattggttaattcctttaatgttaggat
cattagatatagtttttcctcgattaaacaatgctagttattgatttttaattccctcaa
ttttttttataatattaagaggatttattggtataggaaggggtactggttgaacagttt
atccccctctttctttaaatgtaagacatataagtatatctgttgatataagaatttttt
ctttacatttggctggtatttcttcaattatgggtgcaattaattttatttctacaattt
taaatataaatttgaatgggataaaatttgatataatttcattatttgtttgatcagttt
taattactgctattttattgttattgtctttaccagtattggctggggcaattactatat
tgttgactgatcgtaatttaaatacttctttttttgatccatctggtggaggggatccag
ttctttatcaacatttattt----------------
>CNGME079-14_Zele.sp
----------------------gttactttattttatatatggtatatgggcaggtataa
tgggattgtctttaagcatacttattcggttagaattatcttctgttgaaagtttattgg
gtgatgatcaaatttataataggattgttactatgcatgcttttgtaataatttttttta
tagttatgccaattataattggaggatttggtaattggttaattcctttaatgttaggat
cattagatatagtttttcctcgattaaacaatgctagttattgatttttaattccctcaa
ttttttttataatattaagaggatttattggtataggaaggggtactggttgaacagttt
atccccctctttctttaaatgtaagacatataagtatatctgttgatataagaatttttt
ctttacatttggctggtatttcttcaattatgggtgcaattaattttatttctacaattt
taaatataaatttgaatgggataaaatttgatataatttcattatttgtttgatcagttt
taattactgctattttattgttattgtctttaccagtattggctggggcaattactatat
tgttgactgatcgtaatttaaatacttctttttttgatccatctggtggaggggatccag
ttctttatcaacatttattt----------------
>COLHH2686-19_Zele_albiditarsus
-------------------------attatattttctttatggaatatgagcaggaatat
taggtttatctataagaataattattcgattagaattatcatctgttggaagattatttg
gtgatgatcagatttataatagaattgttacaatacatgcttttgttatgatttttttta
tagttataccaattataattggtggatttggtaattgattaattccattaatattgggtt
caatagatttagtttttcctcgattgaataatgctagatattgatttttgattccttcaa
tttttttaataataataagaggaataattggtacaggtagaggaactggatgaacagtat
atccacctctttctttaaatgtaaggcatgtaaggatatctgtagatataactatttttt
ctttacatttagcagggatttcttctattataggtgcaattaattttattactacaatta
taaatatacaattaaatggtttaaagtttgatataatttcattatttatttgatcagttt
ttattacagcggtattattaattttatctttaccagttttagcaggggctattactatat
tattaactgatcgtaatttaaatacttctttttttgatccttctggaggaggagatccag
ttttatatcaacatttattt----------------
>EII165-15_Zele.sp
----------------------tttattatattttctttatggaatatgagcaggaatat
taggtttatctataagaataattattcgattagaattatcatctgttggaagattatttg
gtgatgatcagatttataatagaattgttacaatacatgcttttgttatgatttttttta
tagttataccaattataattggtggatttggtaattgattaattccattaatattgggtt
caatagatttagtttttcctcgattgaataatgctagatattgatttttgattccttcaa
tttttttaataataataagaggaataattggtacaggtagaggaactggatgaacagtat
atccacctctttctttaaatgtaaggcatgtaaggatatctgtagatataactatttttt
ctttacatttagcagggatttcttctattataggtgcaattaattttattactacaatta
taaatatacaattaaatggtttaaattgtgatataatttcattatttatttgatcagttt
ttattacagcggtattattaattttatctttaccagttttagcaggggctattactatat
tattaactgatcgtaatttaaatacttctttttttgatccttc-----------------
------------------------------------
>EII166-15_Zele.sp
----------------------tttattatattttctttatggaatatgagcaggaatat
taggtttatctataagaataattattcgattagaattatcatctgttggaagattatttg
gtgatgatcagatttataatagaattgttacaatacatgcttttgttatgatttttttta
tagttataccaattataattggtggatttggtaattgattaattccattaatattgggtt
caatagatttagtttttcctcgattgaataatgctagatattgatttttgattccttcaa
tttttttaataataataagaggaataattggtacaggtagaggaactggatgaacagtat
atccacctctttctttaaatgtaaggcatgtaaggatatctgtagatataactatttttt
ctttacatttagcagggatttcttctattataggtgcaattaattttattactacaatta
taaatatacaattaaatggtttaaagtttgatataatttcattatttatttgatcagttt
ttattacagcggtattattaattttatctttaccagttttagcaggggctattactatat
tattaactgatcgtaatttaaatacttctttttttgatccttctggaggaggagatccag
ttttatatcaacatttattt----------------
>FACE13217-23_Zele.sp
------------------------tattatattttctttatggaatatgagcaggaatat
taggtttatctataagaataattattcgattagaattatcatctgttggaagaatatttg
gtgatgatcagatttataatagaattgttacaatacatgcttttgttatgatttttttta
tagttataccaattataattggtggatttggtaattgattaattccattaatattgggtt
caatagatttagtttttcctcgattgaataatgctagatattgatttttgattccttcaa
tttttttaataataataagaggaataattggtacaggtagaggaactggatgaacagtat
atccacctctttctttaaatgtaaggcatgtaaggatatctgtagatataactatttttt
ctttacatttagcagggatttcttctattataggtgcaattaattttattactacaatta
taaatatacaattaaatggtttaaagtttgatataatttcattatttatttgatcagttt
ttattacagcggtattattaattttatctttaccagttttagcaggggctattactatat
tattaactgatcgtaatttaaatacttctttttttgatccttctggaggaggagatccag
ttttatatcaacatttatt-----------------
>FACE21049-24_Zele_albiditarsus
----------------------tttattatattttctttatggaatatgagcaggaatat
taggtttatctataagaataattattcgattagaattatcatctgttggaagattatttg
gtgatgatcagatttataatagaattgttacaatacatgcttttgttatgatttttttta
tagttataccaattataattggtggatttggtaattgattaattccattaatattgggtt
caatagatttagtttttcctcgattgaataatgctagatattgatttttgattccttcaa
tttttttaataataataagaggaataattggtacaggtagaggaactggatgaacagtat
atccacctctttctttaaatgtaaggcatgtaaggatatctgtagatataactatttttt
ctttacatttagcagggatttcttctattataggtgcaattaattttattactacaatta
taaatatacaattaaatggtttaaagtttgatataatttcattatttatttgatcagttt
ttattacagcggtattattaattttatctttaccagttttagcaggggctattactatat
tattaactgatcgtaatttaaatacttctttttttgatccttctggaggaggagatccag
ttttatatcaacatttatttt---------------
>FACE4501-23_Zele.sp
-----------------------ttattatattttctttatggaatatgagcaggaatat
taggtttatctataagaataattattcgattagaattatcatctgttggaagattatttg
gtgatgatcagatttataatagaattgttacaatacatgcttttgttatgatttttttta
tagttataccaattataattggtggatttggtaattgattaattccattaatattgggtt
caatagatttagtttttcctcgattgaataatgctagatattgatttttgattccttcaa
tttttttaataataataagaggaataattggtacaggtagaggaactggatgaacagtat
atccacctctttctttaaatgtaaggcatgtaaggatatctgtagatataactatttttt
ctttacatttagcagggatttcttctattataggtgcaattaattttattactacaatta
taaatatacaattaaatggtttaaagtgtgatataatttcattatttatttgatcagttt
ttattacagcggtattattaattttatctttaccagttttagcaggggctattactatat
tattaactgatcgtaatttaaatacttctttttttgatccttctggaggaggagatccag
ttttatatcaacatttattttg--------------
>FACE5398-23_Zele.sp
----------------------tttattatattttctttatggaatatgagcaggaatat
taggtttatctataagaataattattcgattagaattatcatctgttggaagattatttg
gtgatgatcagatttataatagaattgttacaatacatgcttttgttatgatttttttta
tagttataccaattataattggtggatttggtaattgattaattccattaatattgggtt
caatagatttagtttttcctcgattgaataatgctagatattgatttttgattccttcaa
tttttttaataataataagaggaataattggtacaggtagaggaactggatgaacagttt
atccacctctttctttaaatgtaaggcatgtaaggatatctgtagatataactatttttt
ctttacatttagcagggatttcttctattataggtgcaattaattttattactacaatta
taaatatacaattaaatggtttaaagtttgatataatttcattatttatttgatcagttt
ttattacagcggtattattaattttatctttaccagttttagcaggggctattactatat
tattaactgatcgtaatttaaatacttctttttttgatccttctggaggaggagatccag
ttttatatcaacatttattt----------------
>FACE6477-23_Zele_albiditarsus
----------------------tttattatattttctttatggaatatgagcaggaatat
taggtttatctataagaataattattcgattagaattatcatctgttggaagattatttg
gtgatgatcagatttataatagaattgttacaatacatgcttttgttatgatttttttta
tagttataccaattataattggtggatttggtaattgattaattccattaatattgggtt
caatagatttagtttttcctcgattgaataatgctagatattgatttttgattccttcaa
tttttttaataataataagaggaataattggtacaggtagaggaactggatgaacagtat
atccacctctttctttaaatgtaaggcatgtaaggatatctgtagatataactatttttt
ctttacatttagcagggatttcttctattataggtgcaattaattttattactacaatta
taaatatacaattaaatggtttaaagtttgatataatttcattatttatttgatcagttt
ttattacagcggtattattaattttatctttaccagttttagcaggggctattactatat
tattaactgatcgtaatttaaatacttctttttttgatccttctggaggaggagatccag
ttttatatcaacatttattttg--------------
>FCHAR2756-19_Zele_niveitarsis
---------------------------tttattttatatatggaatatgagcgggtatga
tggggttgtcattaagaatacttattcgattggaattatcttctgttgaaagtttattgg
gtgatgatcagatttataatagtgttgttactatacatgcttttgtaataatttttttta
tggttataccaattataattggaggatttggtaattgattaattcctttaatgttgggat
cattagatatagtttttcctcgattaaataatgctagatattgatttttaattccttcta
ttttttttataatattaagaggatttattggtatggggagagggactggatgaacagttt
atccccctctttctttaaatgttagtcatataagtatatctgttgatttaataatttttt
ctttgcatttggctggtatttcttcaattataggtgcaattaattttattactacaattt
ttaatataaccttgaatggcataaaatttgatataatttctttatttgtttgatcagttt
taattactgctattttattattattatctctgccagtattagcgggggctattactatat
tattgactgatcgtaatttaaatacttctttttttgatccatctggtggaggggatccag
ttttatatcaacactta-------------------
>GBAH12655-15_Zele_peronatus
----------------------tttattatattttttatatggtgtatgatctggtatat
tgggtttatcaatgagaataattattcgtatggaattatcttctgtgggaagtttatttg
gtaatgatcaaatttataatagtattgtaacaatacatgcatttgtaataatttttttta
tggttataccaattataattggtggatttggaaattgattaattccattgatattgggat
cattggatttagtttttccacgcttaaataatgcaagttattgatttttattaccttcaa
tatttttaataataatgagaggattaattggggttgggagtggtacaggatgaactgttt
accctcccctttctttgaatgtgaggcatgttagtatatctgttgatataacaatttttt
ctttacatatagcgggaatttcttcaattataggggcaattaattttattactactattt
taaatatgcgtttaaatggggtaaaatttgatataatttcattatttatttggtcagttt
taattacagccattttgttattattatcactccctgttttagcaggagcaattactatat
tattaactgatcgtaatttaaatacatcatt-----------------------------
------------------------------------
>GBAH12656-15_Zele_sp.
----------------------tttattatattttttatatggtttgtgagcaggagtat
tagggttatcaataagtgtaataattcggttagaattatcttctgttggtagattatttg
gggatgatcaaatttataatagggttgtaacaatacatgcatttgtcataatttttttta
tagttataccaattgtaattggaggatttggtaattgattaattcctttaatattaggtt
caatagatttagtttttcctcgtttaaataatgctaggtattgatttttaataccttcaa
tatttttgataataataagtgggatgatgggtactggtactgggacagggtgaactgttt
atcctcctttatcattaaatgtaagtcatgtaaggatatcagttgatataactatttttt
cacttcatttggcaggtatgtcttcaattataggagcaattaattttattactacaatta
ttaatatacgattgaatgggttaaaatttgatataatttctttatttatttgatcagtat
taattacagctgttttattattattatctttgcctgttttagctggggcaattactatat
tattaactgatcgtaatttaaatacttctttttttgatccttctgggggaggggatcctg
ttttgtat----------------------------
>GBIOB1524-19_Zele.sp
-------------------------aatatactttatttatggaatatgggcgggtattt
taggaatatcaataagaatattaattcgaatagagttatcaacaattgggagattacttg
gtgatgatcaaatttataatagaattgtgacagctcacgcttttattataatttttttta
tagttataccaattataattggagggttcggaaattgattaattccattaatattaggat
ccccagatatagtttttcctcgaataaataatgcgagatattgatttttaattccatcaa
taattttcatgttattaagaagattaattaattcaggatcaggtactggatgaactgttt
atcctcctctttctttaaatgttagtcataatggtttatcagtagatctaactatttttt
ctttacatttagcaggaatttcatcaattataggtgcagtaaattttattacaacaataa
ttaatataaatttaaaaggtataaagtttgatataatttctttatttaggtggtctgtta
tgattacagcagtattattattattatctttaccagttttagctggtgcaattacaatat
tattaacggaccgaaatttaaatacatcattttttgatccggctggaggaggtgacccag
tattatatcaacatttatt-----------------
>GBIOB1624-19_Zele.sp
-------------------------aatatactttatttatggaatatgggcgggtattt
taggaatatcaataagaatattaattcgaatagagttatcaacaattgggagattacttg
gtgatgatcaaatttataatagaattgtgacagctcacgcttttattataatttttttta
tagttataccaattataattggagggttcggaaattgattaattccattaatattaggat
ccccagatatagtttttcctcgaataaataatgcgagatattgatttttaattccatcaa
taattttcatgttattaagaagattaattaattcaggatcaggtactggatgaactgttt
atcctcctctttctttaaatgttagtcataatggtttatcagtagatctgactatttttt
ctttacatttagcaggaatttcatcaattataggtgcagtaaattttattacaacaataa
ttaatataaatttaaaaggtataaagtttgatataatttctttatttaggtggtctgtta
tgattacagcagtattattattattatctttaccagttttagctggtgcaattacaatat
tattaacggaccgaaatttaaatacatcattttttgatccggctggaggaggtgacccag
tattatatcaacatttatt-----------------
>GBMIN31653-13_Zele_caligatus
----------------------tttgatatattttatttatgggatatgggcaggaattt
taggcatatcaataagaatattaattcgaatagaattagccacaattggtagattattgg
gggatgatcaaatttataatagaattgtcacagctcatgcttttattataatttttttta
tagtcatacctattataattggagggttcggaaactgattaatcccattaatgttaggat
caccagatatagtttttcctcgaataaataatgctagatattgatttttaattccatcaa
taatttttatgttattaagaagattaattaattcggggtcagggacaggatgaactgttt
atcctcctctttctttgaatgttagtcatagtggattatcagtagatttaactatttttt
ctttacatttagcaggtatttcatcaattataggtgctgttaattttattacaacaataa
ttaatataaatttaaaaggtataaaatttgatataatttcattattttgttgatcagtta
ttattacagcggtattattattattatctttaccagttttagctggtgcaattacaatat
tattaacagatcgaaatttaaatacatcattttttgatccagctggggggggggatccgg
ttttatatcaacatttattt----------------
>GBMIN31657-13_Zele_albiditarsus
----------------------tttattatattttctttatggaatatgagcaggaatat
taggtttatctataagaataattattcgattagaattatcatctgttggaagattatttg
gtgatgatcagatttataatagaattgttacaatacatgcttttgttatgatttttttta
tagttataccaattataattggtggatttggtaattgattaattccattaatattgggtt
caatagatttagtttttcctcgattgaataatgctagatattgatttttgattccttcaa
tttttttaataataataagaggaataattggtacaggtagaggaactggatgaacagtat
atccacctctttctttaaatgtaaggcatgtaaggatatctgtagatataactatttttt
ctttacatttagcagggatttcttctattataggtgcaattaattttattactacaatta
taaatatacaattaaatggtttaaagtttgatataatttcattatttatttgatcagttt
ttattacagcggtattattaattttatctttaccagttttagcaggggctattactatat
tattaactgatcgtaatttaaatacttctttttttgatccttctggaggaggagatccag
ttttatatcaacatttattt----------------
>GBMIN31671-13_Zele_deceptor
----------------------gttactttattttatatacggcatatgagctggtataa
taggattatcattgagtatgcttattcggttagaattatcttctgttgagagtttattag
gtgatgatcagatttataatagggttgtgactatacatgcttttgtaataatttttttta
tggtcataccaattataattgggggatttggtaattgattaatccctttaatgttagggt
cattagatatagtttttcctcgtttaaataatgctaggtattgatttttaattccttcaa
ttttttttataataataagaggatttattgggatgggtagtggaactggttgaacagttt
accctcctctttctttaaatgtgagtcatataagtatatctgttgatataagaatttttt
ctttacatttagctggtatttcttcaattatgggtgcaattaattttatttctacaattt
taaatatgaaattgaatggtataaaatttgatataatttcattatttgtttgatcagttt
taattactgcaattttattattattatctttgccagtattagctggtgcaattactatat
tattgactgatcgtaatttaaatacttctttttttgatccatctggtgggggagatccag
ttttatatcaacatttattt----------------
>GBMIN31804-13_Zele_chlorophthalmus
----------------------attaatatattttttatacggattatgagcaggaactt
taggtctatctttaagaataattattcggtttgaattatcttctgttgatagtttattaa
gagatgaccaaatttataatagaattgtaactatacatgcctttgtaataatttttttta
tagtcataccaattataattggaggatttggaaactggttaattcccttaatacttggat
caatagaccttgtatttccgcgattaaataacgctagatactgatttttaatcccttcaa
tattttttatacttttaagaagattaattggtataggaagagggacaggatgaacagttt
atcctcctttatcctctaatattagacatactagaatatctgttgacataacaatttttt
ctttacatttagccggtatttcttctattataggagccgtaaattttattactacaattt
taaatatacaattaaatggaataaaatttgatataatttctttatttgtttgatctgttt
ttattactgctgttttactattactctctctccccgttttagcaggagctattactatat
tattaagtgaccgaaacctaaacacttcattttttgacccctcaggaggaggagaccc--
------------------------------------
>GBMIN31805-13_Zele_deceptor
----------------------gttactttattttatatacggcatatgagctggtataa
taggattatcattgagtatgcttattcggttagaattatcttctgttgagagtttattag
gtgatgatcagatttataatagggttgtgactatacatgcttttgtaataatttttttta
tggtcataccaattataattgggggatttggtaattgattaatccctttaatgttagggt
cattagatatagtttttcctcgtttaaataatgctaggtattgatttttaattccttcaa
ttttttttataataataagaggatttattgggatgggtagtggaactggttgaacagttt
accctcctctttctttaaatgtaagtcatataagtatatctgttgatataagaatttttt
ctttacatttagctggtatttcttcaattatgggtgcaattaattttatttctacaattt
taaatatgaaattgaatggtataaaatttgatataatttcattatttgtttgatcagttt
taattactgcaattttattattattatctttgccagtattagctggtgcaattactatat
tattgactgatcgtaatttaaatacttctttttttgatccatctggtggaggagatccag
ttttatatcaacatttattt----------------
>GBMIN31818-13_Zele_chlorophthalmus
----------------------attaatatattttttatacggattatgagcaggaactt
taggtctatctttaagaataattattcggtttgaattatcttctgttgatagtttattaa
gagatgaccaaatttataatagaattgtaactatacatgcctttgtaataatttttttta
tagtcataccaattataattggaggatttggaaactggttaattcccttaatacttggat
caatagaccttgtatttccgcgattaaataacgctagatactgatttttaatcccttcaa
tattttttatacttttaagaagattaattggtataggaagagggacaggatgaacagttt
atcctcctttatcctctaatattagacatactagaatatctgttgacataacaatttttt
ctttacatttagccggtatttcttctattataggagccgtaaattttattactacaattt
taaatatacaattaaatggaataaaatttgatataatttctttatttgtttgatctgttt
ttattactgctgttttactattactctctctccccgttttagcaggagctattactatat
tattaactgaccgaaacctaaacacttcattttttgacccctcaggaggaggagacccaa
tcctttaccaacatttattt----------------
>GMMTC147-17_Zele_chlorophthalmus
----------------------attaatatattttttatacggattatgagcaggaactt
taggtctatctttaagaataattattcggtttgaattatnttctgttgatagtttattaa
gagatgaccaaatttataatagaattgtaactatacatgcctttgtaataatttttttta
tagttataccaattataattggagggtttggaaactggttaattcccttaatacttggat
caatagaccttgtatttccgcgattaaataacgctagatactgatttttaatcccttcaa
tattttttatacttttaagtagattaattggtataggaagagggacaggatgaacagttt
atcctcctttatcttctaatattagacatactagaatatctgttgacataacaatttttt
ctttacatttagccggtatttcttctattataggagccgtaaattttattactacaattt
taaatatacaattaaatgggataaaatttgatataatttctttatttgtttgatctgttt
ttattactgctgttttactattactctctctccccgttttagcaggagctattactatat
tattaactgaccgaaacctaa---------------------------------------
------------------------------------
>GMOIG028-15_Zele.sp
----------------------gttactttattttatatatgggatatggtcgggtataa
taggattgtcattaagaatacttattcggttagaattatcttctgttgaaagtttgttag
gtgatgatcaaatttataatagagttgttactatacatgcttttgttataatttttttta
tggttataccaattataattggggggtttggtaattggttaattcctttaatattagggt
cattagatatagtttttcctcggttaaataatgctagatattgatttttaattccatcta
ttttttttataatattaagaggatttgttgggatggggagagggactggttgaacagttt
atcctcctctttctttaaatgtgagccatataagtatatctgttgatataagaatttttt
ctttacatttagctggtatttcttcaattataggtgcaattaattttatttctacaattt
ttaatatgaatttgaatggtataaaatttgatataatttcgttatttgtttgatcagttt
taattactgctattttattgttgttatctttaccagtattggctggtgcaattactatat
tattgactgatcgtaatttaaatacttctttttttgatccttctggtgggggggatcctg
ttttatatcaacatttgttt----------------
>HPPPK1329-13_Zele.sp
----------------------attattatattttttgtacggaacgtgagccggaatac
tcgggctatcattaagaatactaattcggttggaactgtcatctgtcgacagcctaatag
aagatgatcaaatttataacacaattgtcacaatacatgcctttgtaataatttttttta
tagttataccaattataattggtggttttggaaattgattaatcccattaatactaggat
caatagatttaattttcccccgattaaataatgcaagttactgatttttaatcccatcaa
tatttttaatattactaagtgggctgactgggataggctcaggaacaggatgaactattt
atcctcctctatctataaatattagacattcaagtatatcagttgatataacaatttttt
ccttacatttagctggaatctcctctattataggagcagtaaattttattactacaatta
taaatatacaactaaatggaataaaatttgatataatttcattatttatctgatctgttt
ttatcactgctattttacttttactttcattacctgtattagcaggagcaatcacgatat
tactgactgatcgaaatcttaacacttccttttttgacccgtcaggcgggggagatccaa
tcctttatcaacatttattc----------------
>KNWRA056-12_Zele_niveitarsis
----------------------gttactttattttatatatggaatatgagcgggtatga
tggggttgtcattaagaatacttattcgattggaattatcttctgttgaaagtttattgg
gtgatgatcagatttataatagtgttgttactatacatgcttttgtaataatttttttta
tggttataccaattataattggaggatttggtaattgattaattcctttaatgttgggat
cattagatatagtttttcctcgattaaataatgctagatattgatttttaattccttcta
ttttttttataatattaagaggatttattggtatggggagagggactggatgaacagttt
atccccctctttctttaaatgttagtcatataagtatatctgttgatttaataatttttt
ctttgcatttggctggtatttcttcaattataggtgcaattaattttattactacaattt
ttaatataaccttgaatggcataaaatttgatataatttctttatttgtttgatcagttt
taattactgctattttattattattatctctgccagtattagcgggggctattactatat
tattgactgatcgtaatttaaatacttctttttttgatccatctggtggaggggatccag
ttttatatcaacacttattt----------------
>MAHYM973-12_Zele.sp
----------------------tttattatattttttatatggtgtatgatctggtatat
tgggtttatcaatgagaataattattcgtatagaattatcttctgtaggaagtttatttg
gtaatgatcaaatttataatagtattgtaacaatgcatgcatttgtaataatttttttta
tggttataccaattataattggtgggtttggaaattgattaattccattgatattgggat
cattagatttagtttttccgcgtttaaataatgcaagttattgatttttattaccttcaa
tatttttaataataatgagaggactaattggggttggtagtggtacaggatgaactgttt
atccccctctttctttgaatgtgaggcatgttagtatatctgttgatataacaatttttt
ctttacatatagcgggtatttcttcaattataggggcaattaattttattactactattt
taaatatacggttaaatggggtaaaatttgatataatttcattatttatttggtcagttt
taattacagctattttgttactattatccctccctgttttagcaggagcaattactatat
tattaactgatcgtaatttaaatacatcattttttgatccatcaggtgggggtgatccag
ttttgtatcaacatttattt----------------
>MAHYM975-12_Zele.sp
----------------------tttattatattttttatatggtgtatgatctggtatat
tgggtttatcaatgagaataattattcgtatagaattatcttctgtaggaagtttatttg
gtaatgatcaaatttataatagtattgtaacaatgcatgcatttgtaataatttttttta
tggttataccaattataattggtgggtttggaaattgattaattccattgatattgggat
cattagatttagtttttccgcgtttaaataatgcaagttattgatttttattaccttcaa
tatttttaataataatgagaggactaattggggttggtagtggtacaggatgaactgttt
atccccctctttctttgaatgtgaggcatgttagtatatctgttgatataacaatttttt
ctttacatatagcgggtatttcttcaattataggggcaattaattttattactactattt
taaatatacggttaaatggggtaaaatttgatataatttcattatttatttggtcagttt
taattacagctattttgttactattatccctccctgttttagcaggagcaattactatat
tattaactgatcgtaatttaaatacatcattttttgatccatcaggtgggggtgatccag
ttttgtatcaacatttattt----------------
>MAHYM981-12_Zele.sp
----------------------tttattatattttttatatggtgtatgatctggtatat
tgggtttatcaatgagaataattattcgtatagaattatcttctgtaggaagtttatttg
gtaatgatcaaatttataatagtattgtaacaatgcatgcatttgtaataatttttttta
tggttataccaattataattggtgggtttggaaattgattaattccattgatattgggat
cattagatttagtttttccacgtttaaataatgcaagttattgatttttattaccttcaa
tatttttaataataatgagaggactaattggggttggtagtggtacaggatgaactgttt
atccccctctttctttgaatgtgaggcatgttagtatatctgttgatataacaatttttt
ctttacatatagcgggtatttcttcaattataggggcaattaattttattactactattt
taaatatacggttaaatggggtaaaatttgatataatttcattatttatttggtcagttt
taattacagctattttgttattattatcccttcctgttttagcaggagcaattactatat
tattaactgatcgtaatttaaatacatcattttttgatccatcaggtgggggtgatccag
ttttgtaccaacatttattt----------------
>METEO042-19_Zele_albiditarsus
----------------------tttattatattttctttatggaatatgagcaggaatat
taggtttatctataagaataattattcgattagaattatcatctgttggaagattatttg
gtgatgatcagatttataatagaattgttacaatacatgcttttgttatgatttttttta
tagttataccaattataattggtggatttggtaattgattaattccattaatattgggtt
caatagatttagtttttcctcgattgaataatgctagatattgatttttgattccttcaa
tttttttaataataataagaggaataattggtacaggtagaggaactggatgaacagtat
atccacctctttctttaaatgtaaggcatgtaaggatatctgtagatataactatttttt
ctttacatttagcagggatttcttctattataggtgcaattaattttattactacaatta
taaatatacaattaaatggtttaaagtttgatataatttcattatttatttgatcagttt
ttattacagcggtattattaattttatctttaccagttttagcaggggctattactatat
tattaactgatcgtaatttaaatacttctttttttgatccttctggaggaggagatccag
ttttatatcaacatttattt----------------
>METEO043-19_Zele_deceptor
----------------------gttactttattttatatacggcatatgagctggtataa
taggattatcattgagtatgcttattcggttagaattatcttctgttgagagtttattag
gtgatgatcagatttataatagggttgtgactatacatgcttttgtaataatttttttta
tggtcataccaattataattgggggatttggtaattgattaatccctttaatgttagggt
cattagatatagtttttcctcgtttaaataatgctaggtattgatttttaattccttcaa
ttttttttataataataagaggatttattgggatgggtagtggaactggttgaacagttt
accctcctctttctttaaatgtgagtcatataagtatatctgttgatataagaatttttt
ctttacatttagctggtatttcttcaattatgggtgcaattaattttatttctacaattt
taaatatgaaattgaatggtataaaatttgatataatttcattatttgtttgatcagttt
taattactgcaattttattattattatctttgccagtattagctggtgcaattactatat
tattgactgatcgtaatttaaatacttctttttttgatccatctggtgggggagatccag
ttttatatcaacatttattt----------------
>METEO075-19_Zele_chlorophthalmus
----------------------attaatatattttttatacggattatgagcaggaactt
taggtctatctttaagaataattattcggtttgaattatcttctgttgatagtttattaa
gagatgaccaaatttataatagaattgtaactatacatgcctttgtaataatttttttta
tagtcataccaattataattggaggatttggaaactggttaattcccttaatacttggat
caatagaccttgtatttccgcgattaaataacgctagatactgatttttaatcccttcaa
tattttttatacttttaagaagattaattggtataggaagagggacaggatgaacagttt
atcctcctttatcctctaatattagacatactagaatatctgttgacataacaatttttt
ctttacatttagccggtatttcttctattataggagccgtaaattttattactacaattt
taaatatacaattaaatggaataaaatttgatataatttctttatttgtttgatctgttt
ttattactgctgttttactattactctctctccccgttttagcaggagctattactatat
tattaagtgaccgaaacctaaacacttcattttttgacccctcaggaggaggagacccnn
nnnnnnnnnnnnnnnnnnnn----------------
>MPGF357-19_Zele.sp
------------------------tactttattttatatatggtatatgggctggtataa
tagggttatcattaagtatattaattcggttagagttatcttctgttgatagtttacttg
gtgatgatcaaatttataatagtgttgtaactatacatgcttttgtaataatttttttta
tagttataccaattataattgggggatttggaaattgattagttcctttaatattaggtt
ctttggatatagtttttcctcgattaaataatgcaaggtattgatttttaataccttcaa
ttttttttatggtattaagaggatttattggaatgggtagaggtacaggttgaactgttt
atcctcctctttctttaaatgttagacatataagaatatctgtagatttaacaatttttt
ctttacatttagcaggtatttcttcaattataggtgcaattaattttatttcaactattt
taaatatgcatttaagtggattaaagtttgatataatttcattatttgtttgatcggttt
taattactgcagttttattattattatctttaccagttttagcaggggctattactatat
tattgactgatcgtaatttaaatacttctttttttgatccatctggtggtggtgatccag
ttttatatcagcatttatt-----------------
>NMCC1464-23_Zele.sp
----------------------tttaatatactttatttatggaatatgggcgggtattt
taggaatatcaataagaatattaattcgaatagagttatcaacaattgggaggttacttg
gtgatgatcaaatttataatagaattgtaacagctcatgcttttgtaatgatttttttta
tagtaataccaattataattggggggtttggaaattgattaattccattaatattaggat
ctccagatatagtttttcctcgaataaataatgctagatattgatttttaattccatcaa
taatttttatattattaagaagattgattaattcaggatcgggcacaggatgaactgttt
atccgcctctttctttaaatgtaagtcataatgggttatcagtagatctaactatttttt
ctttacatttagcagggatttcatcaattataggtgctgtaaattttattacaacaataa
ttaatataaatttaaaaggtataaagtttgatataatttctttatttaggtggtctgtta
taattacagcagtattattattattatctttaccagttttagctggtgcaattacaatat
tattaacggaccgaaatttaaatacatcattttttgacccggctggtgggggtgacccag
tattataccaacatttatttt---------------
>NOPRA1424-18_Zele_deceptor
------------------------------------------gcatatgagctggtataa
taggattatcattgagtatgcttattcggttagaattatcttctgttgagagtttattag
gtgatgatcagatttataatagggttgtgactatacatgcttttgtaataatttttttta
tggtcataccaattataattgggggatttggtaattgattaatccctttaatgttagggt
cattagatatagtttttcctcgtttaaataatgctaggtattgatttttaattccttcaa
ttttttttataataataagaggatttattgggatgggtagtggaactggttgaacagttt
accctcctctttctttaaatgtgagtcatataagtatatctgttgatataagaatttttt
ctttacatttagctggtatttcttcaattatgggtgcaattaattttatttctacaattt
taaatatgaaattgaatggtataaaatttgatataatttcattatttgtttgatcagttt
taattactgcaattttattattattatctttgccagtattagctggtgcaattactatat
tattgactgatcgtaatttaaatacttctttttttgatccatctggtggaggagatccag
ttttatatcaacatttattt----------------
>NOPRA1472-18_Zele.sp
-----------------------ttactttattttatatatggcatatgggcaggtataa
taggtctttcgttaaggatacttattcggttagaattatcttctgttgaaaggttattag
gtgatgatcaaatttataatagggttgttactatgcatgcttttgtaataatttttttta
tagtcataccaattataattggtggatttggtaattggttagttcctttaatgttaggat
cattagatatagtttttcctcgattaaataatgctagttattgatttttaattccttcaa
tttttttaataatattaagaggatttattggcataggaagagggacagggtgaacagttt
atcctcccctttctttaaatgttagtcatataggtatatctgttgatataaggatttttt
ctttacattttgctggtatttcttcaattatgggtgcaattaattttatttctactattt
taaatataaatttaaatggtataaaatttgatataatttctttatttgtttggtcagtct
taattactgctattttattattattatctttaccggtattggctggtgcaattactatat
tgctaactgatcgaaatttaaatacttcattttttgatccatctggagggggggatccag
tattatatcaacatttattt----------------
>NSMTP184-15_Zele_chlorophthalmus
----------------------attaatatattttttatacggattatgagcaggaactt
taggtctatctttaagaataattattcggtttgaattatcttctgttgatagtttattaa
gagatgaccaaatttataatagaattgtaactatacatgcctttgtaataatttttttta
tagttataccaattataattggaggatttggaaactggttaattcccttaatacttggat
caatagaccttgtatttccgcgattaaataacgctagatactgatttttaatcccttcaa
tattttttatacttttaagaagattaattggtataggaagagggacaggatgaacagttt
atcctcctttatcctctaatattagacatactagaatatctgttgacataacaatttttt
ctttacatttagccggtatttcttctattataggagccgtaaattttattactacaattt
taaatatacaattaaatgggataaaatttgatataatttctttatttgtttgatctgttt
ttattactgctgttttactattactctctctccccgttttagcaggagctattactatat
tattaactgaccgaaacctaaacacttcattttttgacccctcaggaggaggagacccaa
tcctttaccaacatttattt----------------
>NSMTP185-15_Zele_chlorophthalmus
----------------------attaatatattttttatacggattatgagcaggaactt
taggtctatctttaagaataattattcggtttgaattatcttctgttgatagtttattaa
gagatgaccaaatttataatagaattgtaactatacatgcctttgtaataatttttttta
tagtcataccaattataattggaggatttggaaactggttaattcccttaatacttggat
caatagaccttgtatttccgcgattaaataacgctagatactgatttttaatcccttcaa
tattttttatacttttaagaagattaattggtataggaagagggacaggatgaacagttt
atcctcctttatcctctaatattagacatactagaatatctgttgacataacaatttttt
ctttacatttagccggtatttcttctattataggagccgtaaattttattactacaattt
taaatatacaattaaatggaataaaatttgatataatttctttatttgtttgatctgttt
ttattactgctgttttactattactctctctccccgttttagcaggagctattactatat
tattaactgaccgaaacctaaacacttcattttttgacccctcaggaggaggagacccaa
tcctttaccaacatttattt----------------
>NSMTP186-15_Zele_chlorophthalmus
----------------------attaatatattttttatacggattatgagcaggaactt
taggtctatctttaagaataattattcggtttgaattatcttctgttgatagtttattaa
gagatgaccaaatttataatagaattgtaactatacatgcctttgtaataatttttttta
tagttataccaattataattggaggatttggaaactggttaattcccttaatacttggat
caatagaccttgtatttccgcgattaaataacgctagatactgatttttaatcccttcaa
tattttttatacttttaagaagattaattggtataggaagagggacaggatgaacagttt
atcctcctttatcctctaatattagacatactagaatatctgttgacataacaatttttt
ctttacatttagccggtatttcttctattataggagccgtaaattttattactacaattt
taaatatacaattaaatgggataaaatttgatataatttctttatttgtttgatctgttt
ttattactgctgttttactattactctctctccccgttttagcaggagctattactatat
tattaactgaccgaaacctaaacacttcattttttgacccctcaggaggaggagacccaa
tcctttaccaacatttattt----------------
>NSMTP187-15_Zele_deceptor
----------------------gttactttattttatatacggcatatgagctggtataa
taggattatcattgagtatgcttattcggttagaattatcttctgttgagagtttattag
gtgatgatcagatttataatagggttgtgactatacatgcttttgtaataatttttttta
tggtcataccaattataattgggggatttggtaattgattaatccctttaatgttagggt
cattagatatagtttttcctcgtttaaataatgctaggtattgatttttaattccttcaa
ttttttttataataataagaggatttattgggatgggtagtggaactggttgaacagttt
accctcctctttctttaaatgtaagtcatataagtatatctgttgatataagaatttttt
ctttacatttagctggtatttcttcaattatgggtgcaattaattttatttctacaattt
taaatatgaaattgaatggtataaaatttgatataatttcattatttgtttgatcagttt
taattactgcaattttattattattatctttgccagtattagctggtgcaattactatat
tattgactgatcgtaatttaaatacttctttttttgatccatctggtggaggagatccag
ttttatatcaacatttattt----------------
>NSMTP188-15_Zele_deceptor
----------------------gttactttattttatatatggcatatgagctggtataa
taggattatcattgagtatgcttattcggttagaattatcttctgttgatagtttattag
gtgatgatcagatttataatagggttgtgactatacatgcttttgtaataatttttttta
tggtcataccaattataattgggggatttggtaattgattaatccctttaatgttagggt
cattagatatagtttttcctcgtttaaataatgctaggtattgatttttaattccttcaa
ttttttttataataataagaggatttattgggatgggtagtggaactggttgaacagttt
accctcctctttctttaaatgtgagtcatataagtatatctgttgatataagaatttttt
ctttacatttagctggtatttcttcaattatgggtgcaattaattttatttctacaattt
taaatatgaaattgaatggtataaaatttgatataatttcattatttgtttgatcagttt
taattactgcaattttattattattatctttgccagtattagctggtgcaattactatat
tattgactgatcgtaatttaaatacttctttttttgatccatctggtggaggagatccag
ttttatatcaacatttattt----------------
>NSMTP189-15_Zele_deceptor
----------------------gttactttattttatatacggcatatgagctggtataa
taggattatcattgagtatgcttattcggttagaattatcttctgttgagagtttattag
gtgatgatcagatttataatagggttgtgactatacatgcttttgtaataatttttttta
tggtcataccaattataattgggggatttggtaattgattaatccctttaatgttagggt
cattagatatagtttttcctcgtttaaataatgctaggtattgatttttaattccttcaa
ttttttttataataataagaggatttattgggatgggtagtggaactggttgaacagttt
accctcctctttctttaaatgtgagtcatataagtatatctgttgatataagaatttttt
ctttacatttagctggtatttcttcaattatgggtgcaattaattttatttctacaattt
taaatatgaaattgaatggtataaaatttgatataatttcattatttgtttgatcagttt
taattactgcaattttattattattatctttgccagtattagctggtgcaattactatat
tattgactgatcgtaatttaaatacttctttttttgatccatctggtggaggagatccag
ttttatatcaacatttattt----------------
>ONTB10784-23_Zele_Malaise7220
----------------------gttactttattttatatatgggatatggtcaggtatat
tgggtctatcattaagtatattgattcggttggagttatcttctgttggaaggttattag
gtgatgatcaaatttataatagagttgttactatacatgcttttgtaataatttttttta
tagttataccaattataattggggggtttggtaattgattaattcctttaatgttagggg
cattagatatagtttttcctcgattaaataatgctagatattgatttttaatcccttcag
ttttttttatgatattgaggggatttattggtataggaagggggactgggtgaactgttt
atcctcctctttctttaaatgtgagtcatataaggatatctgttgattttagaatttttt
ctttacatttggctggtatttcttcaattataggtgcaattaattttatttctacaattt
taaatatgaaattaaatggaataaaatttgatataatttctttatttgtttgatcagttt
taattactgctattttattattattatctttaccagtattggcaggtgcaattactatat
tattgactgatcgtaatttaaatacttctttttttgatccttctggtgggggggacccag
ttttatatcagcatttgttt----------------
>OPPHO218-17_Zele.sp
----------------------tttattatattttttatatggtttgtgagcaggagtat
tagggttatcaataagtgtaataattcggttagagttatcttctgttggtagattatttg
gggatgatcaaatttataatagggttgtaacaatacatgcatttgtcataatttttttta
tagttataccaattgtaattggaggatttggtaattgattaattcctttaatattaggtt
caatagatttagtttttcctcgtttaaataatgctaggtattgatttttaataccttcaa
tatttttgataataataagtgggatgatgggtactggtactgggacagggtgaactgttt
atcctcctttatcattaaatgtaagtcatgtaaggatatcagttgatataactatttttt
cacttcatttggcaggtatatcttcaattataggagcaattaattttattactacaatta
ttaatatacgattaaatgggttaaaatttgatataatttctttatttatttgatcagtat
taattacagctgttttattattattatctttgcctgttttagctggggcaattactatat
tattaactgatcgtaatttaaatacttctttttttgatccttctgggggaggggatcctg
ttttgtatcaacatttgttt----------------
>SSGBA2756-14_Zele_niveitarsis
--------------------------------tttatatatggaatatgagcgggtatga
tggggttgtcattaagaatacttattcgattggaattatcttctgttgaaagtttattgg
gtgatgntcagatttataatagtgttgttactatacatgcttttgtaataatttttttta
tggttataccaattataattggaggatttggtaattgattaattcctttaatgttgggat
cattagatatagtttttcctcgattaaataatgctagatattgatttttaattccttcta
ttttttttataatattaagaggatttattggtatggggagagggactggatgaacagttt
atccccctctttctttaaatgttagtcatataagtatatctgttgatttaataatttttt
ctttgcatttggctggtatttcttcaattataggtgcaattaattttattactacaattt
ttaatataaccttgaatggcataaaatttgatataatttctttatttgtttgatcagttt
taattactgctattttattattattatctctgccagtattagcgggg-------------
------------------------------------------------------------
------------------------------------
>SSGLC5311-15_Zele.sp
-----------------------ttactttattttatatatggtatatgggcaggtataa
tgggattgtctttaagcatacttattcggttagaattatcttctgttgaaagtttattgg
gtgatgatcaaatttataataggattgttactatgcatgcttttgtaataatttttttta
tagttatgccaattataattggaggatttggtaattggttaattcctttaatgttaggat
cattagatatagtttttcctcgattaaacaatgctagttattgatttttaattccttcaa
ttttttttataatattaagaggatttattggtataggaaggggtactggttgaacagttt
atccccctctttctttaaatgtaagacatataagtatatctgttgatataagaatttttt
ctttacatttggctggtatttcttcaattatgggtgcaattaattttatttctacaattt
taaatataaatttgaatgggataaaatttgatataatttcattatttgtttgatcagttt
taattactgctattttattgttattgtctttaccagtattggctggggcaattactata-
------------------------------------------------------------
------------------------------------
>TDAAT116-19_Zele_albiditarsus
----------------------tttattatattttctttatggaatatgagcaggaatat
taggtttatctataagaataattattcgattagaattatcatctgttggaagattatttg
gtgatgatcaaatttataatagaattgttacaatacatgcttttgttatgatttttttta
tagttataccaattataattggtggatttggtaattgattaattccattaatattgggtt
caatagatttagtttttcctcgattgaataatgctagatattgatttttgattccttcaa
tttttttaataataataagaggaataattggtacaggtagaggaactggatgaacagtat
atccacctctttctttaaatgtaaggcatgtaaggatatctgtagatataactatttttt
ctttacatttagcagggatttcttctattataggtgcaattaattttattactacaatta
taaatatacaattaaatggtttaaagtttgatataatttcattatttatttgatcagttt
ttattacagcggtattattaattttatctttaccagttttagcaggggctattactatgt
tattaactgatcgtaatttaaatacttctttttttgatccttctggaggaggagatccag
ttttatatcaacatttattt----------------
>AMTPB1422-15_Zele_chlorophthalmus
----------------------attaatatattttttatacggattatgagcaggaactt
taggtctatctttaagaataattattcggtttgaattatcttctgttgatagtttattaa
gagatgaccaaatttataatagaattgtaactatacatgcctttgtaataatttttttta
tagtcataccaattataattggaggatttggaaactggttaattcccttaatacttggat
caatagaccttgtatttccgcgattaaataacgctagatactgatttttaatcccttcaa
tattttttatacttttaagaagattaattggtataggaagagggacaggatgaacagttt
atcctcctttatcctctaatattagacatactagaatatctgttgacataacaatttttt
ctttacatttagccggtatttcttctattataggagccgtaaattttattactacaattt
taaatatacaattaaatgggataaaatttgatataatttctttatttgtttgatctgttt
ttattacagctgttttactattactctctctccccgttttagcaggagctattactatat
tattaactgaccgaaacctaaacacttcattttttg------------------------
------------------------------------
>ANBIO312-19_Zele.sp
----------------------gttactttattttatatatggcatatgatctggtataa
tagggttatcattgagtatgcttattcggttagaattatcttctgttgagagtttattag
gtgatgatcagatttataatagggttgttactatacatgcttttgtaataatttttttta
tggtcataccaattataattgggggatttggtaattgattaattcctttaatgttagggt
cgttagatatagtttttcctcgtttaaataatgctaggtattgatttttaattccttcaa
ttttttttttaataataagaggatttattgggatgggtagtggaactggttgaacagttt
atcctcctctttctttgaatgtgagtcatataagtatatctgttgatataagaatttttt
ctttacatttagctggtatttcttcaattatgggtgcaattaattttatttctacaattt
taaatatgaaattgaatggtataaaatttgatataatttcattatttgtttgatcagttt
taattactgcaattttattattattatctttgccagtattagctggtgcaattactatat
tattgactgatcgtaatttaaatacttctttttttgatccatctggtggaggagacccag
ttttataccaacatttattt----------------
>ASGLE1524-10_Zele.sp
----------------------tttattatattttttatatggtttgtgagcaggagtat
tagggctatcaataagtgtaataattcggttagaattgtcttctgttggtagattatttg
gggatgatcaaatttataatagggttgtaacaatacatgcatttgtaataatttttttta
tagttatgccaattgtaattggaggatttggtaattggttaattcctttaatattaggtt
caatagatttagtttttcctcgtttaaataatgctagatactgatttttaataccctcaa
tatttttaataataataagtggaataatggggactggtactgggacagggtgaactgtat
atcctcctttatcattaaatgtaagtcatgttagtatatcagttgatataacgatttttt
cacttcatttggcaggtatatcttcaattataggagcaattaattttattaccacaatta
ttaatatacgattaaatggattaaaatttgatataatttctttatttatttgatcagtat
taattacagctgttttattattattatctttacctgttttagctggtgcaattactatat
tattaactgatcgtaatttaaatacttctttttttgatccttctggaggaggggatcctg
ttttgtatcaacatttgttt----------------
>ASHYB1380-09_Zele_Janzen33
----------------------gttattatattttttatatggtatgtgatcaggaatag
tgggtttatctttgaggatattaattcgggtagagttatcttctgtaggtagtttaatag
gagatgatcaaatttataatagtattgttactatacatgcttttgttataatttttttta
tagttatacctattataattggtgggtttggtaattgattaattcctttaatattaggtt
cgatagatttagtttttcctcgattaaataatgctagtttttgatttttagttccttcta
ttttttttatattagttagaggattagtgggatctggtagggggactggttgaactgttt
atccgcctttatcattaaatttaagtcatgcaagtatatctgtggatatttctatttttt
ctttgcatttagctggtatttcttctattatgggagctattaattttatttctacaattt
taaatatacaattaaatggggtaaaatttgatataatttcattgtttgtttgatctgttt
taattacggcatttttattattattttctttaccagttttagctggtgctattactatat
tattgactgatcgtaatttaaatacttctttttttgatccttctggaggtggagatcctg
tattatatcaacatttattt----------------
>ASHYB1383-09_Zele_Janzen33
----------------------gttattatattttttatatggtatgtgatcaggaatag
tgggtttatctttgaggatattaattcgggtagagttatcttctgtaggtagtttaatag
gagatgatcaaatttataatagtattgttactatacatgcttttgttataatttttttta
tagttatacctattataattggtgggtttggtaattgattaattcctttaatattaggtt
cgatagatttagtttttcctcgattaaataatgctagtttttgatttttagttccttcta
ttttttttatattagttagaggattagtgggatctggtagggggactggttgaactgttt
atccgcctttatcattaaatttaagtcatgcaagtatatctgtggatatttctatttttt
ctttgcatttagctggtatttcttctattatgggagctattaattttatttctacaattt
taaatatacaattaaatggggtaaaatttgatataatttcattgtttgtttgatctgttt
taattacggcatttttattattattttctttaccagttttagctggtgctattactatat
tattgactgatcgtaatttaaatacttctttttttgatccttctggaggtggagatcctg
tattatatcaacatttattt----------------
>ASHYE724-09_Zele_Janzen33
-----------------------ttattatattttttatatggtatgtgatcaggaatag
tgggtttatctttgaggatattaattcgggtagagttatcttctgtaggtagtttaatag
gagatgatcaaatttataatagtattgttactatacatgcttttgttataatttttttta
tagttatacctattataattggtgggtttggtaattgattaattcctttaatattaggtt
cgatagatttagtttttcctcgattaaataatgctagtttttgatttttagttccttcta
ttttttttatattagttagaggattagtgggatctggtagggggactggttgaactgttt
atccgcctttatcattaaatttaagtcatgcaagtatatctgtggatatttctatttttt
ctttgcatttagctggtatttcttctattatgggagctattaattttatttctacaattt
taaatatacaattaaatggggtaaaatttgatataatttcattgtttgtttgatctgttt
taattacggcatttttattattattttctttaccagttttagctggtgctattactatat
tattgactgatcgtaatttaaatacttctttttttgatccttctggaggtggagatcctg
tattatatcaacatttattt----------------
>ASHYE725-09_Zele_Janzen33
-----------------------ttattatattttttatatggtatgtgatcaggaatag
tgggtttatctttgaggatattaattcgggtagagttatcttctgtaggtagtttaatag
gagatgatcaaatttataatagtattgttactatacatgcttttgttataatttttttta
tagttatacctattataattggtgggtttggtaattgattaattcctttaatattaggtt
cgatagatttagtttttcctcgattaaataatgctagtttttgatttttagttccttcta
ttttttttatattagttagaggattagtgggatctggtagggggactggttgaactgttt
atccgcctttatcattaaatttaagtcatgcaagtatatctgtggatatttctatttttt
ctttgcatttagctggtatttcttctattatgggagctattaattttatttctacaattt
taaatatacaattaaatggggtaaaatttgatataatttcattgtttgtttgatctgttt
taattacggcatttttattattattttctttaccagttttagctggtgctattactatat
tattgactgatcgtaatttaaatacttctttttttgatccttctggaggtggagatcctg
tattatatcaacatttattt----------------
>ASHYE728-09_Zele_Janzen33
-----------------------ttattatattttttatatggtatgtgatcaggaatag
tgggtttatctttgaggatattaattcgggtagagttatcttctgtaggtagtttaatag
gagatgatcaaatttataatagtattgttactatacatgcttttgttataatttttttta
tagttatacctattataattggtgggtttggtaattgattaattcctttaatattaggtt
cgatagatttagtttttcctcgattaaataatgctagtttttgatttttagttccttcta
ttttttttatattagttagaggattagtgggatctggtagggggactggttgaactgttt
atccgcctttatcattaaatttaagtcatgcaagtatatctgtggatatttctatttttt
ctttgcatttagctggtatttcttctattatgggagctattaattttatttctacaattt
taaatatacaattaaatggggtaaaatttgatataatttcattgtttgtttgatctgttt
taattacggcatttttattattattttctttaccagttttagctggtgctattactatat
tattgactgatcgtaatttaaatacttctttttttgatccttctggaggtggagatcctg
tattatatcaacatttattt----------------
>ASHYE729-09_Zele_Janzen33
-----------------------ttattatattttttatatggtatgtgatcaggaatag
tgggtttatctttgaggatattaattcgggtagagttatcttctgtaggtagtttaatag
gagatgatcaaatttataatagtattgttactatacatgcttttgttataatttttttta
tagttatacctattataattggtgggtttggtaattgattaattcctttaatattaggtt
cgatagatttagtttttcctcgattaaataatgctagtttttgatttttagttccttcta
ttttttttatattagttagaggattagtgggatctggtagggggactggttgaactgttt
atccgcctttatcattaaatttaagtcatgcaagtatatctgtggatatttctatttttt
ctttgcatttagctggtatttcttctattatgggagctattaattttatttctacaattt
taaatatacaattaaatggggtaaaatttgatataatttcattgtttgtttgatctgttt
taattacggcatttttattattattttctttaccagttttagctggtgctattactatat
tattgactgatcgtaatttaaatacttctttttttgatccttctggaggtgg--------
------------------------------------
>ASQBR791-09_Zele_niveitarsis
------------------------------------------------------------
-----------------------------------------------gaaagtttattgg
gtgatgatcagatttataatagtgttgttactatacaagcatttgtaataatttttttta
tggttataccaattataattggaggatttggtaattgattaattcctttaatgttgggat
cattagatatagttttccctcgattaaataatgctagatattgatttttaattccttcta
ttttttttataatattaagaggatttattggtatggggagagggactggatgaacagttt
atccccctctttctttaaatgttagtcatataagtatatctgttgatttaataatttttt
ctttgcatntggctggtatttcttcaattataggtgcaattaattttattactacaattt
ttaatataaccttgaatggcataaaatttgatataatttctttatttgtttgatcagttt
taattactgctattttattattattatctctgccagtattagcgggggctattactatat
tattgactgatcgtaa--------------------------------------------
------------------------------------
>BBHEC611-10_Zele_niveitarsis
------------------------------------------------------------
-ggggttgtcattaagaatacttattcgattggaattatcttctgttgaaagtttattgg
gtgatgatcagatttataatagtgttgttactatacatgcttttgtaataatttttttta
tggttataccaattataattggaggatttggtaattgattaattcctttaatgttgggat
cattagatatagtttttcctcgattaaataatgctagatattgatttttaattccttcta
ttttttttataatattaagaggatttattggtatggggagagggactggatgaacagttt
atccccctctttctttaaatgttagtcatataagtatatctgttgatttaataatttttt
ctttgcatttggctggtatttcttcaattataggtgcaattaattttattactacaattt
ttaatataaccttgaatggtataaaatttgatataatttctttatttgtttgatcagttt
taattactgctattttattattattatctctgccagtattagcgggggctattactatat
tattgactgatcgta---------------------------------------------
------------------------------------
>BBHYE062-10_Zele.sp
----------------------attattatattttttgtacggaacgtgagccggaatac
tcgggctatcattaagaatactaattcggttggaactgtcatctgtcgacagcctaatag
aagacgatcaaatttataacacaattgtcacaatacatgcctttgtaataatttttttta
tagttataccaattataattggtggttttggaaattgattaatcccattaatactaggat
caatagatttaattttcccccgattaaataatgcaagttactgatttttaatcccatcaa
tatttttaatattactaagtgggctgactgggataggctcaggaacaggatgaactattt
atcctcctctatctataaatattagacattcaagtatatcagttgatataacaatttttt
ccttacatttagctggaatctcctctattataggagcagtaaattttattactacaatta
taaatatacaactaaatggaataaaatttgatataatttcattatttatctgatctgttt
ttatcactgctattttacttttactttcattacctgtattagcaggagcaatcacgatat
tactgactgatcgaaatcttaacacttccttttttgacccgtcaggcgggggagatccaa
tcctttatcaacatttatt-----------------
>BBHYL516-10_Zele_niveitarsis
----------------------gttactttattttatatatggaatatgagcgggtatga
tggggttgtcattaagaatacttattcgattggaattatcttctgttgaaagtttattgg
gtgatgatcagatttataatagtgttgttactatacatgcttttgtaataatttttttta
tggttataccaattataattggaggatttggtaattgattaattcctttaatgttgggat
cattagatatagttttccctcgattaaataatgctagatattgatttttaattccttcta
ttttttttataatattaagaggatttattggtatggggagagggactggatgaacagttt
atccccctctttctttaaatgttagtcatataagtatatctgttgatttaataatttttt
ctttgcatttggctggtatttcttcaattataggtgcaattaattttattactacaattt
ttaatataaccttgaatggcataaaatttgatataatttctttatttgtttgatcagttt
taattactgctattttattattattatctctgccagtattagcgggggctattactatat
tattgactgatcgtaatttaaatacttctttttttgatccatctggtggaggggatccag
ttttatatcaacacttattt----------------
>BBHYM607-10_Zele.sp
----------------------gttactttattttatatatggtatatgggcaggtataa
tgggattatcattaagtatacttattcggttagaattatcttctgttggaagattattag
gtgatgatcagatttataataggattgtcactatacatgcttttgtaataatttttttta
tggttataccaattataattggtgggtttggtaattgattagttcctttaatgttgggat
caatagatatagtttttcctcgattaaataatgctagatattgatttttaattccttcaa
ttttttttataatattaagaggatttattggtatagggagggggactggatgaacagttt
atccacctctttctttaaatgtgagtcatataagtatatctgttgatataagaatttttt
ctttacatttggctggtatttcttcaattatgggtgcaattaattttatttctacaattt
ttaatataagtttaaatggtataaaatttgatataatttctttatttgtttgatcagtat
taattactgctattttattattattatctttaccagtattagcgggtgcaattactatgt
tattgactgatcgtaatttaaatacttctttttttgatccatctggtgggggggatccag
ttttatatcaacatttattt----------------
>CNFNS162-14_Zele_niveitarsis
--------------------------------tttatatatggaatatgagcgggtatga
tggggttgtcattaagaatacttattcgattggaattatcttctgttgaaagtttattgg
gtgatgatcagatttataatagtgttgttactatacatgcttttgtaataatttttttta
tggttataccaattataattggaggatttggtaattgattaattcctttaatgttgggat
cattagatatagtttttcctcgattaaataatgctagatattgatttttaattccttcta
ttttttttataatattaagaggatttattggtatggggagagggactggatgaacagttt
atccccctctttctttaaatgttagtcatataagtatatctgttgatttaataatttttt
ctttgcatttggctggtatttcttcaattataggtgcaattaattttattactacaattt
ttaatataaccttgaatggcataaaatttgatataatttctttatttgtttgatcagttt
taattactgctattttattattattatctctgccagtattagcgggggctattactatat
tattgactgat-------------------------------------------------
------------------------------------
>CNGME091-14_Zele.sp
----------------------gttactttattttatatatggtatatgggcaggtataa
tgggattgtctttaagcatacttattcggttagaattatcttctgttgaaagtttattgg
gtgatgatcaaatttataataggattgttactatgcatgcttttgtaataatttttttta
tagttatgccaattataattggaggatttggtaattggttaattcctttaatgttaggat
cattagatatagtttttcctcgattaaacaatgctagttattgatttttaattccctcaa
ttttttttataatattaagaggatttattggtataggaaggggtactggttgaacagttt
atccccctctttctttaaatgtaagacatataagtatatctgttgatataagaatttttt
ctttacatttggctggtatttcttcaattatgggtgcaattaattttatttctacaattt
taaatataaatttgaatgggataaaatttgatataatttcattatttgtttgatcagttt
taattactgctattttattgttattgtctttaccagtattggctggggcaattactatat
tgttgactgatcgtaatttaaatacttctttttttgatccatctggtggaggggatccag
ttctttatcaacatttattt----------------
>CNGMG1226-14_Zele.sp
---------------------ggttactttattttatatatggtatatgggcaggtataa
tgggattgtctttaagcatacttattcggttagaattatcttctgttgaaagtttattgg
gtgatgatcaaatttataataggattgttactatgcatgcttttgtaataatttttttta
tagttatgccaattataattggaggatttggtaattggttaattcctttaatgttaggat
cattagatatagtttttcctcgattaaacaatgctagttattgatttttaattccctcaa
ttttttttataatattaagaggatttattggtataggaaggggtactggttgaacagttt
atccccctctttctttaaatgtaagacatataagtatatctgttgatataagaatttttt
ctttacatttggctggtatttcttcaattatgggtgcaattaattttatttctacaattt
taaatataaatttgaatgggataaaatttgatataatttcattatttgtttgatcagttt
taattactgctattttattgttattgtctttaccagtattggctggggcaattactatat
tgttgactgatcgt----------------------------------------------
------------------------------------
>CNMIG1278-14_Zele.sp
----------------------tttaatatactttatttatggaatatgggcgggtattt
tagggatatcaataagaatattaattcgaatagagttatcaacaattgggagattacttg
gtgatgatcaaatttataatagaattgtgacagctcacgcttttattataatttttttta
tagttataccaattataattggagggttcggaaattgattaattccattaatattaggat
ccccagatatagtttttccccgaataaataatgcgagatattgatttttaattccatcaa
taattttcatgttattaagaagattgattaattcaggatcgggtactggatgaactgttt
atccacctctttctttaaatgttagtcataatgggttatcagtagatctaactatttttt
ctttacatttagcaggaatttcatcaattataggtgcagtaaattttattacaacaataa
ttaatataaatttaaaaggtataaagtttgatataatttctttatttaggtggtctgtta
tgattacagcagtattattattattatctttaccagttttagctggtgcaattacaatat
tattaacggaccgaaatttaaatacatcattttttgatccggctggagggggtgaccca-
------------------------------------
>CNRGF148-15_Zele.sp
----------------------gttactttattttatatatgggatatggtcgggtataa
taggattgtcattaagaatacttattcggttagaattatcttctgttgaaagtttgttag
gtgatgatcaaatttataatagagttgttactatacatgcttttgttataatttttttta
tggttataccaattataattggggggtttggtaattggttaattcctttaatattagggt
cattagatatagtttttcctcggttaaataatgctagatattgatttttaattccatcta
ttttttttataatattaagaggatttgttgggatggggagagggactggttgaacagttt
atcctcctctttctttaaatgtgagccatataagtatatctgttgatataagaatttttt
ctttacatttagctggtatttcttcaattataggtgcaattaattttatttctacaattt
ttaatatgaatttgaatggtataaaatttgatataatttcgttatttgtttgatcagttt
taattactgctattttattgttgttatctttaccagtattggctggtgcaattactatat
tattgactgatcgtaatttaaatacttctttttttgatccttctggtgggggggatcctg
ttttatatcaacatttgttt----------------
>CNWLG106-12_Zele.sp
----------------------gttactttattttatatatggtatatgggcaggtataa
tgggattgtctttaagcatacttattcggttagaattatcttctgttgaaagtttattgg
gtgatgatcaaatttataataggattgttactatgcatgcttttgtaataatttttttta
tagttatgccaattataattggaggatttggtaattggttaattcctttaatgttaggat
cattagatatagtttttcctcgattaaataatgctagttattgatttttaattccctcaa
ttttttttataatattaagaggatttattggtataggaaggggtactggttgaacagttt
atccccctctttctttaaatgtaagacatataagtatatctgttgatataagaatttttt
ctttacatttggctggtatttcttcaattatgggtgcaattaattttatttctacaattt
taaatataaatttgaatgggataaaatttgatataatttcattatttgtttgatcagttt
taattactgctattttattgttattgtctttaccagtattggctggggcaattactatat
tgttgactgatcgtaatttaaatacctctttttttgatccatctggtggaggggatccag
ttctttatcaacatttattt----------------
>COLHH2687-19_Zele_deceptor
-------------------------actttattttatatatggcatatgatctggtataa
tagggttatcattgagtatgcttattcggttagaattatcttctgttgagagtttattag
gtgatgatcagatttataatagggttgttactatacatgcttttgtaataatttttttta
tggtcataccaattataattgggggatttggtaattgattaatccctttaatgttagggt
cgttagatatagtttttcctcgtttaaataatgctaggtattgatttttaattccttcaa
ttttttttataataataagaggatttattgggatgggtagtggaactggttgaacagttt
atcctcctctttctttgaatgtgagtcatataagtatatctgttgatataagaatttttt
ctttacatttagctggtatttcttcaattatgggtgcaattaattttatttctacaattt
taaatatgaaattgaatggtataaaatttgatataatttcattatttgtttgatcagttt
taattactgcaattttattattattatctttgccagtattagctggtgcaattactatat
tattgactgatcgtaatttaaatacttctttttttgatccatctggtggaggagacccag
ttttataccaacatttatt-----------------
>CRATA3563-22_Zele_Malaise7220
------------------ttgggttactttattttatatatgggatatggtcaggtatat
tgggtctatcattaagtatattgattcggttggagttatcttctgttggaaggttattag
gtgatgatcaaatttataatagagttgttactatacatgcttttgtaataatttttttta
tagttataccaattataattggggggtttggtaattgattaattcctttaatgttagggg
cattagatatagtttttcctcgattaaataatgctagatattgatttttaatcccttcag
ttttttttatgatattgaggggatttattggtataggaagggggactgggtgaactgttt
atcctcctctttctttaaatgtgagtcatataaggatatctgttgattttagaatttttt
ctttacatttggctggtatttcttcaattataggtgcaattaattttatttctacaattt
taaatatgaaattaaatggaataaaatttgatataatttctttatttgtttgatcagttt
taattactgctattttattattattatctttaccagtattggcaggtgcaattactatat
tattgactgatcgtaatttaaatacttctttttttgatccttctggtgggggggacccag
ttttatatcagcatttg-------------------
>DTNHM6097-23_Zele_deceptor
----------------------gttactttattttatatatggcatatgatctggtataa
tagggttatcattgagtatgcttattcggttagaattatcttctgttgagagtttattag
gtgatgatcagatttataatagggttgttactatacatgcttttgtaataatttttttta
tggtcataccaattataattgggggatttggtaattgattaatccctttaatgttagggt
cgttagatatagtttttcctcgtttaaataatgctaggtattgatttttaattccttcaa
ttttttttataataataagaggatttattgggatgggtagtggaactggttgaacagttt
atcctcctctttctttgaatgtgagtcatataagtatatctgttgatataagaatttttt
ctttacatttagctggtatttcttcaattatgggtgcaattaattttatttctacaattt
taaatatgaaattgaatggtataaaatttgatataatttcattatttgtttgatcagttt
taattactgcaattttattattattatctttgccagtattagctggtgcaattactatat
tattgactgatcgtaatttaaatacttctttttttgatccatctggtggaggagacccag
ttttataccaacatttattt----------------
>DTNHM6133-23_Zele_chlorophthalmus
----------------------attaatatattttttatacggattatgagcaggaactt
taggtctatctttaagaataattattcggtttgaattatcttctgttgatagtttattaa
gagatgaccaaatttataatagaattgtaactatacatgcctttgtaataatttttttta
tagtcataccaattataattggaggatttggaaactggttaattcccttaatacttggat
caatagaccttgtatttccgcgattaaataacgctagatactgatttttaatcccttcaa
tattttttatacttttaagaagattaattggtataggaagagggacaggatgaacagttt
atcctcctttatcctctaatattagacatactagaatatctgttgacataacaatttttt
ctttacatttagccggtatttcttctattataggagccgtaaattttattactacaattt
taaatatacaattaaatgggataaaatttgatataatttctttatttgtttgatctgttt
ttattactgctgttttactattactctctctccccgttttagcaggagctattactatat
tattaactgaccgaaacctaaacacttcattttttgacccctcaggaggaggagacccaa
tcctttaccaacatttattt----------------
>EII163-15_Zele.sp
----------------------tttattatattttctttatggaatatgagcaggaatat
taggtttatctataagaataattattcgattagaattatcatctgttggaagattatttg
gtgatgatcagatttataatagaattgttacaatacatgcttttgttatgatttttttta
tagttataccaattataattggtggatttggtaattgattaattccattaatattgggtt
caatagatttagtttttcctcgattgaataatgctagatattgatttttgattccttcaa
tttttttaataataataagaggaataattggtacaggtagaggaactggatgaacagtat
atccacctctttctttaaatgtaaggcatgtaaggatatctgtagatataactatttttt
ctttacatttagcagggatttcttctattataggtgcaattaattttattactacaatta
taaatatacaattaaatggtttaaagtttgatataatttcattatttatttgatcagttt
ttattacagcggtattattaattttatctttaccagttttagcaggggctattactatat
tattaactgatcgtaatttaaatacttctttttttgatccttctggaggaggagatccag
ttttatatcaacatttattt----------------
>FACE18787-24_Zele_albiditarsus
----------------------tttattatattttctttatggaatatgagcaggaatat
taggtttatctataagaataattattcgattagaattatcatctgttggaagattatttg
gtgatgatcagatttataatagaattgttacaatacatgcttttgttatgatttttttta
tagttataccaattataattggtggatttggtaattgattaattccattaatattgggtt
caatagatttagtttttcctcgattgaataatgctagatattgatttttgattccttcaa
tttttttaataataataagaggaataattggtacaggtagaggaactggatgaacagtat
atccacctctttctttaaatgtaaggcatgtaaggatatctgtagatataactatttttt
ctttacatttagcagggatttcttctattataggtgcaattaattttattactacaatta
taaatatacaattaaatggtttaaagtttgatataatttcattatttatttgatcagttt
ttattacagcggtattattaattttatctttaccagttttagcaggggctattactatat
tattaactgatcgtaatttaaatacttctttttttgatccttctggaggaggagatccag
ttttatatcaacatttatttt---------------
>FACE20767-24_Zele_albiditarsus
-----------------------ttattatattttctttatggaatatgagcaggaatat
taggtttatctataagaataattattcgattagaattatcatctgttggaagattatttg
gtgatgatcagatttataatagaattgttacaatacatgcttttgttatgatttttttta
tagttataccaattataattggtggatttggtaattgattaattccattaatattgggtt
caatagatttagtttttcctcgattgaataatgctagatattgatttttgattccttcaa
tttttttaataataataagaggaataattggtacaggtagaggaactggatgaacagtat
atccacctctttctttaaatgtaaggcatgtaaggatatctgtagatataactatttttt
ctttacatttagcagggatttcttctattataggtgcaattaattttattactacaatta
taaatatacaattaaatggtttaaagtttgatataatttcattatttatttgatcagttt
ttattacagcggtattattaattttatctttaccagttttagcaggggctattactatat
tattaactgatcgtaatttaaatacttctttttttgatccttctggaggaggagatccag
ttttatatcaacatttattttga-------------
>FACE5399-23_Zele.sp
-----------------------ttattatattttctttatggaatatgagcaggaatat
taggtttatctataagaataattattcgattagaattatcatctgttggaagaatatttg
gtgatgatcagatttataatagaattgttacaatacatgcttttgttatgatttttttta
tagttataccaattataattggtggatttggtaattgattaattccattaatattgggtt
caatagatttagtttttcctcgattgaataatgctagatattgatttttgattccttcaa
tttttttaataataataagaggaataattggtacaggtagaggaactggatgaacagtat
atccacctctttctttaaatgtaaggcatgtaaggatatctgtagatataactatttttt
ctttacatttagcagggatttcttctattataggtgcaattaattttattactacaatta
taaatatacaattaaatggtttaaagtttgatataatttcattatttatttgatcagttt
ttattacagcggtattattaattttatctttaccagttttagcaggggctattactatat
tattaactgatcgtaatttaaatacttctttttttgatccttctggaggaggagatccag
ttttatatcaacatttattt----------------
>GBMIN31819-13_Zele_albiditarsus
----------------------tttattatattttctttatggaatatgagcaggaatat
taggtttatctataagaataattattcgattagaattatcatctgttggaagattatttg
gtgatgatcagatttataatagaattgttacaatacatgcttttgttatgatttttttta
tagttataccaattataattggtggatttggtaattgattaattccattaatattgggtt
caatagatttagtttttcctcgattgaataatgctagatattgatttttgattccttcaa
tttttttaataataataagaggaataattggtacaggtagaggaactggatgaacagtat
atccacctctttctttaaatgtaaggcatgtaaggatatctgtagatataactatttttt
ctttacatttagcagggatttcttctattataggtgcaattaattttattactacaatta
taaatatacaattaaatggtttaaagtttgatataatttcattatttatttgatcagttt
ttattacagcggtattattaattttatctttaccagttttagcaggggctattactatat
tattaactgatcgtaatttaaatacttctttttttgatccttctggaggaggagatccag
ttttatatcaacatttattt----------------
>GRAEL410-21_Zele_chlorophthalmus
-------------------------aatatattttttatacggattatgagcaggaactt
taggtctatctttaagaataattattcggtttgaattatcttctgttgatagtttattaa
gagatgaccaaatttataatagaattgtaactatacatgcctttgtaataatttttttta
tagtcataccaattataattggaggatttggaaactggttaattcccttaatacttggat
caatagaccttgtatttccgcgattaaataacgctagatactgatttttaatcccttcaa
tattttttatacttttaagaagattaattggtataggaagagggacaggatgaacagttt
atcctcctttatcctctaatattagtcatactagaatatctgttgacataacaatttttt
ctttacatttagccggtatttcttctattataggagccgtaaattttattactacaattt
taaatatacaattaaatgggataaaatttgatataatttctttatttgtttgatctgttt
ttattactgctgttttactattactctctctccccgttttagcaggagctattactatat
tattaactgaccgaaacctaaacacttcattttttgacccctcaggaggaggagacccaa
tcctttaccaacatttatt-----------------
>GRAEL482-21_Zele_chlorophthalmus
-------------------------aatatattttttatacggattatgagcaggaactt
taggtctatctttaagaataattattcggtttgaattatcttctgttgatagtttattaa
gagatgaccaaatttataatagaattgtaactatacatgcctttgtaataatttttttta
tagtcataccaattataattggaggatttggaaactggttaattcccttaatacttggat
caatagaccttgtatttccgcgattaaataacgctagatactgatttttaatcccttcaa
tattttttatacttttaagaagattaattggtataggaagagggacaggatgaacagttt
atcctcctttatcctctaatattagacatactagaatatctgttgacataacaatttttt
ctttacatttagccggtatttcttctattataggagccgtaaattttattactacaattt
taaatatacaattaaatgggataaaatttgatataatttctttatttgtttgatctgttt
ttattactgctgttttactattactctctctccccgttttagcaggagctattactatat
tattaactgaccgaaacctaaacacttcattttttgacccctcaggaggaggagacccaa
tcctttaccaacatttatt-----------------
>HYMBB264-09_Zele.sp
----------------------gttattatattttttatatggtttatgggcaggggtat
taggtttgtcattaagtgttctaattcggttagagttatcttctgttgggaggttacttg
gggatgatcaaatttataatagagttgtgacaatacatgcatttgtgataatttttttta
tagtcatacctatcgtaattgggggattcggtaactggttaatccctttaatgttaggtt
caatagatttagtttttcctcgattgaataatgctaggtattgatttttaataccctcaa
tttttttaataataataagtggtttgattggtatcggtagggggacagggtgaacagttt
acccccctttatctttaaatgtgagacatacaaggatatcagttgatttaactatttttt
ctttacatttggcaggtatatcctcaattatgggtgcaattaattttattactacaattt
taaatatacgattaaatggtttaaaatttgatataatttctttatttatttgatccgttt
taattacagccgttttattaattttatcattacctgttttagcaggtgcaattactatat
tattaactgatcgaaatttaaatacttctttttttgaccctgctggggggggggatcctg
tattgtatcaacatttattc----------------
>JHGS1708-23_Zele.sp
------------------------taatatactttatttatggaatatgggcgggtattt
taggaatatcaataagaatattaattcgaatagagttatcaacaattgggaggttacttg
gtgatgatcaaatttataatagaattgtaacagctcatgcttttgttataatttttttta
tagtaataccaattataattggggggtttggaaattgattaattccattaatattaggat
ctccagatatagtttttcctcgaataaataatgctagatattgatttttaattccatcaa
taatttttatattattaagaagattgattaattcaggatcgggcacaggatgaactgttt
atccgcctctttctttaaatgtaagtcataatgggttatcagtagatctgactatttttt
ctttacatttagcagggatttcatcaattataggtgctgtaaattttattacaacaataa
ttaatataaatttaaaaggtataaagtttgatataatttctttatttaggtggtctgtta
taattacagcagtattattattattatctttaccagttttagctggtgcaattacaatat
tattaacggaccgaaatttaaatacatcattttttgacccggctggtgggggtgacccag
tattataccaacatttatttt---------------
>MAHYM708-11_Zele.sp
----------------------tttattatattttttatatggtgtatgatctggtatat
tgggtttatcaatgagaataattattcgtatagaattatcttctgtaggaagtttatttg
gtaatgatcaaatttataacagtattgtaacaatgcatgcatttgtaataatttttttta
tggttataccaattataattggtgggtttggaaattgattaattccattgatattgggat
cattagatttagtttttccgcgtttaaataatgcaagttattgatttttattaccttcaa
tatttttaataataatgagaggactaattggggttggtagtggtacaggatgaactgttt
atccccctctttctttgaatgtgaggcatgttagtatatctgttgatataacaatttttt
ctttacatatagcgggtatttcttcaattataggggcaattaattttattactacaattt
taaatatacggttaaatggggtaaaatttgatataatttcattatttatttggtcagttt
taattacagctattttgttactattatcccttcctgttttagcaggagcaattactatat
tattaactgatcgtaatttaaatacatcattttttgatccatcaggtgggggtg------
------------------------------------
>MAHYM974-12_Zele.sp
----------------------tttattatattttttatatggtgtatgatctggtatat
tgggtttatcaatgagaataattattcgtatagaattatcttctgtaggaagtttatttg
gtaatgatcaaatttataatagtattgtaacaatgcatgcatttgtaataatttttttta
tggttataccaattataattggtgggtttggaaattgattaattccattgatattgggat
cattagatttagtttttccgcgtttaaataatgcaagttattgatttttattaccttcaa
tatttttaataataatgagaggactaattggggttggtagtggtacaggatgaactgttt
atccccctctttctttgaatgtgaggcatgttagtatatctgttgatataacaatttttt
ctttacatatagcgggtatttcttcaattataggggcaattaattttattactacaattt
taaatatacggttaaatggggtaaaatttgatataatttcattatttatttggtcagttt
taattacagctattttgttactattatcccttcctgttttagcaggagcaattactatat
tattaactgatcgtaatttaaatacatcattttttgatccatcaggtgggggtgatccag
ttttgtatcaacatttattt----------------
>MAHYM976-12_Zele.sp
----------------------tttattatattttttatatggtgtatgatctggtatat
tgggtttatcaatgagaataattattcgtatagaattatcttctgtaggaagtttatttg
gtaatgatcaaatttataatagtattgtaacaatgcatgcatttgtaataatttttttta
tggttataccaattataattggtgggtttggaaattgattaattccattgatattgggat
cattagatttagtttttccgcgtttaaataatgcaagttattgatttttattaccttcaa
tatttttaataataatgagaggactaattggggttggtagtggtacaggatgaactgttt
atccccctctttctttgaatgtgaggcatgttagtatatctgttgatataacaatttttt
ctttacatatagcgggtatttcttcaattataggggcaattaattttattactactattt
taaatatacggttaaatggggtaaaatttgatataatttcattatttatttggtcagttt
taattacagctattttgttactattatccctccctgttttagcaggagcaattactatat
tattaactgatcgtaatttaaatacatcattttttgatccatcaggtgggggtgatccag
ttttgtatcaacatttattt----------------
>MAHYM977-12_Zele.sp
----------------------tttattatattttttatatggtgtatgatctggtatat
tgggtttatcaatgagaataattattcgtatagaattatcttctgtaggaagtttatttg
gtaatgatcaaatttataatagtattgtaacaatgcatgcatttgtaataatttttttta
tggttataccaattataattggtgggtttggaaattgattaattccattgatattgggat
cattagatttagtttttccgcgtttaaataatgcaagttattgatttttattaccttcaa
tatttttaataataatgagaggactaattggggttggtagtggtacaggatgaactgttt
atccccctctttctttgaatgtgaggcatgttagtatatctgttgatataacaatttttt
ctttacatatagcgggtatttcttcaattataggggcaattaattttattactactattt
taaatatacggttaaatggggtaaaatttgatataatttcattatttatttggtcagttt
taattacagctattttgttactattatccctccctgttttagcaggagcaattactatat
tattaactgatcgtaatttaaatacatcattttttgatccatcaggtgggggtgatccag
ttttgtatcaacatttattt----------------
>MAHYM980-12_Zele.sp
----------------------tttattatattttttatatggtgtatgatctggtatat
tgggtttatcaatgagaataattattcgtatagaattatcttctgtaggaagtttatttg
gtaatgatcaaatttataatagtattgtaacaatgcatgcatttgtaataatttttttta
tggttataccaattataattggtgggtttggaaattgattaattccattgatattgggat
cattagatttagtttttccgcgtttaaataatgcaagttattgatttttattaccttcaa
tatttttaataataatgagaggactaattggggttggtagtggtacaggatgaactgttt
atccccctctttctttgaatgtgaggcatgttagtatatctgttgatataacaatttttt
ctttacatatagcgggtatttcttcaattataggggcaattaattttattactactattt
taaatatacggttaaatggggtaaaatttgatataatttcattatttatttggtcagttt
taattacagctattttgttactattatccctccctgttttagcaggagcaattactatat
tattaactgatcgtaatttaaatacatcattttttgatccatcaggtgggggtgatccag
ttttgtatcaacatttattt----------------
>METEO044-19_Zele_chlorophthalmus
----------------------attaatatattttttatacggattatgagcaggaactt
taggtctatctttaagaataattattcggtttgaattatcttctgttgatagtttattaa
gagatgaccaaatttataatagaattgtaactatacatgcctttgtaataatttttttta
tagtcataccaattataattggaggatttggaaactggttaattcccttaatacttggat
caatagaccttgtatttccgcgattaaataacgctagatactgatttttaatcccttcaa
tattttttatacttttaagaagattaattggtataggaagagggacaggatgaacagttt
atcctcctttatcctctaatattagacatactagaatatctgttgacataacaatttttt
ctttacatttagccggtatttcttctattataggagccgtaaattttattactacaattt
taaatatacaattaaatggaataaaatttgatataatttctttatttgtttgatctgttt
ttattactgctgttttactattactctctctccccgttttagcaggagctattactatat
tattaactgaccgaaacctaaacacttcattttttgacccctcaggaggaggagacccaa
tcctttaccaacatttattt----------------
>METEO073-19_Zele_deceptor
----------------------gttactttattttatatacggcatatgagctggtataa
taggattatcattgagtatgcttattcggttagaattatcttctgttgagagtttattag
gtgatgatcagatttataatagggttgtgactatacatgcttttgtaataatttttttta
tggtcataccaattataattgggggatttggtaattgattaatccctttaatgttagggt
cattagatatagtttttcctcgtttaaataatgctaggtattgatttttaattccttcaa
ttttttttataataataagaggatttattgggatgggtagtggaactggttgaacagttt
accctcctctttctttaaatgtaagtcatataagtatatctgttgatataagaatttttt
ctttacatttagctggtatttcttcaattatgggtgcaattaattttatttctacaattt
taaatatgaaattgaatggtataaaatttgatataatttcattatttgtttgatcagttt
taattactgcaattttattattattatctttgccagtattagctggtgcaattactatat
tattgactgatcgtaatttaaatacttctttttttgatccatctggtggaggagatccag
ttttatatcaacatttattt----------------
>METEO074-19_Zele_albiditarsus
----------------------tttattatattttctttatggaatatgagcaggaatat
taggtttatctataagaataattattcgattagaattatcatctgttggaagattatttg
gtgatgatcagatttataatagaattgttacaatacatgcttttgttatgatttttttta
tagttataccaattataattggtggatttggtaattgattaattccattaatattgggtt
caatagatttagtttttcctcgattgaataatgctagatattgatttttgattccttcaa
tttttttaataataataagaggaataattggtacaggtagaggaactggatgaacagtat
atccacctctttctttaaatgtaaggcatgtaaggatatctgtagatataactatttttt
ctttacatttagcagggatttcttctattataggtgcaattaattttattactacaatta
taaatatacaattaaatggtttaaagtttgatataatttcattatttatttgatcagttt
ttattacagcggtattattaattttatctttaccagttttagcaggggctattactatat
tattaactgatcgtaatttaaatacttctttttttgatccttctggaggaggagatccag
ttttatatcaacatttattt----------------
>PHHGA067-12_Zele.sp
----------------------gttattatattttttatatggtttatgggcaggggtat
taggtttgtcattaagtgttctaattcggttagagttatcttctgttgggaggttacttg
gggatgatcaaatttataatagagttgtgacaatacatgcatttgtgataatttttttta
tagttatacctatcgtaattgggggattcggtaactggttaatccctttaatgttaggtt
caatagatttagtttttcctcgattgaataatgctaggtattgatttttaataccatcaa
tttttttaataataataagtggtttgattggtatcggtaggggaacagggtgaacagttt
accctcctttatctttaaatgtgagacatacaaggatatcagttgatttaactatttttt
ctttacatttggcaggtatatcctcaattatgggtgcaattaactttattactacaattt
taaatatacgattaaatggtttaaaatttgatataatttctttatttatttgatccgttt
taattacagccgttttattaattttatcattacctgttttagcaggtgcaattactatat
tattaactgatcgaaatttaaatacttctttttttgaccctgctggggggggggaccctg
------------------------------------
>SAHYM090-10_Zele.sp
----------------------tttaatatactttatttatggaatatgggcgggtattt
taggaatatcaataagaatattaattcgaatagagttatcaacaattgggaggttgcttg
gtgatgatcaaatttataatagaattgttacagctcatgcttttgttataatttttttta
tagtaatgccaattataattggggggtttggaaattgattaattccattaatattaggat
ccccagatatagtttttccccgaataaataatgctagatattgatttttaattccatcaa
taatttttatattattaagaagattaattaattcaggatcaggtacaggatgaactgttt
atccacctctttctttaaatgtaagtcataatgggttatcagtagatctaactatttttt
ctttacatttagcaggaatttcatcaattataggtgctgtaaattttattacaacaataa
ttaatataaatttaaaaggtataaagtttgatataatttctttatttaggtggtctgtca
taattacagcagtattattactattatctttaccagttttagctggtgcaattacaatat
tattaacggaccgaaatttaaatacatcattttttgatccggctggtgggggtgatccag
tattataccaacatttattt----------------
>SSEIC7611-13_Zele.sp
----------------------gttactttattttatatatggaatatgagcaggtataa
tggggttgtcattaagaatacttattcgattggaattatcttctgttgaaagtttactgg
gcgatgatcagatttataacagtgttgttactatacatgcttttgtaataatttttttta
tggttataccaattataattggaggattcggtaattgattaattcctttaatgttaggat
cattagatatagtttttcctcgattaaataatgctagatattgatttttaatcccttcta
ttttttttataatattaaggggatttattggcatgggtagaggaactggatgaacagttt
atccccctctttctttaaatgttagtcatataagtatatctgttgatttaataatttttt
ctttgcatttggctggtatttcttcaattataggtgcaattaattttatcactacaattt
ttaatataaccttgaatggcataaaatttgatataatttctttatttgtctgatcagttt
taattactgctattttattattattatctctaccagttttggcgggggctatcactatat
tattaactgaccgtaatttaaatacttctttttttgatccatctggtgggggggatccag
ttttatatcaacacttattt----------------
>SSGBB2715-14_Zele.sp
----------------------tttaatatactttatttatggaatatgggcgggtattt
taggaatatcaataagaatattaattcgaatagagttatcaacaattgggaggttgcttg
gtgatgatcaaatttataatagaattgttacagctcatgcttttgttataatttttttta
tagtaatgccaattataattggggggtttggaaattgattaatcccattaatattaggat
ccccagatatagtttttccccgaataaataatgctagatattgatttttaattccatcaa
taatttttatattattaagaagattgattaattcaggatcaggtacaggatgaactgttt
atccacctctttctttaaatgtaagtcataatgggttatcagtagatctaactatttttt
ctctacatttagcaggaatttcatcaattataggtgctgtaaattttattacaacaataa
ttaatataaatttaaaaggtataaagtttgatataatttctttatttaggtggtctgtca
taattacagcagtattattattattatctttaccagttttagctggcgcaatcacaatat
tattaacggaccgaaatttaaatacatcattttttgatccggctggtgggggtgacccag
tattataccaacatttattt----------------
>SSGBC2663-14_Zele.sp
-----------------------ttactttattttatatatggaatatgagcaggtataa
tggggttgtcattaagaatacttattcgattggaattatcttctgttgaaagtttattgg
gcgatgatcagatttataacagtgttgttactatacatgcttttgtaataatttttttta
tggttataccaattataattggaggatttggtaattgattaattcctttaatgttaggat
cattagatatagtttttcctcgattaaataatgctagatattgatttttaatcccttcta
ttttttttataatattaaggggatttattggcatgggtagaggaactggatgaacagttt
atccccctctttctttaaatgttagtcatataagtatatctgttgatttaataatttttt
ctttgcatttggctggtatttcttcaattataggtgcaattaattttatcactacaattt
ttaatataaccttgaatggcataaaatttgatataatttctttatttgtctgatcagttt
taattactgctattttattattattatctctaccagtattggcgggggctatcactatat
tattaactgaccgtaatttaaatacttctttttttgatccatctggtgggggggatccag
ttttatatcaacacttattt----------------
>TDAOE1751-22_Zele_chlorophthalmus
----------------------attaatatattttttatacggattatgagcaggaactt
taggtctatctttaagaataattattcggtttgaattatcttctgttgatagtttattaa
gagatgaccaaatttataatagaattgtaactatacatgcctttgtaataatttttttta
tagttataccaattataattggaggatttggaaactggttaattcccttaatacttggat
caatagaccttgtatttccgcgattaaataacgctagatactgatttttaatcccttcaa
tattttttatacttttaagaagattaattggtataggaagagggacaggatgaacagttt
accctcctttatcctctaatattagacacactagaatatctgttgacataacaatttttt
ctttacatttagccggtatttcttctattataggagccgtaaattttattactacaattt
taaatatacaattaaatgggataaaatttgatataatttctttatttgtttgatctgttt
ttattactgctgttttactactactctctctccccgttttagcaggagctattactatat
tattaactgaccgaaacctaaacacttcattttttgacccctcaggaggaggagacccaa
tcctttaccaacatttattt----------------
