# Supplementary material for: ﻿Revision of genus Zele Curtis (Hymenoptera, Braconidae, Euphorinae) from China, with description of nineteen new species
Source: Zookeys. 2025 Aug 5;1248:125–208. doi: 10.3897/zookeys.1248.158182 (PMC12344441; doi:10.3897/zookeys.1248.158182)
Supplement: Supplementary material 5 — Zele ML [file zookeys-1248-125_article-158182__-s005.treefile]

(AZ1-1_Zele_cristatus_sp.nov.:0.0000025881,(((((((((((((AZ1-3_Zele_curvinervis_sp.nov.:0.0000025939,AZ2-3_Zele_curvinervis_sp.nov.:0.0050194051)92.4/98:0.0092637647,(AZ1-4_Zele_rugulosus_sp.nov.:0.0000028151,(AZ3-15_Zele_rugulosus_sp.nov.:0.0000010062,AZ3-16_Zele_rugulosus_sp.nov.:0.0000010062)0/64:0.0000024083)99.2/100:0.0231906978)78.7/80:0.0035070613,(AZ2-2_Zele_impolitus_sp.nov.:0.0222622896,AZ3-14_Zele_carinatus_sp.nov.:0.0228997288)74/83:0.0019542154)91.2/84:0.0237932061,AZ2-5_Zele_petiolatus_sp.nov.:0.1241277063)5.2/62:0.0037155194,(AZ1-S_Zele_extensus_sp.nov.:0.0791653769,(((((((AZ2-6_Zele_densipunctatus_sp.nov.:0.0022445870,AZ2-7_Zele_densipunctatus_sp.nov.:0.0026409747)100/100:0.0958775212,(((BARSM713-17_Zele.sp:0.0352690574,((((GBIOB1524-19_Zele.sp:0.0000026298,GBIOB1624-19_Zele.sp:0.0016185533)95/100:0.0120229092,CNMIG1278-14_Zele.sp:0.0000024418)99.9/99:0.0294648869,(SAHYM090-10_Zele.sp:0.0048436723,SSGBB2715-14_Zele.sp:0.0064504706)91.5/100:0.0086648169)4.8/57:0.0054305846,(NMCC1464-23_Zele.sp:0.0031885303,JHGS1708-23_Zele.sp:0.0015672811)73.2/98:0.0047580428)98.2/88:0.0362209037)63.2/85:0.0300998062,GBMIN31653-13_Zele_caligatus:0.0649761992)100/100:0.3258114740,((((((((COLHH2686-19_Zele_albiditarsus:0.0000010062,TDAAT116-19_Zele_albiditarsus:0.0033859081)0/26:0.0000024198,((((EII166-15_Zele.sp:0.0000000000,METEO074-19_Zele_albiditarsus:0.0000000000):0.0000000000,GBMIN31819-13_Zele_albiditarsus:0.0000000000):0.0000000000,METEO042-19_Zele_albiditarsus:0.0000000000):0.0000000000,EII163-15_Zele.sp:0.0000000000):0.0000010062)0/33:0.0000010063,GBMIN31657-13_Zele_albiditarsus:0.0000010062)0/38:0.0000010063,(FACE21049-24_Zele_albiditarsus:0.0000010062,FACE18787-24_Zele_albiditarsus:0.0000010062)0/27:0.0000010063)0/40:0.0000010063,FACE6477-23_Zele_albiditarsus:0.0000010062)0/33:0.0000010063,((FACE13217-23_Zele.sp:0.0000020335,FACE5399-23_Zele.sp:0.0000026440)93/99:0.0016878623,FACE20767-24_Zele_albiditarsus:0.0000010062)0/37:0.0000026375)0/31:0.0000026827,(EII165-15_Zele.sp:0.0017949488,FACE4501-23_Zele.sp:0.0000020960)83.6/97:0.0016828484)84.1/93:0.0016851803,FACE5398-23_Zele.sp:0.0000024966)93.4/98:0.0627959136)42.9/76:0.0094935293)44.2/70:0.0249607809,((AZ2-18_Zele_admirabilis:0.1955656563,((ASHYB1386-09_Zele_Janzen33:0.0017164306,ASHYE729-09_Zele_Janzen33:0.0000010062)0/70:0.0000022455,((((ASHYE727-09_Zele_Janzen33:0.0000000000,ASHYE728-09_Zele_Janzen33:0.0000000000):0.0000000000,ASHYE725-09_Zele_Janzen33:0.0000000000):0.0000010062,ASHYE724-09_Zele_Janzen33:0.0000010062)0/71:0.0000022294,(ASHYB1380-09_Zele_Janzen33:0.0000010062,ASHYB1383-09_Zele_Janzen33:0.0000010062)0/76:0.0000010063)0/32:0.0000010063)100/100:0.1912988961)90.4/75:0.0641427534,(((GBAH12656-15_Zele_sp.:0.0036259910,ASGLE1524-10_Zele.sp:0.0398960112)73.5/95:0.0013341177,OPPHO218-17_Zele.sp:0.0000020200)98.7/100:0.0614100878,(HYMBB264-09_Zele.sp:0.0000023822,PHHGA067-12_Zele.sp:0.0097361747)99.9/100:0.1098428578)92.4/96:0.0419873080)64.4/47:0.0221114919)82/21:0.0293539230,(AZ2-13_Zele_curvatus_sp.nov.:0.0465200298,(AZ2-15_Zele_irregularis_sp.nov.:0.0030159863,AZ2-16_Zele_irregularis_sp.nov.:0.0003215063)99.9/100:0.0846802484)93.9/96:0.0361754025)86.4/25:0.0263077038,(((AZ2-8_Zele_peronatus:0.0092505395,GBAH12655-15_Zele_peronatus:0.0171938558)82/99:0.0102597802,((((((MAHYM973-12_Zele.sp:0.0000000000,MAHYM980-12_Zele.sp:0.0000000000):0.0000000000,MAHYM977-12_Zele.sp:0.0000000000):0.0000000000,MAHYM976-12_Zele.sp:0.0000000000):0.0000010062,MAHYM975-12_Zele.sp:0.0000010062)78.6/96:0.0015920964,(MAHYM708-11_Zele.sp:0.0016905972,MAHYM974-12_Zele.sp:0.0000010062)80.1/97:0.0017018881)73/68:0.0018198265,MAHYM981-12_Zele.sp:0.0032070217)54/60:0.0083075631)99.3/100:0.0862847815,AZ2-17_Zele_chinensis:0.0995975724)98/100:0.0710343370)18.5/19:0.0224229990,((AZ2-9_Zele_inclinator_sp.nov.:0.0000024313,AZ2-10_Zele_inclinator_sp.nov.:0.0016492450)100/100:0.1796446245,((AZ3-6_Zele_chlorophthalmus:0.0000026284,(((AMTPB1293-15_Zele_chlorophthalmus:0.0000010062,(GBMIN31804-13_Zele_chlorophthalmus:0.0000010062,METEO075-19_Zele_chlorophthalmus:0.0000010062)0/98:0.0000026263)0/86:0.0016736755,((GMMTC147-17_Zele_chlorophthalmus:0.0054845410,((NSMTP184-15_Zele_chlorophthalmus:0.0000010062,NSMTP186-15_Zele_chlorophthalmus:0.0000010062)0/74:0.0000010063,TDAOE1751-22_Zele_chlorophthalmus:0.0048674723)0/59:0.0000022617)83.9/94:0.0016125897,((AMTPB1422-15_Zele_chlorophthalmus:0.0017749911,(GRAEL410-21_Zele_chlorophthalmus:0.0016236083,GRAEL482-21_Zele_chlorophthalmus:0.0000010062)0/53:0.0000022859)0/48:0.0000010063,DTNHM6133-23_Zele_chlorophthalmus:0.0000010062)0/47:0.0000010063)86.1/93:0.0016119712)0/31:0.0000025977,((GBMIN31818-13_Zele_chlorophthalmus:0.0000000000,METEO044-19_Zele_chlorophthalmus:0.0000000000):0.0000010062,NSMTP185-15_Zele_chlorophthalmus:0.0000010062)0/57:0.0000020081)80.9/94:0.0016152780)99.2/100:0.1323656650,(HPPPK1329-13_Zele.sp:0.0000029402,BBHYE062-10_Zele.sp:0.0015166010)100/100:0.2623424598)95.2/99:0.0868512145)95.5/97:0.1017096890)98.8/99:0.0705233037,MPGF357-19_Zele.sp:0.0692812038)81.8/80:0.0181744302)78/76:0.0147701888)99.2/99:0.0509463289,AZ1-5_Zele_confusus_sp.nov.:0.0600570015)69/76:0.0112793424,((((((AZ1-6_Zele_deceptor:0.0016521837,AZ2-4_Zele_deceptor:0.0016655148)95.4/88:0.0050011468,(AZ1-8_Zele_deceptor:0.0000010062,((((AZ3-13_Zele_deceptor:0.0049840053,((GBMIN31805-13_Zele_deceptor:0.0000000000,METEO073-19_Zele_deceptor:0.0000000000):0.0000026643,NSMTP187-15_Zele_deceptor:0.0000029406)83.7/100:0.0016524013)0/17:0.0000026806,((GBMIN31671-13_Zele_deceptor:0.0000010062,METEO043-19_Zele_deceptor:0.0000029727)91.3/100:0.0016452801,NSMTP189-15_Zele_deceptor:0.0000010062)0/4:0.0000022184)0/81:0.0000023210,NOPRA1424-18_Zele_deceptor:0.0000010062)0/96:0.0016438932,NSMTP188-15_Zele_deceptor:0.0016654804)0/63:0.0000026812)0/78:0.0000029335)93.1/87:0.0051264781,AZ3-9_Zele_deceptor:0.0052556394)73.7/85:0.0015558804,(AZ1-7_Zele_deceptor:0.0016326029,AZ1-9_Zele_deceptor:0.0000021433)89.6/99:0.0033254210)67.5/83:0.0011716179,(((AMTPA060-15_Zele_deceptor:0.0000023516,COLHH2687-19_Zele_deceptor:0.0000010062)0/15:0.0000010063,DTNHM6097-23_Zele_deceptor:0.0000010062)0/16:0.0000023479,ANBIO312-19_Zele.sp:0.0033034411)87.9/95:0.0054794938)96.2/89:0.0180274065,CARR1673-23_Zele.sp:0.0090361979)98.1/100:0.0281866909)38.8/76:0.0061442663,(CNCBA801-10_Zele.sp:0.0000027327,(GMOIG028-15_Zele.sp:0.0000010062,CNRGF148-15_Zele.sp:0.0000010062)76.9/98:0.0016883798)100/100:0.0520415089)71.2/71:0.0116382919,((((((CNFDQ059-14_Zele.sp:0.0000000000,CNGME091-14_Zele.sp:0.0000000000):0.0000000000,CNGME079-14_Zele.sp:0.0000000000):0.0000010062,CNGME042-14_Zele.sp:0.0000010062)0/97:0.0000010063,CNGMG1226-14_Zele.sp:0.0000010062)0/84:0.0000028336,SSGLC5311-15_Zele.sp:0.0018749286)64.2/86:0.0018856884,CNWLG106-12_Zele.sp:0.0014646701)100/100:0.0535810634)77.8/66:0.0055269167,(((((CNFNF2718-14_Zele_niveitarsis:0.0000010062,((FCHAR2756-19_Zele_niveitarsis:0.0000023586,(ASQBR791-09_Zele_niveitarsis:0.0045073920,BBHYL516-10_Zele_niveitarsis:0.0000020430)82.5/98:0.0016457910)0/34:0.0000020126,KNWRA056-12_Zele_niveitarsis:0.0000010062)0/41:0.0000023310)0/70:0.0000021016,CNFNS162-14_Zele_niveitarsis:0.0000010062)0/76:0.0000021435,SSGBA2756-14_Zele_niveitarsis:0.0000010062)0/90:0.0000010063,BBHEC611-10_Zele_niveitarsis:0.0019787908)75.1/77:0.0080421827,(SSEIC7611-13_Zele.sp:0.0049327691,SSGBC2663-14_Zele.sp:0.0000027621)97/100:0.0238894446)99.9/100:0.0581516372)76.3/67:0.0098609204,BBHYM607-10_Zele.sp:0.0273801151)76.1/71:0.0077552672,(ONTB10784-23_Zele_Malaise7220:0.0000010062,CRATA3563-22_Zele_Malaise7220:0.0000010062)100/100:0.0671139928)99/100:0.0433878000,NOPRA1472-18_Zele.sp:0.0348378512)99.5/100:0.0482981246,(AZ2-1_Zele_cristatus_sp.nov.:0.0000010062,AZ2-11_Zele_cristatus_sp.nov.:0.0000010062)96.6/100:0.0063836765);
