# Supplementary material for: ﻿Revision of genus Zele Curtis (Hymenoptera, Braconidae, Euphorinae) from China, with description of nineteen new species
Source: Zookeys. 2025 Aug 5;1248:125–208. doi: 10.3897/zookeys.1248.158182 (PMC12344441; doi:10.3897/zookeys.1248.158182)
Supplement: Supplementary material 9 — Zele + outgroup ML [file zookeys-1248-125_article-158182__-s009.treefile]

(KJ591438_Centistes_chaetopygidium:0.7764533422,((((((((((((((((AZ1-1_Zele_cristatus_sp.nov.:0.0000026234,(AZ2-1_Zele_cristatus_sp.nov.:0.0000025382,AZ2-11_Zele_cristatus_sp.nov.:0.0000010071)97.2/100:0.0065452682)99.8/100:0.0494451563,NOPRA1472-18_Zele.sp:0.0357536723)99.2/100:0.0444209534,(ONTB10784-23_Zele_Malaise7220:0.0000010071,CRATA3563-22_Zele_Malaise7220:0.0000010071)100/100:0.0689362619)76.5/56:0.0079493835,BBHYM607-10_Zele.sp:0.0280067158)76.6/55:0.0101767672,(((((((CNFNF2718-14_Zele_niveitarsis:0.0000010071,FCHAR2756-19_Zele_niveitarsis:0.0000010071)0/37:0.0000024733,KNWRA056-12_Zele_niveitarsis:0.0000027966)0/27:0.0000029430,(ASQBR791-09_Zele_niveitarsis:0.0046198311,BBHYL516-10_Zele_niveitarsis:0.0000022481)83.9/96:0.0016899842)0/47:0.0000027069,CNFNS162-14_Zele_niveitarsis:0.0000010071)0/51:0.0000020129,SSGBA2756-14_Zele_niveitarsis:0.0000022242)0/57:0.0000010072,BBHEC611-10_Zele_niveitarsis:0.0020313797)74.9/53:0.0082041538,(SSEIC7611-13_Zele.sp:0.0050734905,SSGBC2663-14_Zele.sp:0.0000024868)97.7/100:0.0245977675)99.9/100:0.0595205457)78.3/54:0.0057110126,((((((CNFDQ059-14_Zele.sp:0.0000000000,CNGME079-14_Zele.sp:0.0000000000):0.0000000000,CNGME091-14_Zele.sp:0.0000000000):0.0000010071,CNGME042-14_Zele.sp:0.0000010071)0/91:0.0000010072,CNGMG1226-14_Zele.sp:0.0000010071)0/65:0.0000029187,SSGLC5311-15_Zele.sp:0.0019209741)65.5/82:0.0019334671,CNWLG106-12_Zele.sp:0.0015056810)99.9/100:0.0548185591)73.3/59:0.0118701900,(CNCBA801-10_Zele.sp:0.0000026506,(GMOIG028-15_Zele.sp:0.0000010071,CNRGF148-15_Zele.sp:0.0000010071)75.9/95:0.0017278907)100/100:0.0531750159)32.9/81:0.0065585956,((((((AZ1-6_Zele_deceptor:0.0016945492,AZ2-4_Zele_deceptor:0.0017055528)95.4/84:0.0051250737,(AZ1-8_Zele_deceptor:0.0000010071,((((AZ3-13_Zele_deceptor:0.0051104484,(GBMIN31671-13_Zele_deceptor:0.0000010071,METEO043-19_Zele_deceptor:0.0000010071)81.6/100:0.0016873209)0/48:0.0000026584,(((GBMIN31805-13_Zele_deceptor:0.0000000000,METEO073-19_Zele_deceptor:0.0000000000):0.0000023469,NSMTP187-15_Zele_deceptor:0.0000023982)91.2/99:0.0016947639,NSMTP189-15_Zele_deceptor:0.0000010071)0/36:0.0000024059)0/84:0.0000746302,NOPRA1424-18_Zele_deceptor:0.0000010071)0/86:0.0016132177,NSMTP188-15_Zele_deceptor:0.0017081756)0/40:0.0000022408)0/54:0.0000021764)93.4/80:0.0052519645,AZ3-9_Zele_deceptor:0.0053835534)76.8/76:0.0015933031,(AZ1-7_Zele_deceptor:0.0016733383,AZ1-9_Zele_deceptor:0.0000022302)89.9/100:0.0034084053)68.8/75:0.0012097946,(AMTPA060-15_Zele_deceptor:0.0000010071,(ANBIO312-19_Zele.sp:0.0033891064,(COLHH2687-19_Zele_deceptor:0.0000010071,DTNHM6097-23_Zele_deceptor:0.0000010071)0/54:0.0000027891)0/60:0.0000024478)89.6/95:0.0056121890)96.8/83:0.0184941352,CARR1673-23_Zele.sp:0.0092345348)98.4/100:0.0287151855)73.7/82:0.0117564914,AZ1-5_Zele_confusus_sp.nov.:0.0613192985)99.6/100:0.0521604558,((((AZ1-3_Zele_curvinervis_sp.nov.:0.0000021148,AZ2-3_Zele_curvinervis_sp.nov:0.0051380870)93.5/98:0.0095547641,(AZ1-4_Zele_rugulosus_sp.nov.:0.0000010071,(AZ3-15_Zele_rugulosus_sp.nov.:0.0000010071,AZ3-16_Zele_rugulosus_sp.nov.:0.0000010071)0/56:0.0000010072)99.7/100:0.0236660942)76.6/81:0.0035791523,(AZ2-2_Zele_impolitus_sp.nov.:0.0228199090,AZ3-14_Zele_carinatus_sp.nov.:0.0234451958)73.6/85:0.0019787614)93.7/85:0.0245691816,AZ2-5_Zele_petiolatus_sp.nov.:0.1264589021)0/62:0.0032419650)81.9/76:0.0147563492,AZ1-S_Zele_extensus_sp.nov.:0.0810151645)82.7/75:0.0203346529,MPGF357-19_Zele.sp:0.0703555418)98.8/99:0.0714156446,((AZ2-9_Zele_inclinator_sp.nov.:0.0000020938,AZ2-10_Zele_inclinator_sp.nov.:0.0016895202)99.9/100:0.1809452102,((AZ3-6_Zele_chlorophthalmus:0.0000024453,(((AMTPB1293-15_Zele_chlorophthalmus:0.0000010071,(GBMIN31804-13_Zele_chlorophthalmus:0.0000026938,METEO075-19_Zele_chlorophthalmus:0.0000027261)0/99:0.0000026543)0/93:0.0017190014,((GBMIN31818-13_Zele_chlorophthalmus:0.0000000000,METEO044-19_Zele_chlorophthalmus:0.0000000000):0.0000010071,NSMTP185-15_Zele_chlorophthalmus:0.0000010071)0/74:0.0000021397)0/50:0.0000025082,((GMMTC147-17_Zele_chlorophthalmus:0.0056405600,((NSMTP184-15_Zele_chlorophthalmus:0.0000010071,NSMTP186-15_Zele_chlorophthalmus:0.0000010071)0/88:0.0000024674,TDAOE1751-22_Zele_chlorophthalmus:0.0050028228)0/68:0.0000023564)85.6/95:0.0016575496,((AMTPB1422-15_Zele_chlorophthalmus:0.0018253870,(GRAEL410-21_Zele_chlorophthalmus:0.0016686517,GRAEL482-21_Zele_chlorophthalmus:0.0000010071)0/43:0.0000027430)0/68:0.0000024978,DTNHM6133-23_Zele_chlorophthalmus:0.0000010071)0/64:0.0000023119)85.1/93:0.0016569940)81/93:0.0016604157)99.2/100:0.1366310697,(HPPPK1329-13_Zele.sp:0.0000010071,BBHYE062-10_Zele.sp:0.0015578140)99.9/100:0.2676605349)94.9/99:0.0902657235)96.2/99:0.0971150823)39.2/44:0.0216045038,(((AZ2-8_Zele_peronatus:0.0094089120,GBAH12655-15_Zele_peronatus:0.0176569891)82.8/99:0.0102379658,((((((MAHYM973-12_Zele.sp:0.0000000000,MAHYM977-12_Zele.sp:0.0000000000):0.0000000000,MAHYM976-12_Zele.sp:0.0000000000):0.0000000000,MAHYM980-12_Zele.sp:0.0000000000):0.0000024972,MAHYM975-12_Zele.sp:0.0000024047)76.1/99:0.0016338212,(MAHYM708-11_Zele.sp:0.0017295212,MAHYM974-12_Zele.sp:0.0000028866)75.5/99:0.0017400760)73.4/91:0.0018759447,MAHYM981-12_Zele.sp:0.0032722672)49.2/86:0.0087977535)99.1/100:0.0900692446,AZ2-17_Zele_chinensis:0.1006153318)97.9/99:0.0741335261)81/48:0.0295873237,(((AZ2-6_Zele_densipunctatus_sp.nov.:0.0023929986,AZ2-7_Zele_densipunctatus_sp.nov.:0.0026266296)99.9/100:0.0918270253,((AZ2-18_Zele_admirabilis:0.1951757003,(ASHYB1386-09_Zele_Janzen33:0.0017620507,(((((ASHYE727-09_Zele_Janzen33:0.0000000000,ASHYE725-09_Zele_Janzen33:0.0000000000):0.0000000000,ASHYE728-09_Zele_Janzen33:0.0000000000):0.0000010071,ASHYE724-09_Zele_Janzen33:0.0000010071)0/74:0.0000010072,ASHYE729-09_Zele_Janzen33:0.0000010071)0/6:0.0000010072,(ASHYB1380-09_Zele_Janzen33:0.0000010071,ASHYB1383-09_Zele_Janzen33:0.0000010071)0/77:0.0000021831)0/6:0.0000022778)100/100:0.1983146873)85.2/87:0.0496004897,(((GBAH12656-15_Zele_sp.:0.0036233089,ASGLE1524-10_Zele.sp:0.0408394321)76.3/97:0.0014618129,OPPHO218-17_Zele.sp:0.0000024229)97.6/100:0.0653458545,(HYMBB264-09_Zele.sp:0.0000029650,PHHGA067-12_Zele.sp:0.0100013719)99.9/100:0.1121295472)94/96:0.0489479462)78.6/73:0.0240795634)31.8/30:0.0253660437,(((((((((COLHH2686-19_Zele_albiditarsus:0.0000010071,((FACE13217-23_Zele.sp:0.0000021087,FACE5399-23_Zele.sp:0.0000010071)84.7/99:0.0017278621,TDAAT116-19_Zele_albiditarsus:0.0034662282)0/77:0.0000024390)0/79:0.0000025324,((((EII166-15_Zele.sp:0.0000000000,GBMIN31819-13_Zele_albiditarsus:0.0000000000):0.0000000000,EII163-15_Zele.sp:0.0000000000):0.0000000000,METEO074-19_Zele_albiditarsus:0.0000000000):0.0000000000,METEO042-19_Zele_albiditarsus:0.0000000000):0.0000027912)0/45:0.0000010072,GBMIN31657-13_Zele_albiditarsus:0.0000010071)0/79:0.0000010072,FACE21049-24_Zele_albiditarsus:0.0000010071)0/32:0.0000010072,FACE18787-24_Zele_albiditarsus:0.0000010071)0/82:0.0000025979,FACE6477-23_Zele_albiditarsus:0.0000010071)0/77:0.0000010072,FACE20767-24_Zele_albiditarsus:0.0000010071)0/79:0.0000022360,(EII165-15_Zele.sp:0.0018383866,FACE4501-23_Zele.sp:0.0000024463)84.3/99:0.0017231860)79.4/97:0.0017258849,FACE5398-23_Zele.sp:0.0000026406)99.9/99:0.0784547898)83.4/44:0.0275639877)85.1/75:0.0191994731,(AZ2-13_Zele_curvatus_sp.nov.:0.0479184837,(AZ2-15_Zele_irregularis_sp.nov.:0.0032815410,AZ2-16_Zele_irregularis_sp.nov.:0.0001401777)100/100:0.0886588856)81/93:0.0229776834)95.8/92:0.1521767033,((BARSM713-17_Zele.sp:0.0344923726,((((GBIOB1524-19_Zele.sp:0.0000026017,GBIOB1624-19_Zele.sp:0.0016601918)96/100:0.0123382160,CNMIG1278-14_Zele.sp:0.0000022054)99.9/100:0.0302655858,(SAHYM090-10_Zele.sp:0.0049623464,SSGBB2715-14_Zele.sp:0.0066357482)91.4/100:0.0088893041)8.1/67:0.0056385965,(NMCC1464-23_Zele.sp:0.0032745468,JHGS1708-23_Zele.sp:0.0016049531)74.1/99:0.0048106194)98.9/94:0.0389057100)72.3/89:0.0275558107,GBMIN31653-13_Zele_caligatus:0.0701450032)99.6/100:0.1928617158);
